# Supplementary material for: Restoration of aberrant gene expression of monocytes in systemic lupus erythematosus via a combined transcriptome-reversal and network-based drug repurposing strategy
Source: BMC Genomics. 2023 Apr 18;24:207. doi: 10.1186/s12864-023-09275-8 (PMC10114456; doi:10.1186/s12864-023-09275-8)
Supplement: Supplementary file 1 — Supplementary Table 1. List of the statistically significant differentially expressed genes (DEGs) resulting from the comparison of the monocytes from SLE patients versus healthy controls. [file 12864_2023_9275_MOESM1_ESM.xlsx]

## Sheet: Sheet1
miRNA IDs
hsa-miR-218-5p
hsa-miR-6867-5p
hsa-miR-1296-5p
hsa-miR-6809-3p
hsa-miR-942-5p
hsa-miR-1237-3p
hsa-miR-4489
hsa-miR-4753-3p
hsa-miR-24-3p
hsa-miR-302c-3p
hsa-miR-302d-3p
hsa-miR-202-3p
hsa-miR-1294
hsa-miR-920
hsa-miR-4510
hsa-miR-6129
hsa-miR-6130
hsa-miR-6133
hsa-miR-6834-5p
hsa-miR-7110-5p
hsa-miR-146a-5p
hsa-miR-6894-5p
hsa-miR-671-5p
hsa-miR-125a-5p
hsa-miR-134-5p
hsa-miR-361-3p
hsa-miR-766-5p
hsa-miR-6817-3p
hsa-miR-6873-3p
hsa-miR-7110-3p
hsa-miR-199b-5p
hsa-miR-514b-5p
hsa-miR-31-5p
hsa-miR-195-3p
hsa-miR-6778-3p
hsa-miR-7702
hsa-miR-103a-3p
hsa-miR-372-3p
hsa-miR-193b-3p
hsa-miR-323b-3p
hsa-miR-93-5p
hsa-miR-619-5p
hsa-miR-4463
hsa-miR-6849-3p
hsa-miR-100-5p
hsa-miR-3926
hsa-miR-4731-5p
hsa-miR-130b-3p
hsa-miR-922
hsa-miR-6845-3p
hsa-miR-4650-3p
hsa-miR-373-3p
hsa-miR-483-5p
hsa-miR-484
hsa-miR-1303
hsa-miR-1913
hsa-miR-4435
hsa-miR-4458
hsa-miR-4722-5p
hsa-miR-4740-3p
hsa-miR-2467-3p
hsa-miR-6747-3p
hsa-let-7a-5p
hsa-miR-197-3p
hsa-miR-188-3p
hsa-miR-365a-5p
hsa-miR-378a-3p
hsa-miR-331-3p
hsa-miR-431-5p
hsa-miR-665
hsa-miR-302e
hsa-miR-1976
hsa-miR-3681-3p
hsa-miR-3928-3p
hsa-miR-3945
hsa-miR-4476
hsa-miR-4513
hsa-miR-4530
hsa-miR-4663
hsa-miR-4707-3p
hsa-miR-4757-5p
hsa-miR-4773
hsa-miR-6727-3p
hsa-miR-6807-5p
hsa-miR-6831-5p
hsa-miR-6857-3p
hsa-miR-6876-5p
hsa-miR-3151-5p
hsa-miR-4481
hsa-miR-6846-3p
hsa-miR-6859-3p
hsa-miR-6865-3p
hsa-miR-20a-5p
hsa-miR-106a-5p
hsa-miR-3620-3p
hsa-miR-4501
hsa-miR-4505
hsa-miR-4749-3p
hsa-miR-6771-5p
hsa-miR-6791-5p
hsa-miR-6824-5p
hsa-miR-6825-5p
hsa-miR-6852-5p
hsa-miR-423-5p
hsa-miR-4492
hsa-miR-6784-3p
hsa-miR-92a-3p
hsa-miR-367-3p
hsa-miR-4537
hsa-miR-6086
hsa-miR-25-5p
hsa-miR-25-3p
hsa-miR-455-3p
hsa-miR-658
hsa-miR-6840-3p
hsa-miR-17-5p
hsa-miR-34a-5p
hsa-miR-183-5p
hsa-miR-106b-5p
hsa-miR-99b-3p
hsa-miR-20b-5p
hsa-miR-526b-3p
hsa-miR-501-5p
hsa-miR-1301-3p
hsa-miR-301b-3p
hsa-miR-4266
hsa-miR-4499
hsa-miR-4633-5p
hsa-miR-4641
hsa-miR-4695-5p
hsa-miR-5047
hsa-miR-5190
hsa-miR-6512-3p
hsa-miR-6514-3p
hsa-miR-6720-5p
hsa-miR-6796-3p
hsa-miR-6516-5p
hsa-miR-3140-3p
hsa-miR-3188
hsa-miR-2467-5p
hsa-miR-6742-5p
hsa-miR-2861
hsa-miR-4651
hsa-miR-608
hsa-miR-6721-5p
hsa-miR-6732-5p
hsa-miR-6842-5p
hsa-miR-6799-5p
hsa-miR-181c-5p
hsa-miR-6079
hsa-miR-6849-5p
hsa-miR-4716-5p
hsa-miR-125a-3p
hsa-miR-378a-5p
hsa-miR-412-3p
hsa-miR-526b-5p
hsa-miR-640
hsa-miR-500b-3p
hsa-miR-3612
hsa-miR-3679-3p
hsa-miR-3934-5p
hsa-miR-4443
hsa-miR-4635
hsa-miR-6754-3p
hsa-miR-6821-3p
hsa-miR-6862-3p
hsa-miR-7847-3p
hsa-miR-188-5p
hsa-let-7b-5p
hsa-miR-124-3p
hsa-miR-6751-3p
hsa-miR-515-3p
hsa-miR-519e-3p
hsa-miR-6835-3p
hsa-miR-7-2-3p
hsa-miR-4676-5p
hsa-miR-4717-3p
hsa-miR-6830-3p
hsa-miR-6885-3p
hsa-miR-152-3p
hsa-miR-148b-3p
hsa-miR-511-5p
hsa-miR-1825
hsa-miR-4524b-3p
hsa-miR-5590-3p
hsa-miR-6774-5p
hsa-miR-6818-5p
hsa-miR-8059
hsa-miR-4311
hsa-miR-1236-3p
hsa-miR-92b-3p
hsa-miR-653-5p
hsa-miR-196a-5p
hsa-miR-33b-5p
hsa-miR-3667-3p
hsa-miR-6749-3p
hsa-miR-3162-3p
hsa-miR-4279
hsa-miR-6788-5p
hsa-miR-3688-5p
hsa-miR-6513-5p
hsa-miR-6779-5p
hsa-miR-1273h-5p
hsa-miR-214-5p
hsa-miR-3122
hsa-miR-4538
hsa-miR-744-3p
hsa-miR-221-3p
hsa-miR-130b-5p
hsa-miR-6833-3p
hsa-miR-3614-3p
hsa-miR-216a-3p
hsa-miR-150-5p
hsa-miR-383-3p
hsa-miR-623
hsa-miR-3197
hsa-miR-3929
hsa-miR-4433a-3p
hsa-miR-4469
hsa-miR-4478
hsa-miR-4649-3p
hsa-miR-4768-3p
hsa-miR-4778-3p
hsa-miR-5006-3p
hsa-miR-5693
hsa-miR-8063
hsa-miR-6511b-5p
hsa-miR-6506-5p
hsa-miR-6832-3p
hsa-miR-4646-5p
hsa-miR-617
hsa-miR-4711-5p
hsa-miR-18a-5p
hsa-miR-3646
hsa-miR-4698
hsa-let-7e-5p
hsa-miR-1233-3p
hsa-miR-6755-3p
hsa-miR-1225-3p
hsa-miR-1292-3p
hsa-miR-6860
hsa-miR-6884-5p
hsa-miR-1304-3p
hsa-miR-7160-5p
hsa-let-7c-5p
hsa-miR-198
hsa-miR-196a-3p
hsa-miR-23b-5p
hsa-miR-30b-3p
hsa-miR-125b-5p
hsa-miR-149-3p
hsa-miR-30c-1-3p
hsa-miR-371a-5p
hsa-miR-372-5p
hsa-miR-485-5p
hsa-miR-616-5p
hsa-miR-939-3p
hsa-miR-1285-3p
hsa-miR-3135a
hsa-miR-3198
hsa-miR-4309
hsa-miR-4324
hsa-miR-4252
hsa-miR-4284
hsa-miR-3689a-3p
hsa-miR-3689b-3p
hsa-miR-3689c
hsa-miR-4534
hsa-miR-4639-3p
hsa-miR-1343-3p
hsa-miR-4722-3p
hsa-miR-4728-5p
hsa-miR-371b-5p
hsa-miR-4797-5p
hsa-miR-6088
hsa-miR-6748-3p
hsa-miR-6780a-5p
hsa-miR-6785-5p
hsa-miR-6791-3p
hsa-miR-6794-3p
hsa-miR-6823-3p
hsa-miR-6829-3p
hsa-miR-6883-5p
hsa-miR-7977
hsa-let-7f-5p
hsa-miR-98-5p
hsa-miR-759
hsa-miR-1289
hsa-miR-3664-5p
hsa-miR-7162-3p
hsa-miR-887-5p
hsa-miR-4294
hsa-miR-8055
hsa-miR-23a-5p
hsa-miR-143-3p
hsa-miR-661
hsa-miR-766-3p
hsa-miR-544b
hsa-miR-3187-5p
hsa-miR-4708-5p
hsa-miR-5000-3p
hsa-miR-6869-5p
hsa-miR-890
hsa-miR-7106-5p
hsa-miR-141-5p
hsa-miR-6507-5p
hsa-miR-6826-3p
hsa-miR-578
hsa-miR-4701-3p
hsa-miR-32-5p
hsa-miR-363-3p
hsa-miR-4710
hsa-miR-6747-5p
hsa-miR-6748-5p
hsa-miR-4701-5p
hsa-miR-6515-3p
hsa-miR-191-5p
hsa-miR-4640-5p
hsa-miR-1249-5p
hsa-miR-4680-5p
hsa-miR-4715-3p
hsa-miR-5694
hsa-miR-6127
hsa-miR-6804-3p
hsa-miR-6808-5p
hsa-miR-6871-3p
hsa-miR-7161-5p
hsa-miR-6757-5p
hsa-miR-4281
hsa-miR-6893-5p
hsa-miR-6736-3p
hsa-miR-924
hsa-miR-3194-3p
hsa-miR-4695-3p
hsa-miR-5691
hsa-miR-6787-3p
hsa-miR-6805-3p
hsa-miR-1248
hsa-miR-4768-5p
hsa-miR-6759-3p
hsa-miR-4437
hsa-miR-1911-3p
hsa-miR-3185
hsa-miR-3622a-5p
hsa-miR-3943
hsa-miR-4721
hsa-miR-4745-5p
hsa-miR-6515-5p
hsa-miR-6753-5p
hsa-miR-6806-5p
hsa-miR-29a-3p
hsa-miR-186-3p
hsa-miR-29c-3p
hsa-miR-302c-5p
hsa-miR-5584-5p
hsa-miR-6715b-3p
hsa-miR-6867-3p
hsa-miR-1910-3p
hsa-miR-3614-5p
hsa-miR-512-5p
hsa-miR-510-5p
hsa-miR-1827
hsa-miR-6736-5p
hsa-miR-330-5p
hsa-miR-326
hsa-miR-424-5p
hsa-miR-1237-5p
hsa-miR-1286
hsa-miR-1275
hsa-miR-4259
hsa-miR-6731-5p
hsa-miR-6777-5p
hsa-miR-6824-3p
hsa-miR-6846-5p
hsa-miR-7109-5p
hsa-miR-6764-5p
hsa-miR-2392
hsa-miR-612
hsa-miR-615-5p
hsa-miR-1185-5p
hsa-miR-5787
hsa-miR-7155-5p
hsa-miR-16-1-3p
hsa-miR-335-5p
hsa-miR-181d-5p
hsa-miR-3165
hsa-miR-3911
hsa-miR-4428
hsa-miR-4472
hsa-miR-3689d
hsa-miR-4645-5p
hsa-miR-4673
hsa-miR-4726-5p
hsa-miR-6803-3p
hsa-miR-6833-5p
hsa-miR-6851-5p
hsa-miR-6796-5p
hsa-miR-8085
hsa-miR-30a-5p
hsa-miR-30c-5p
hsa-miR-30b-5p
hsa-miR-502-3p
hsa-miR-503-5p
hsa-miR-939-5p
hsa-miR-2278
hsa-miR-4447
hsa-miR-4644
hsa-miR-4764-5p
hsa-miR-6763-5p
hsa-miR-6881-5p
hsa-miR-8485
hsa-miR-193a-5p
hsa-miR-877-3p
hsa-miR-1182
hsa-miR-1299
hsa-miR-3202
hsa-miR-3663-3p
hsa-miR-4793-5p
hsa-miR-4723-3p
hsa-miR-7113-5p
hsa-miR-584-5p
hsa-miR-6756-3p
hsa-miR-222-3p
hsa-miR-3125
hsa-miR-3158-5p
hsa-miR-1273h-3p
hsa-miR-875-3p
hsa-miR-4328
hsa-miR-5706
hsa-miR-203a-5p
hsa-miR-494-5p
hsa-miR-4531
hsa-miR-6887-3p
hsa-miR-19b-2-5p
hsa-miR-575
hsa-miR-4326
hsa-miR-4786-5p
hsa-miR-5011-3p
hsa-miR-6795-3p
hsa-miR-3190-5p
hsa-miR-3675-3p
hsa-miR-4475
hsa-miR-5007-5p
hsa-miR-19a-3p
hsa-miR-19b-3p
hsa-miR-6855-5p
hsa-miR-6744-3p
hsa-miR-6877-3p
hsa-miR-21-3p
hsa-miR-93-3p
hsa-miR-302a-3p
hsa-miR-193b-5p
hsa-miR-622
hsa-miR-320c
hsa-miR-1207-5p
hsa-miR-1306-5p
hsa-miR-1915-3p
hsa-miR-548s
hsa-miR-3170
hsa-miR-3187-3p
hsa-miR-4312
hsa-miR-3663-5p
hsa-miR-3922-3p
hsa-miR-4512
hsa-miR-4726-3p
hsa-miR-6131
hsa-miR-6132
hsa-miR-1270
hsa-miR-4683
hsa-miR-181b-5p
hsa-miR-143-5p
hsa-miR-504-3p
hsa-miR-1247-3p
hsa-miR-302f
hsa-miR-4430
hsa-miR-3135b
hsa-miR-4638-5p
hsa-miR-4787-5p
hsa-miR-6499-3p
hsa-miR-6511a-3p
hsa-miR-5698
hsa-miR-30c-2-3p
hsa-miR-567
hsa-miR-583
hsa-miR-297
hsa-miR-3153
hsa-miR-4716-3p
hsa-miR-5196-5p
hsa-let-7d-5p
hsa-miR-29b-2-5p
hsa-miR-6770-5p
hsa-miR-6866-5p
hsa-miR-4495
hsa-miR-3622b-5p
hsa-miR-6822-5p
hsa-miR-6878-3p
hsa-miR-520c-3p
hsa-miR-519d-3p
hsa-miR-5089-5p
hsa-miR-520a-3p
hsa-miR-6504-3p
hsa-miR-6808-3p
hsa-miR-324-3p
hsa-miR-6509-5p
hsa-miR-6766-5p
hsa-miR-574-5p
hsa-miR-10a-5p
hsa-miR-10b-5p
hsa-miR-3190-3p
hsa-miR-199a-3p
hsa-miR-6734-3p
hsa-miR-6856-5p
hsa-miR-5008-5p
hsa-miR-382-5p
hsa-miR-27b-3p
hsa-miR-8071
hsa-miR-145-5p
hsa-miR-6501-5p
hsa-miR-524-5p
hsa-miR-4420
hsa-miR-615-3p
hsa-miR-6514-5p
hsa-miR-6783-3p
hsa-miR-4421
hsa-miR-5093
hsa-miR-335-3p
hsa-miR-519e-5p
hsa-miR-744-5p
hsa-miR-27a-3p
hsa-miR-4433b-3p
hsa-miR-4522
hsa-miR-6871-5p
hsa-miR-3124-3p
hsa-miR-1238-3p
hsa-miR-129-5p
hsa-miR-3065-5p
hsa-miR-7856-5p
hsa-miR-1293
hsa-miR-3652
hsa-miR-3147
hsa-miR-508-5p
hsa-miR-4507
hsa-miR-6839-3p
hsa-miR-6776-5p
hsa-miR-3200-3p
hsa-miR-6124
hsa-miR-6794-5p
hsa-miR-6848-5p
hsa-miR-204-5p
hsa-miR-149-5p
hsa-miR-5591-5p
hsa-miR-4316
hsa-miR-6875-5p
hsa-miR-181a-5p
hsa-miR-128-3p
hsa-miR-132-3p
hsa-miR-654-5p
hsa-miR-130a-5p
hsa-miR-520h
hsa-miR-4438
hsa-miR-5003-5p
hsa-let-7i-5p
hsa-miR-520d-3p
hsa-miR-646
hsa-miR-4662a-5p
hsa-miR-4732-3p
hsa-miR-6165
hsa-miR-6762-3p
hsa-miR-6810-3p
hsa-miR-8052
hsa-miR-185-3p
hsa-miR-4498
hsa-miR-6795-5p
hsa-miR-3648
hsa-miR-186-5p
hsa-miR-328-5p
hsa-miR-1296-3p
hsa-miR-873-5p
hsa-miR-4746-5p
hsa-miR-5001-5p
hsa-miR-6746-5p
hsa-miR-6887-5p
hsa-miR-6889-5p
hsa-miR-7704
hsa-miR-148a-3p
hsa-miR-210-5p
hsa-miR-127-5p
hsa-miR-1203
hsa-miR-3178
hsa-miR-4308
hsa-miR-4749-5p
hsa-miR-544a
hsa-miR-377-5p
hsa-miR-3666
hsa-miR-329-5p
hsa-miR-7111-3p
hsa-miR-7845-5p
hsa-miR-632
hsa-miR-1301-5p
hsa-miR-4261
hsa-miR-4288
hsa-miR-223-5p
hsa-miR-3117-3p
hsa-miR-650
hsa-miR-155-5p
hsa-miR-21-5p
hsa-miR-449b-3p
hsa-miR-200c-3p
hsa-miR-371b-3p
hsa-miR-4789-3p
hsa-miR-4423-5p
hsa-miR-4717-5p
hsa-miR-6758-5p
hsa-miR-33a-5p
hsa-miR-483-3p
hsa-miR-1298-5p
hsa-miR-627-3p
hsa-miR-1267
hsa-miR-16-5p
hsa-miR-6811-3p
hsa-miR-6722-5p
hsa-miR-935
hsa-miR-197-5p
hsa-miR-5571-5p
hsa-miR-3074-3p
hsa-miR-664a-5p
hsa-miR-4450
hsa-miR-6811-5p
hsa-miR-1227-3p
hsa-miR-8075
hsa-miR-595
hsa-miR-7159-5p
hsa-miR-204-3p
hsa-miR-22-3p
hsa-miR-6728-3p
hsa-miR-497-5p
hsa-miR-3677-5p
hsa-miR-6838-5p
hsa-miR-15a-5p
hsa-miR-9-5p
hsa-miR-296-3p
hsa-miR-5699-3p
hsa-miR-8082
hsa-miR-373-5p
hsa-miR-3912-5p
hsa-miR-4793-3p
hsa-miR-23b-3p
hsa-miR-4667-3p
hsa-miR-6868-3p
hsa-miR-3194-5p
hsa-miR-4278
hsa-miR-6752-5p
hsa-miR-6804-5p
hsa-miR-6805-5p
hsa-miR-505-3p
hsa-miR-3925-3p
hsa-miR-154-5p
hsa-miR-205-5p
hsa-miR-141-3p
hsa-miR-1184
hsa-miR-941
hsa-miR-4776-3p
hsa-miR-6888-5p
hsa-miR-8073
hsa-miR-221-5p
hsa-miR-7703
hsa-miR-301b-5p
hsa-miR-298
hsa-miR-4471
hsa-miR-4642
hsa-miR-6742-3p
hsa-miR-6803-5p
hsa-miR-520a-5p
hsa-miR-518c-5p
hsa-miR-1228-5p
hsa-miR-4488
hsa-miR-6764-3p
hsa-miR-2117
hsa-miR-1321
hsa-miR-552-3p
hsa-miR-2682-5p
hsa-miR-34c-5p
hsa-miR-3691-5p
hsa-miR-4533
hsa-miR-5195-5p
hsa-miR-4685-5p
hsa-miR-379-5p
hsa-miR-597-5p
hsa-miR-1180-5p
hsa-miR-3130-5p
hsa-miR-3529-5p
hsa-miR-3141
hsa-miR-17-3p
hsa-miR-151a-5p
hsa-miR-596
hsa-miR-3907
hsa-miR-3974
hsa-miR-6837-5p
hsa-miR-6859-5p
hsa-miR-769-5p
hsa-miR-4524a-3p
hsa-miR-26a-5p
hsa-miR-139-3p
hsa-miR-218-1-3p
hsa-let-7g-3p
hsa-miR-758-5p
hsa-miR-2681-5p
hsa-miR-6792-3p
hsa-miR-19b-1-5p
hsa-miR-450b-5p
hsa-miR-323b-5p
hsa-miR-539-5p
hsa-miR-593-5p
hsa-miR-4483
hsa-miR-6874-3p
hsa-miR-1251-5p
hsa-miR-4277
hsa-miR-550b-3p
hsa-miR-6722-3p
hsa-miR-4766-5p
hsa-miR-656-5p
hsa-miR-3924
hsa-miR-670-3p
hsa-miR-541-5p
hsa-miR-4289
hsa-miR-4731-3p
hsa-miR-5589-5p
hsa-miR-6077
hsa-miR-7151-3p
hsa-miR-409-3p
