# Supplementary material for: Restoration of aberrant gene expression of monocytes in systemic lupus erythematosus via a combined transcriptome-reversal and network-based drug repurposing strategy
Source: BMC Genomics. 2023 Apr 18;24:207. doi: 10.1186/s12864-023-09275-8 (PMC10114456; doi:10.1186/s12864-023-09275-8)
Supplement: Supplementary file 2 — Supplementary Table 2. List of Compounds that are predicted to reverse the monocytes signature in SLE, derived from the iLINCS platform-based drug repurposing analysis. [file 12864_2023_9275_MOESM2_ESM.xlsx]

## Sheet: Φύλλο1
Transcription factors
ATF4
RELA
NFKB1
CEBPB
NFIL3
JUN
CEBPD
STAT1
EGR1
REL
ZFP36
SPI1
ZNF300
STAT3
JUND
ATF4
EGR2
EP300
FOS
ING4
JUNB
HMGA1
DDIT3
NFKBIA
XBP1
RXRA
AHR
CREB1
YY1
STAT6
PPARA
KLF4
VDR
E2F1
USF2
SIRT1
GATA1
WT1
USF1
SP1
HDAC1
TFAP2A
ETS1
STAT1
YY1
SP1
