# Supplementary material for: Restoration of aberrant gene expression of monocytes in systemic lupus erythematosus via a combined transcriptome-reversal and network-based drug repurposing strategy
Source: BMC Genomics. 2023 Apr 18;24:207. doi: 10.1186/s12864-023-09275-8 (PMC10114456; doi:10.1186/s12864-023-09275-8)
Supplement: Supplementary file 3 — Supplementary Table 3. List of Compounds that are predicted to reverse the monocytes signature in SLE, derived from the CLUE platform-based drug repurposing analysis. [file 12864_2023_9275_MOESM3_ESM.xlsx]

## Sheet: Sheet1
Rank	score	Perturbation	Cell-line	Dose	Time
1	0.1439	linifanib	HME1	10um	3h
2	0.1364	AZD-7762	HME1	3.33um	3h
3	0.1364	KIN001-043	HME1	10um	3h
4	0.1288	A443654	HME1	1.11um	3h
5	0.1288	dasatinib	HME1	3.33um	3h
6	0.1212	L-sulforophane	PC3	10.0um	6.0h
7	0.1212	canertinib	HME1	10um	3h
8	0.1212	AZD-7762	HME1	10um	3h
9	0.1136	radicicol	HME1	3.33um	24h
10	0.1136	dasatinib	HME1	0.12um	3h
11	0.1136	PD-0325901	HME1	10um	3h
12	0.1136	CGP-60474	HME1	1.11um	3h
13	0.1061	saracatinib	HME1	10um	3h
14	0.1061	dasatinib	HME1	1.11um	3h
15	0.1061	CGP-60474	HME1	0.12um	3h
16	0.1061	BI-2536	PC3	0.37um	24h
17	0.0985	NVP-AUY922	HA1E	0.12um	24h
18	0.0985	TWS-119	HS578T	10um	3h
19	0.0985	geldanamycin	HME1	0.37um	24h
20	0.0985	CGP-60474	HME1	3.33um	3h
21	0.0985	alvocidib	HME1	3.33um	3h
22	0.0985	HG-6-64-01	HME1	10um	3h
23	0.0985	AZD-7762	MCF10A	10um	3h
24	0.0985	afatinib	MCF10A	0.04um	3h
25	0.0909	R(+)-6-BROMO-APB	HA1E	10.0um	6.0h
26	0.0909	16-HYDROXYTRIPTOLIDE	PC3	0.08um	6.0h
27	0.0909	manumycin A	SNGM	10.0um	6.0h
28	0.0909	HG-6-64-01	HME1	3.33um	3h
29	0.0909	WZ-4-145	HME1	1.11um	3h
30	0.0909	CGP-60474	HME1	0.04um	3h
31	0.0909	dasatinib	HME1	0.37um	3h
32	0.0909	alvocidib	HME1	0.37um	3h
33	0.0909	PD-0325901	HME1	3.33um	3h
34	0.0909	BMS-387032	HME1	0.37um	3h
35	0.0909	CGP-60474	HME1	10um	3h
36	0.0909	gefitinib	HME1	0.12um	3h
37	0.0909	geldanamycin	HS578T	1.11um	24h
38	0.0833	geldanamycin	HA1E	10.0um	24.0h
39	0.0833	AZD8055	A673	10.0um	6.0h
40	0.0833	BRD-K81473043	HT29	0.35um	24.0h
41	0.0833	VX-680	MDST8	10.0um	6.0h
42	0.0833	BMS-536924	SNGM	11.1um	6.0h
43	0.0833	AS605240	SNGM	10.0um	6.0h
44	0.0833	S1205	PC3	10.0um	6.0h
45	0.0833	BRD-K47598052	ASC	10.0um	24.0h
46	0.0833	BRD-K62810658	HEPG2	10.0um	6.0h
47	0.0833	torin-2	HA1E	0.37um	24h
48	0.0833	trametinib	HEPG2	0.37um	24h
49	0.0833	radicicol	HME1	1.11um	24h
50	0.0833	lapatinib	HME1	0.04um	3h
