# Supplementary material for: Restoration of aberrant gene expression of monocytes in systemic lupus erythematosus via a combined transcriptome-reversal and network-based drug repurposing strategy
Source: BMC Genomics. 2023 Apr 18;24:207. doi: 10.1186/s12864-023-09275-8 (PMC10114456; doi:10.1186/s12864-023-09275-8)
Supplement: Supplementary file 4 — Supplementary Table 4. List of Compounds that are predicted to reverse the monocytes signature in SLE, derived from the L1000CDS2 platform-based drug repurposing analysis. [file 12864_2023_9275_MOESM4_ESM.xlsx]

## Sheet: Φύλλο1
Ensembl_ID	Symbol	Transcript type	log2 Fold Change.Healthy.vs.SLE	pvalue.Healthy.vs.SLE
ENSG00000179639	FCER1A	protein_coding	-1.77885	0.00360658
ENSG00000171659	GPR34	protein_coding	-1.67601	0.000755717
ENSG00000154736	ADAMTS5	protein_coding	-1.60317	0.00421416
ENSG00000158270	COLEC12	protein_coding	-1.55691	0.00248936
ENSG00000107282	APBA1	protein_coding	-1.46813	0.000505401
ENSG00000255163	HSPE1P18	processed_pseudogene	-1.44168	0.000375433
ENSG00000105472	CLEC11A	protein_coding	-1.25742	0.00134667
ENSG00000276672	NA	NA	-1.02228	0.00698939
ENSG00000166816	LDHD	protein_coding	-1.006	0.00228983
ENSG00000005187	ACSM3	protein_coding	-0.988551	0.00174008
ENSG00000129116	PALLD	protein_coding	-0.976748	0.00955272
ENSG00000259673	IQCH-AS1	lincRNA	-0.961347	0.00314836
ENSG00000205213	LGR4	protein_coding	-0.929382	0.00149561
ENSG00000158163	DZIP1L	protein_coding	-0.91598	0.00261197
ENSG00000196220	SRGAP3	protein_coding	-0.888184	0.000291845
ENSG00000109654	TRIM2	protein_coding	-0.886487	0.00255919
ENSG00000090776	EFNB1	protein_coding	-0.883395	0.000985114
ENSG00000122386	ZNF205	protein_coding	-0.86995	0.00856923
ENSG00000128872	TMOD2	protein_coding	-0.854137	0.00512874
ENSG00000196372	ASB13	protein_coding	-0.846254	0.00879245
ENSG00000234608	MAPKAPK5-AS1	lincRNA	-0.812205	0.000943881
ENSG00000259448	RP11-16E12.1	lincRNA	-0.797212	0.000735301
ENSG00000137642	SORL1	protein_coding	-0.790481	0.00104307
ENSG00000231711	LINC00899	retained_intron	-0.778349	0.00536439
ENSG00000173825	TIGD3	protein_coding	-0.775589	0.00682514
ENSG00000175087	PDIK1L	protein_coding	-0.762128	0.000390965
ENSG00000238152	OR7E140P	unprocessed_pseudogene	-0.739654	0.0070353
ENSG00000171649	ZIK1	protein_coding	-0.714983	0.0025062
ENSG00000196155	PLEKHG4	protein_coding	-0.705499	0.00480743
ENSG00000228784	LINC00954	lincRNA	-0.695427	0.00167345
ENSG00000196388	INCA1	protein_coding	-0.662454	0.0019179
ENSG00000076555	ACACB	protein_coding	-0.641935	0.0085687
ENSG00000158691	ZSCAN12	protein_coding	-0.641826	0.00478888
ENSG00000151131	C12orf45	protein_coding	-0.623667	0.00780244
ENSG00000170631	ZNF16	protein_coding	-0.621111	0.000474803
ENSG00000213096	ZNF254	protein_coding	-0.600476	0.00142619
ENSG00000167264	DUS2	protein_coding	-0.597562	0.00928176
ENSG00000258733	CTD-2341M24.1	lincRNA	-0.591544	0.00950239
ENSG00000196227	FAM217B	protein_coding	-0.588613	0.0056281
ENSG00000136193	SCRN1	protein_coding	-0.585543	0.00133805
ENSG00000172939	OXSR1	protein_coding	0.584227	0.00627877
ENSG00000025708	TYMP	protein_coding	0.596609	0.00387064
ENSG00000121060	TRIM25	protein_coding	0.603023	0.00120329
ENSG00000055130	CUL1	protein_coding	0.622132	0.00293935
ENSG00000198964	SGMS1	protein_coding	0.634638	0.00202845
ENSG00000229124	VIM-AS1	antisense	0.667396	0.00597624
ENSG00000124201	ZNFX1	protein_coding	0.686417	0.00859447
ENSG00000172115	CYCS	protein_coding	0.691185	0.00321414
ENSG00000276900	NA	NA	0.736174	0.00713272
ENSG00000196352	CD55	protein_coding	0.742353	0.00136617
ENSG00000188706	ZDHHC9	protein_coding	0.780236	0.0027005
ENSG00000213073	RP11-288H12.3	processed_transcript	0.809566	0.00732165
ENSG00000090520	DNAJB11	protein_coding	0.817565	0.00687981
ENSG00000135241	PNPLA8	protein_coding	0.831902	0.00721876
ENSG00000251136	RP11-37B2.1	lincRNA	0.84176	0.00695952
ENSG00000132510	KDM6B	protein_coding	0.844084	0.00838351
ENSG00000173451	THAP2	protein_coding	0.876866	0.00807224
ENSG00000231507	RP11-134P9.3	lincRNA	0.892761	0.00971928
ENSG00000168394	TAP1	protein_coding	0.894889	0.00381253
ENSG00000131370	SH3BP5	protein_coding	0.903118	0.00586006
ENSG00000138496	PARP9	protein_coding	0.907746	0.00413207
ENSG00000185201	IFITM2	protein_coding	0.928031	0.00849902
ENSG00000158470	B4GALT5	protein_coding	0.939092	0.00378361
ENSG00000150337	FCGR1A	protein_coding	0.949078	0.000681949
ENSG00000198019	FCGR1B	protein_coding	0.949575	0.00342854
ENSG00000068079	IFI35	protein_coding	0.949769	0.00643462
ENSG00000214900	C14orf182	processed_transcript	0.952211	0.00733352
ENSG00000273314	RP5-1136G13.2	antisense	0.960545	0.00257073
ENSG00000124731	TREM1	protein_coding	0.969983	0.00317958
ENSG00000272666	CTA-384D8.35	lincRNA	0.983878	0.00665337
ENSG00000125384	PTGER2	protein_coding	0.999526	0.00259168
ENSG00000138642	HERC6	protein_coding	1.03912	0.00860773
ENSG00000157734	SNX22	protein_coding	1.04776	0.00868844
ENSG00000067057	PFKP	protein_coding	1.05081	0.00223154
ENSG00000274307	NA	NA	1.06177	0.00103372
ENSG00000197381	ADARB1	protein_coding	1.09564	0.00168163
ENSG00000181381	DDX60L	protein_coding	1.11526	0.00314025
ENSG00000198805	PNP	protein_coding	1.12764	0.00651229
ENSG00000147168	IL2RG	protein_coding	1.12835	0.00378161
ENSG00000268734	CTB-61M7.2	lincRNA	1.12897	0.00264147
ENSG00000078269	SYNJ2	protein_coding	1.13077	0.00543122
ENSG00000132965	ALOX5AP	protein_coding	1.13301	0.00836964
ENSG00000196141	SPATS2L	protein_coding	1.14232	0.00288995
ENSG00000186431	FCAR	protein_coding	1.15129	0.000249066
ENSG00000237181	AC147651.4	antisense	1.16985	0.00829853
ENSG00000130589	HELZ2	protein_coding	1.19176	0.0071933
ENSG00000183486	MX2	protein_coding	1.22171	0.00300024
ENSG00000087074	PPP1R15A	protein_coding	1.22372	0.00721308
ENSG00000185507	IRF7	protein_coding	1.23086	0.000562707
ENSG00000140563	MCTP2	protein_coding	1.25373	0.00035274
ENSG00000145555	MYO10	protein_coding	1.27497	0.00388274
ENSG00000076382	SPAG5	protein_coding	1.2878	0.00226018
ENSG00000151726	ACSL1	protein_coding	1.29508	0.00577979
ENSG00000206190	ATP10A	protein_coding	1.29666	0.000605857
ENSG00000138646	HERC5	protein_coding	1.31617	0.00787791
ENSG00000154451	GBP5	protein_coding	1.333	0.0077241
ENSG00000067082	KLF6	protein_coding	1.3408	0.00557527
ENSG00000278869	NA	NA	1.37691	0.00490053
ENSG00000139211	AMIGO2	protein_coding	1.39411	0.0026082
ENSG00000272669	RP3-508I15.21	antisense	1.41228	0.00184298
ENSG00000166016	ABTB2	protein_coding	1.42754	0.00432345
ENSG00000105835	NAMPT	protein_coding	1.43647	0.0085605
ENSG00000118503	TNFAIP3	protein_coding	1.43752	0.00360332
ENSG00000135424	ITGA7	protein_coding	1.45125	0.00936568
ENSG00000090924	PLEKHG2	protein_coding	1.45317	0.000734606
ENSG00000133106	EPSTI1	protein_coding	1.45647	0.00160889
ENSG00000149131	SERPING1	protein_coding	1.54134	0.00157298
ENSG00000012124	CD22	protein_coding	1.54144	0.00888031
ENSG00000160932	LY6E	protein_coding	1.55945	0.00389171
ENSG00000206560	ANKRD28	protein_coding	1.58034	0.00206364
ENSG00000225886	RP11-288L9.4	antisense	1.59489	0.00463192
ENSG00000156535	CD109	protein_coding	1.61947	0.00360214
ENSG00000137965	IFI44	protein_coding	1.62958	0.00487906
ENSG00000119917	IFIT3	protein_coding	1.64336	0.0087232
ENSG00000101188	NTSR1	protein_coding	1.66386	0.00540799
ENSG00000173369	C1QB	protein_coding	1.66697	0.00591177
ENSG00000044574	HSPA5	protein_coding	1.68522	0.0051643
ENSG00000157601	MX1	protein_coding	1.7093	0.00192504
ENSG00000148926	ADM	protein_coding	1.75715	0.00938162
ENSG00000115590	IL1R2	protein_coding	1.75874	0.0025958
ENSG00000010030	ETV7	protein_coding	1.78213	0.00313784
ENSG00000138166	DUSP5	protein_coding	1.78526	0.00420098
ENSG00000135114	OASL	protein_coding	1.79728	0.000578995
ENSG00000122420	PTGFR	protein_coding	1.79745	0.0073153
ENSG00000110944	IL23A	protein_coding	1.80322	0.00816731
ENSG00000130487	KLHDC7B	protein_coding	1.81643	0.00211001
ENSG00000160789	LMNA	protein_coding	1.86264	0.0046649
ENSG00000159189	C1QC	protein_coding	1.86746	0.00209191
ENSG00000134531	EMP1	protein_coding	1.88192	0.00501984
ENSG00000188522	FAM83G	retained_intron	1.89527	0.00593791
ENSG00000126709	IFI6	protein_coding	1.91512	0.000739344
ENSG00000185745	IFIT1	protein_coding	1.93212	0.00816761
ENSG00000237513	RP11-325F22.2	lincRNA	1.99803	0.00313532
ENSG00000102554	KLF5	protein_coding	2.00688	0.00694841
ENSG00000088827	SIGLEC1	protein_coding	2.02771	0.00292633
ENSG00000207980	MIR23A	miRNA	2.03289	0.0045567
ENSG00000182782	HCAR2	protein_coding	2.04115	0.00752662
ENSG00000225964	AC017076.5	antisense	2.04736	0.00214653
ENSG00000248323	LUCAT1	lincRNA	2.06978	0.00326287
ENSG00000126262	FFAR2	protein_coding	2.07886	0.0014084
ENSG00000183762	KREMEN1	protein_coding	2.08904	0.00303087
ENSG00000140511	HAPLN3	protein_coding	2.12487	0.00182254
ENSG00000255398	HCAR3	protein_coding	2.13246	0.00652828
ENSG00000115523	GNLY	protein_coding	2.15299	0.00990304
ENSG00000117228	GBP1	protein_coding	2.19698	0.00239202
ENSG00000152766	ANKRD22	protein_coding	2.19781	0.0010551
ENSG00000134321	RSAD2	protein_coding	2.21481	0.00175812
ENSG00000266709	RP11-214O1.2	lincRNA	2.21575	0.00735304
ENSG00000250274	CTB-114C7.4	lincRNA	2.22184	0.00703499
ENSG00000171621	SPSB1	protein_coding	2.22499	0.00907795
ENSG00000108679	LGALS3BP	protein_coding	2.25991	0.00111325
ENSG00000100385	IL2RB	protein_coding	2.27049	0.00853697
ENSG00000172183	ISG20	protein_coding	2.27939	0.00105784
ENSG00000207808	MIR27A	miRNA	2.2928	0.00394209
ENSG00000137959	IFI44L	protein_coding	2.3333	0.00346052
ENSG00000187608	ISG15	protein_coding	2.38487	0.000391914
ENSG00000073756	PTGS2	protein_coding	2.4107	0.00467472
ENSG00000101082	SLA2	protein_coding	2.41722	0.00903149
ENSG00000128271	ADORA2A	protein_coding	2.42329	0.00814091
ENSG00000070669	ASNS	protein_coding	2.42949	0.00694776
ENSG00000134539	KLRD1	protein_coding	2.43808	0.00648235
ENSG00000169429	IL8	protein_coding	2.44977	0.00463967
ENSG00000077984	CST7	protein_coding	2.45808	0.00543683
ENSG00000185885	IFITM1	protein_coding	2.47318	0.00121618
ENSG00000184979	USP18	protein_coding	2.49736	0.00146792
ENSG00000134070	IRAK2	protein_coding	2.51914	0.00828481
ENSG00000163661	PTX3	protein_coding	2.53268	0.00121678
ENSG00000090104	RGS1	protein_coding	2.53943	0.00334938
ENSG00000168421	RHOH	protein_coding	2.57676	0.0075892
ENSG00000166592	RRAD	protein_coding	2.58511	0.00155266
ENSG00000109321	AREG	protein_coding	2.60184	0.00252736
ENSG00000161405	IKZF3	protein_coding	2.60293	0.00609544
ENSG00000124882	EREG	protein_coding	2.696	0.000374903
ENSG00000196878	LAMB3	protein_coding	2.73736	0.00685177
ENSG00000183508	FAM46C	protein_coding	2.97036	0.00836813
ENSG00000081041	CXCL2	protein_coding	2.97577	0.00295358
ENSG00000125538	IL1B	protein_coding	2.9993	0.00550594
ENSG00000107104	KANK1	protein_coding	3.01049	0.0063364
ENSG00000226380	MIR29A	lincRNA	3.11378	0.00155562
ENSG00000100024	UPB1	protein_coding	3.1203	0.00520492
ENSG00000224114	RP11-343H5.4	processed_pseudogene	3.13917	0.00281932
ENSG00000120885	CLU	protein_coding	3.27875	0.00142202
ENSG00000136689	IL1RN	protein_coding	3.31168	0.000264355
ENSG00000180644	PRF1	protein_coding	3.3808	0.00456056
ENSG00000138378	STAT4	protein_coding	3.42204	0.0049418
ENSG00000213058	RP4-765C7.2	processed_pseudogene	3.54515	0.00811017
ENSG00000169245	CXCL10	protein_coding	3.76937	0.00263202
ENSG00000163734	CXCL3	protein_coding	3.98262	0.00657118
ENSG00000181634	TNFSF15	protein_coding	4.50951	0.000924363
ENSG00000115155	OTOF	protein_coding	4.60765	0.000429243
ENSG00000123610	TNFAIP6	protein_coding	4.9258	0.00189843
ENSG00000117525	F3	protein_coding	4.94908	0.000684548
ENSG00000115009	CCL20	protein_coding	5.15783	0.00409147
ENSG00000101187	SLCO4A1	protein_coding	5.31673	0.000563155
ENSG00000102755	FLT1	protein_coding	5.45272	0.000699228
ENSG00000197632	SERPINB2	protein_coding	5.5297	0.000257575
ENSG00000165949	IFI27	retained_intron	6.25565	0.000412239
ENSG00000115008	IL1A	protein_coding	6.50075	0.00264805
ENSG00000136244	IL6	protein_coding	7.64843	0.000219745
