# Supplementary material for: Restoration of aberrant gene expression of monocytes in systemic lupus erythematosus via a combined transcriptome-reversal and network-based drug repurposing strategy
Source: BMC Genomics. 2023 Apr 18;24:207. doi: 10.1186/s12864-023-09275-8 (PMC10114456; doi:10.1186/s12864-023-09275-8)
Supplement: Supplementary file 5 — Supplementary Table 5. List of the transcription factors that are predicted to regulate the monocytes gene expression signature in SLE, as retrieved from the TRRUST database. [file 12864_2023_9275_MOESM5_ESM.xlsx]

## Sheet: Φύλλο1
Score	Type	ID	Name	Description-Target
-0.02	cp	BRD-K92723993	imatinib	BCR-ABL kinase inhibitor
-0.02	cp	BRD-K05396879	15-delta-prostaglandin-j2	PPAR receptor agonist
-0.02	cp	BRD-A45889380	mepacrine	Cytokine production inhibitor
-0.03	cp	BRD-A22380646	pantoprazole	ATPase inhibitor
-0.03	cp	BRD-A29485665	bicalutamide	Androgen receptor antagonist
-0.04	cp	BRD-K49668410	clarithromycin	Bacterial 50S ribosomal subunit inhibitor
-0.04	cp	BRD-K63923597	barasertib	Aurora kinase inhibitor
-0.04	cp	BRD-A09056319	alfuzosin	Adrenergic receptor antagonist
-0.04	cp	BRD-K32821942	azathioprine	Dehydrogenase inhibitor
-0.04	cp	BRD-K22031190	diflunisal	Prostanoid receptor antagonist
-0.07	cp	BRD-K04046242	equilin	Estrogen receptor agonist
-0.07	cp	BRD-K82036761	sertraline	Serotonin receptor antagonist
-0.07	cp	BRD-A55416093	colforsin	Adenylyl cyclase activator
-0.07	cp	BRD-K43068349	AMG-9810	TRPV antagonist
-0.07	cp	BRD-K71799949	carbamazepine	Carboxamide antiepileptic
-0.09	cp	BRD-K96740444	itopride	Dopamine receptor antagonist
-0.11	cp	BRD-K66353228	zoxazolamine	Myorelaxant
-0.14	cp	BRD-K49481516	galantamine	Acetylcholinesterase inhibitor
-0.14	cp	BRD-A41112154	oleanolic-acid	G protein-coupled receptor agonist
-0.14	cp	BRD-K06854232	AM-580	Retinoid receptor agonist
-0.14	cp	BRD-K06980535	promazine	Dopamine receptor antagonist
-0.14	cp	BRD-K06388322	pramipexole	Dopamine receptor agonist
-0.18	cp	BRD-K47278471	diphenhydramine	Histamine receptor antagonist
-0.18	cp	BRD-K47328134	lysylphenylalanyl-tyrosine	Heparin activation inhibitor
-0.18	cp	BRD-A64125466	dehydrocholic-acid	choleretic agent
-0.21	cp	BRD-A32349859	methyl-angolensate	Apoptosis inhibitor
-0.21	cp	BRD-K41996876	tyrphostin-1	EGFR inhibitor
-0.21	cp	BRD-K25224017	pirenperone	Serotonin receptor antagonist
-0.21	cp	BRD-K59332007	linopirdine	Potassium channel blocker
-0.21	cp	BRD-A04706586	bucladesine	Adenosine receptor agonist
-0.21	cp	BRD-K14993104	bemegride	Chemoreceptor agonist
-0.21	cp	BRD-K79254416	decitabine	DNA methyltransferase inhibitor
-0.21	cp	BRD-A19195498	trimipramine	Norepinephrine reuptake inhibitor
-0.25	cp	BRD-A12560204	nitrendipine	Calcium channel blocker
-0.25	cp	BRD-K00603606	ticlopidine	Purinergic receptor antagonist
-0.25	cp	BRD-A94669766	naringenin	Aromatase inhibitor
-0.25	cp	BRD-K97158071	droperidol	Dopamine receptor antagonist
-0.25	cp	BRD-A64092382	mexiletine	Sodium channel blocker
-0.25	cp	BRD-K15502390	nevirapine	Reverse transcriptase inhibitor
-0.25	cp	BRD-K11129031	gemfibrozil	Lipoprotein lipase activator
-0.28	cp	BRD-K94887716	TFMPP	Serotonin receptor agonist
-0.28	cp	BRD-K37561857	zardaverine	Phosphodiesterase inhibitor
-0.28	cp	BRD-A41833852	naloxone	Opioid receptor antagonist
-0.28	cp	BRD-K52850071	JAK3-Inhibitor-II	JAK inhibitor
-0.28	cp	BRD-K18779551	bifemelane	Acetylcholine release stimulant
-0.28	cp	BRD-K65639003	icariin	Phosphodiesterase inhibitor
-0.28	cp	BRD-A14966924	alaproclate	Serotonin receptor antagonist
-0.28	cp	BRD-K20482099	rutin	Antioxidant
-0.32	cp	BRD-K64610608	EMF-bca1-57	caspase inhibitor
-0.32	cp	BRD-A81177136	KN-62	Calcium-calmodulin dependent protein kinase inhibitor
-0.32	cp	BRD-K95676198	JAK3-inhibitor-V	JAK inhibitor
-0.32	cp	BRD-A72703248	SKF-96365	Calcium channel blocker
-0.32	cp	BRD-A05186015	bupropion	Dopamine uptake inhibitor
-0.32	cp	BRD-A84481105	thioridazine	Dopamine receptor antagonist
-0.32	cp	BRD-A66435872	HTMT	Histamine receptor agonist
-0.35	cp	BRD-K60219430	serdemetan	MDM inhibitor
-0.35	cp	BRD-K54094468	remoxipride	Dopamine receptor antagonist
-0.35	cp	BRD-K85603128	resorcinol	Phosphodiesterase inhibitor
-0.35	cp	BRD-A27887842		Glucocorticoid receptor agonist
-0.35	cp	BRD-K60762818	desipramine	Tricyclic antidepressant
-0.35	cp	BRD-A09533288	verapamil	Calcium channel blocker
-0.39	cp	BRD-K01192156	tyrphostin-AG-112	Protein tyrosine kinase inhibitor
-0.39	cp	BRD-K09778810	FGIN-1-27	Inositol monophosphatase inhibitor
-0.42	cp	BRD-A24514565	warfarin	Vitamin K antagonist
-0.42	cp	BRD-A25004090	erastin	Ion channel antagonist
-0.46	cp	BRD-K68437527	EMF-bca1-60	caspase inhibitor
-0.46	cp	BRD-K80672993	M2-PK-activator	-666
-0.46	cp	BRD-K40902647	vincamine	Adrenergic receptor antagonist
-0.46	cp	BRD-K32526544	DCEBIO	Potassium channel activator
-0.46	cp	BRD-K69600043	thiethylperazine	Dopamine receptor antagonist
-0.46	cp	BRD-K35941380	methysergide	Serotonin receptor antagonist
-0.46	cp	BRD-A42759514	ornidazole	Antiprotozoal
-0.49	cp	BRD-K69688083	mestinon	Cholinesterase inhibitor
-0.49	cp	BRD-K19462402	buflomedil	Adrenergic receptor antagonist
-0.49	cp	BRD-K59273480	propentofylline	Adenosine reuptake inhibitor
-0.49	cp	BRD-K06895174	cisapride	Serotonin receptor agonist
-0.49	cp	BRD-K76205745	losartan	Angiotensin receptor antagonist
-0.53	cp	BRD-K05906022	limonin	HIV protease inhibitor
-0.53	cp	BRD-K39746403	erythromycin	NFkB pathway inhibitor
-0.56	cp	BRD-A68888262	azelastine	Histamine receptor antagonist
-0.56	cp	BRD-K55591206	epigallocatechin	Nitric oxide synthase inhibitor
-0.56	cp	BRD-K17796732	JWH-015	Cannabinoid receptor agonist
-0.56	cp	BRD-A48430263	pioglitazone	Insulin sensitizer
-0.56	cp	BRD-A75769826	SDM25N	Opioid receptor antagonist
-0.6	cp	BRD-K39621635	artemether	Antimalarial
-0.6	cp	BRD-K30867024	SB-216641	Serotonin receptor antagonist
-0.6	cp	BRD-K62200014	anagrelide	Phosphodiesterase inhibitor
-0.6	cp	BRD-K62929068	6-benzylaminopurine	Purinergic receptor activator
-0.6	cp	BRD-A05352148	ipratropium	Acetylcholine receptor antagonist
-0.6	cp	BRD-K67783091	haloperidol	Dopamine receptor antagonist
-0.62	cp	BRD-A96107863	nisoldipine	Calcium channel blocker
-0.63	cp	BRD-K37516142	idebenone	Calcium channel modulator
-0.63	cp	BRD-K93480852	KN-93	Calcium-calmodulin dependent protein kinase inhibitor
-0.63	cp	BRD-A91866971	SQ-29548	Thromboxane receptor antagonist
-0.63	cp	BRD-A33447119	oxfendazole	Anthelmintic
-0.67	cp	BRD-K82795137	loratadine	Histamine receptor antagonist
-0.67	cp	BRD-K92413528	thiazolidinecarboxylic-acid	Reducing agent
-0.67	cp	BRD-A51410489	yohimbine	Adrenergic receptor antagonist
-0.67	cp	BRD-K45068323	W-13	Calmodulin antagonist
-0.67	cp	BRD-K50422030	clomethiazole	GABA receptor antagonist
-0.67	cp	BRD-K49027941	PSB-1115	Adenosine receptor antagonist
-0.67	cp	BRD-A06784547	MRS-1334	Adenosine receptor antagonist
-0.67	cp	BRD-K08703257	3-amino-benzamide	PARP inhibitor
-0.68	cp	BRD-K87024524	phenelzine	Monoamine oxidase inhibitor
-0.7	cp	BRD-A74907996	equol	Estrogen receptor agonist
-0.7	cp	BRD-K96144918	mead-acid	KPL-1 tumor suppressor
-0.7	cp	BRD-K18742343	H-8	PKA inhibitor
-0.7	cp	BRD-K48367671	febuxostat	Xanthine oxidase inhibitor
-0.7	cp	BRD-A91008255	bepridil	Calcium channel blocker
-0.73	cp	BRD-A16934955	nalbuphine	Opioid receptor agonist
-0.73	cp	BRD-K73397362	purmorphamine	Smoothened receptor agonist
-0.74	cp	BRD-K12079898	PD-160170	Neuropeptide receptor antagonist
-0.74	cp	BRD-A78877355	nefopam	Cyclooxygenase inhibitor
-0.74	cp	BRD-K78485176	olmesartan	Angiotensin receptor antagonist
-0.74	cp	BRD-K79092138	nitrofural	Bacterial DNA inhibitor
-0.78	cp	BRD-K35483542	alitretinoin	Retinoid receptor agonist
-0.78	cp	BRD-A62809825	thapsigargin	ATPase inhibitor
-0.78	cp	BRD-K92678294	irilin-a	Isoflavone
-0.78	cp	BRD-A48257147	PHCCC	Glutamate receptor agonist
-0.78	cp	BRD-A19736161	ondansetron	Serotonin receptor antagonist
-0.8	cp	BRD-K27710560	splitomycin	SIRT inhibitor
-0.81	cp	BRD-K09471561	levofloxacin	Bacterial DNA gyrase inhibitor
-0.81	cp	BRD-K51066026	aminoindazole	Ionophore
-0.81	cp	BRD-K32645441	dipropyl-5ct	Serotonin receptor agonist
-0.81	cp	BRD-K96271548	coumaric-acid	Antioxidant
-0.81	cp	BRD-A44008656	doxylamine	Histamine receptor antagonist
-0.81	cp	BRD-A86044036	flurbiprofen	Cyclooxygenase inhibitor
-0.81	cp	BRD-K09907482	PRL-3-inhibitor-I	Tyrosine phosphatase inhibitor
-0.81	cp	BRD-K35723520	darinaparsin	Apoptosis stimulant
-0.85	cp	BRD-A41450521	tosufloxacin	Bacterial DNA gyrase inhibitor
-0.85	cp	BRD-K94270326	ecopipam	Dopamine receptor antagonist
-0.85	cp	BRD-A37776212	ICI-204448	Opioid receptor agonist
-0.87	cp	BRD-A52282606	lacidipine	Calcium channel blocker
-0.88	cp	BRD-K59773493	benzohydroxamic-acid	Antifungal
-0.88	cp	BRD-K01779529	fluoropyruvate	Pyruvate dehydrogenase kinase inhibitor
-0.88	cp	BRD-A97104540	fenoterol	Adrenergic receptor agonist
-0.88	cp	BRD-K32164935	tolazamide	ATP channel blocker
-0.88	cp	BRD-K63675182	triflupromazine	Dopamine receptor antagonist
-0.9	cp	BRD-A11990600	lorazepam	Benzodiazepine receptor agonist
-0.92	cp	BRD-K88429204	pyrimethamine	Dihydrofolate reductase inhibitor
-0.92	cp	BRD-K97863768	prothionamide	Mycobacterium tuberculosis enoyl-[acyl-carrier-protein] reductase [NADH] (inhA) inhibitor
-0.92	cp	BRD-A16332958	modafinil	Adrenergic receptor agonist
-0.92	cp	BRD-K07117950	imperatorin	CDK inhibitor
-0.93	cp	BRD-K29113274	ketoconazole	Sterol demethylase inhibitor
-0.95	cp	BRD-K72676686	fluvoxamine	Selective serotonin reuptake inhibitor (SSRI)
-0.95	cp	BRD-A04553218	chlorphenamine	Histamine receptor antagonist
-0.95	cp	BRD-K38055836	etamivan	Respiratory stimulant
-0.95	cp	BRD-A68631409	evodiamine	ATPase inhibitor
-0.95	cp	BRD-K68143200	SA-792541	CDC inhibitor
-0.97	cp	BRD-K34820100	tebuthiuron	Photosynthesis inhibitor
-0.99	cp	BRD-K89125793	tinidazole	Antiprotozoal
-0.99	cp	BRD-K76908866	CP-724714	EGFR inhibitor
-0.99	cp	BRD-K00615600	AG-14361	PARP inhibitor
-0.99	cp	BRD-A60070924	alpha-estradiol	Estrogen receptor agonist
-0.99	cp	BRD-K90333595	phentolamine	Adrenergic receptor antagonist
-0.99	cp	BRD-K94841585	emodic-acid	Laxative
-0.99	cp	BRD-K08252256	diclofenac	Cyclooxygenase inhibitor
-1	cp	BRD-K54314721	zolmitriptan	Serotonin receptor agonist
-1.02	cp	BRD-A26032986	zaldaride	Calmodulin antagonist
-1.02	cp	BRD-A11678676	wortmannin	PI3K inhibitor
-1.02	cp	BRD-K71266197	PSB-06126	NTPDase inhibitor
-1.06	cp	BRD-K04414442	SB-222200	Tachykinin antagonist
-1.06	cp	BRD-A63546914	RO-04-5595	Glutamate receptor antagonist
-1.06	cp	BRD-K05181463	L-741626	Dopamine receptor antagonist
-1.06	cp	BRD-K18816859	L-694247	Serotonin receptor agonist
-1.06	cp	BRD-A34706053	CGP-12177	Adrenergic receptor agonist
-1.09	cp	BRD-K08996725	zolantidine	Histamine receptor antagonist
-1.09	cp	BRD-K26573499	DMAB-anabaseine	Adrenergic receptor agonist
-1.09	cp	BRD-K95655893	MAZ-51	VEGFR inhibitor
-1.09	cp	BRD-A39255369	DCPIB	Chloride channel blocker
-1.13	cp	BRD-K34441861	moexipril	ACE inhibitor
-1.13	cp	BRD-K92428232	GSK-461364	PLK inhibitor
-1.13	cp	BRD-K82746043	navitoclax	BCL inhibitor
-1.15	cp	BRD-K44779798	miglitol	Glucosidase inhibitor
-1.15	cp	BRD-K52020312	metronidazole	DNA inhibitor
-1.16	cp	BRD-K20338176	cefaclor	Bacterial cell wall synthesis inhibitor
-1.16	cp	BRD-K82164249	andarine	Androgen receptor modulator
-1.16	cp	BRD-A41941932	vitexin	Antioxidant
-1.16	cp	BRD-K51805276	temefos	Cholinesterase inhibitor
-1.16	cp	BRD-K99107520	felbamate	Glutamate receptor antagonist
-1.16	cp	BRD-K12906962	dichlorobenzamil	Sodium/calcium exchange inhibitor
-1.16	cp	BRD-K33860217	CP-94253	Serotonin receptor agonist
-1.16	cp	BRD-K36864847	BD-1047	Adrenergic receptor antagonist
-1.16	cp	BRD-K89348303	ramipril	ACE inhibitor
-1.16	cp	BRD-K88789588	letrozole	Aromatase inhibitor
-1.2	cp	BRD-K04430056	7-nitroindazole	nitric oxide synthase inhibitor
-1.2	cp	BRD-K30296925	flavokavain-b	Antineoplastic
-1.23	cp	BRD-K00312224	PPT	Estrogen receptor agonist
-1.23	cp	BRD-K04146668	GW-441756	Growth factor receptor inhibitor
-1.23	cp	BRD-A93424738	dexamethasone	Glucocorticoid receptor agonist
-1.26	cp	BRD-A17535965	gelsemine	Acetylcholine receptor antagonist
-1.27	cp	BRD-K13926615	vardenafil	Phosphodiesterase inhibitor
-1.27	cp	BRD-K00959089	thenoyltrifluoroacetone	Chelating agent
-1.27	cp	BRD-K80778372	RO-19-4605	GABA benzodiazepine site receptor inverse agonist
-1.27	cp	BRD-A26334849	propafenone	Antiarrhythmic
-1.27	cp	BRD-K15164005	apoptosis-activator-II	Carboxylesterase inhibitor
-1.27	cp	BRD-K16554956	PTB1	AMPK activator
-1.28	cp	BRD-K35559145	levomepromazine	Dopamine receptor antagonist
-1.29	cp	BRD-K49111258	prazosin	Adrenergic receptor antagonist
-1.3	cp	BRD-K25741894	skimmianine	Acetylcholinesterase inhibitor
-1.3	cp	BRD-K81876028	CP-93129	Serotonin receptor agonist
-1.34	cp	BRD-A02990301	lofexidine	Adrenergic receptor agonist
-1.37	cp	BRD-K81709173	halcinonide	Glucocorticoid receptor agonist
-1.37	cp	BRD-K46441700	GR-55562	Serotonin receptor antagonist
-1.37	cp	BRD-K63913457	eicosatrienoic-acid	Vasodilator
-1.37	cp	BRD-A81866333	CGS-21680	Adenosine receptor agonist
-1.37	cp	BRD-A69960130	bromocriptine	Dopamine receptor agonist
-1.37	cp	BRD-A26711594	nicardipine	Calcium channel blocker
-1.37	cp	BRD-K55044200	amoxicillin	Penicillin binding protein inhibitor
-1.41	cp	BRD-K63516691	T-0156	Phosphodiesterase inhibitor
-1.41	cp	BRD-K85871428	SC-68376	p38 MAPK inhibitor
-1.41	cp	BRD-K39733634	L-161982	Prostanoid receptor antagonist
-1.44	cp	BRD-K05977823	tenovins	SIRT inhibitor
-1.44	cp	BRD-K09499853	KU-0060648	DNA dependent protein kinase inhibitor
-1.48	cp	BRD-A88254928	salbutamol	Adrenergic receptor agonist
-1.48	cp	BRD-A07395371	esmolol	Adrenergic receptor antagonist
-1.48	cp	BRD-K67680372	CI-966	GAT inhibitor
-1.48	cp	BRD-A02759312	betaxolol	Adrenergic receptor antagonist
-1.48	cp	BRD-A06352418	terfenadine	Histamine receptor antagonist
-1.48	cp	BRD-K34014345	naproxol	Anti-inflammatory
-1.52	cp	BRD-K94832621	Y-134	Estrogen receptor antagonist
-1.52	cp	BRD-A00100033	nifurtimox	DNA inhibitor
-1.52	cp	BRD-A97730597	hexylcaine	Sodium channel blocker
-1.52	cp	BRD-K23913458	coumarin	Vitamin K antagonist
-1.53	cp	BRD-K78431006	crizotinib	ALK inhibitor
-1.53	cp	BRD-A85472596	L-670596	Prostanoid receptor antagonist
-1.53	cp	BRD-K67080878	milrinone	Phosphodiesterase inhibitor
-1.54	cp	BRD-K07212038	selinidin	Mast cell stabilizer
-1.55	cp	BRD-K86887724	dofetilide	Potassium channel blocker
-1.55	cp	BRD-K51918615	iodophenpropit	Histamine receptor antagonist
-1.55	cp	BRD-A99177642	deltaline	Acetylcholine receptor antagonist
-1.55	cp	BRD-K96084870	DMBI	PDGFR receptor inhibitor
-1.56	cp	BRD-A92630576	trimebutine	Opioid receptor agonist
-1.58	cp	BRD-K85030058	benactyzine	Acetylcholine receptor antagonist
-1.59	cp	BRD-K77286328	reversine	Aurora kinase inhibitor
-1.59	cp	BRD-K71430621	clobenpropit	Histamine receptor antagonist
-1.59	cp	BRD-K54771420	glycocholic-acid	Cholesterol inhibitor
-1.59	cp	BRD-K47323024	methapyrilene	Histamine receptor antagonist
-1.6	cp	BRD-M00539986	formoterol	Adrenergic receptor agonist
-1.6	cp	BRD-A92177080	betamethasone	Glucocorticoid receptor agonist
-1.62	cp	BRD-K08619838	tremorine	Acetylcholine receptor agonist
-1.62	cp	BRD-K54790157	trioxsalen	DNA synthesis inhibitor
-1.62	cp	BRD-A28422058	L-689560	Glutamate receptor antagonist
-1.66	cp	BRD-K00662280	CL-218872	GABA receptor agonist
-1.66	cp	BRD-A15435692	BMY-14802	Sigma receptor antagonist
-1.69	cp	BRD-A25569250	KI-16425	Lysophosphatidic acid receptor antagonist
-1.69	cp	BRD-K38449220	seneciphylline	Cytochrome P450 inhibitor
-1.72	cp	BRD-K20141153	atomoxetine	Norepinephrine transporter inhibitor
-1.73	cp	BRD-A84327315	calcitriol	Vitamin D receptor agonist
-1.73	cp	BRD-K88358234	xaliproden	Serotonin receptor agonist
-1.73	cp	BRD-A10715913	sulpiride	Dopamine receptor antagonist
-1.76	cp	BRD-K83837640	JNJ-26854165	HDAC inhibitor
-1.76	cp	BRD-K49372556	mofezolac	Cyclooxygenase inhibitor
-1.76	cp	BRD-K40656405	L-165041	PPAR receptor agonist
-1.76	cp	BRD-A30815329	felodipine	Calcium channel blocker
-1.76	cp	BRD-A09925278	etilefrine	Adrenergic receptor agonist
-1.79	cp	BRD-K98521173	desoxycortone	Mineralocorticoid receptor agonist
-1.8	cp	BRD-K05658747	raltegravir	HIV integrase inhibitor
-1.8	cp	BRD-K31843556	T-0070907	PPAR receptor antagonist
-1.8	cp	BRD-K44899736	RO-16-6941	Monoamine oxidase inhibitor
-1.8	cp	BRD-A17453586	MDL-72832	Serotonin receptor agonist
-1.8	cp	BRD-K87226815	cycloserine	Bacterial cell wall synthesis inhibitor
-1.83	cp	BRD-A62035778		Acetylcholine receptor antagonist
-1.83	cp	BRD-K31627533	rimexolone	Glucocorticoid receptor agonist
-1.83	cp	BRD-A80641450	FR-139317	Endothelin receptor antagonist
-1.83	cp	BRD-K36616567	doxepin	Histamine receptor antagonist
-1.9	cp	BRD-K53913732	SB-408124	Orexin receptor antagonist
-1.9	cp	BRD-K37792168	denbufylline	Phosphodiesterase inhibitor
-1.93	cp	BRD-K05673000	dicloxacillin	Bacterial cell wall synthesis inhibitor
-1.94	cp	BRD-K01436366	XMD-1150	Leucine rich repeat kinase inhibitor
-1.94	cp	BRD-K52172416	anastrozole	Aromatase inhibitor
-1.94	cp	BRD-K14965640	ibuprofen	Cyclooxygenase inhibitor
-1.94	cp	BRD-K28578425	cilostamide	Phosphodiesterase inhibitor
-1.94	cp	BRD-K29668683	BD-1063	Sigma receptor antagonist
-1.94	cp	BRD-A24817035	laudanosine	Central nervous system agent
-1.94	cp	BRD-K38436528	imipramine	Norepinephrine reuptake inhibitor
-1.97	cp	BRD-K66175015	afatinib	EGFR inhibitor
-1.97	cp	BRD-K69195780	NAN-190	Serotonin receptor agonist
-1.97	cp	BRD-A30655177	LFM-A13	BTK inhibitor
-1.97	cp	BRD-K87158025	benzamil	Sodium channel blocker
-1.97	cp	BRD-K68402494	ML-9	Myosin light chain kinase inhibitor
-2.01	cp	BRD-K97399794	quercetin	Polar auxin transport inhibitor
-2.01	cp	BRD-K93201660	ML-7	Myosin light chain kinase inhibitor
-2.01	cp	BRD-K62353524	DY-131	Estrogen receptor agonist
-2.01	cp	BRD-K85013741	auraptene	Nitric oxide production inhibitor
-2.01	cp	BRD-K77695569	tiabendazole	Angiogenesis inhibitor
-2.01	cp	BRD-A45664787	iloprost	Platelet aggregation inhibitor
-2.02	cp	BRD-A50311610	meclozine	CAR agonist
-2.04	cp	BRD-A48261811	argatroban	Thrombin inhibitor
-2.04	cp	BRD-K48115423	2-(4-methoxybenzylthio)-6-methylpyrimidin-4-ol	Matrix metalloprotease inhibitor
-2.05	cp	BRD-K72420232	WZ-4002	EGFR inhibitor
-2.08	cp	BRD-K60511616	pravastatin	HMGCR inhibitor
-2.08	cp	BRD-K18618618	cimetidine	Histamine receptor antagonist
-2.08	cp	BRD-K21680192	mitoxantrone	Topoisomerase inhibitor
-2.08	cp	BRD-K36927236	glibenclamide	Sulfonylurea
-2.11	cp	BRD-K81225797	SCH-58261	Adenosine receptor antagonist
-2.11	cp	BRD-K37618799	MRS-1220	Adenosine receptor antagonist
-2.11	cp	BRD-A36471396	biperiden	Acetylcholine receptor antagonist
-2.11	cp	BRD-K25394294	oxaprozin	Cyclooxygenase inhibitor
-2.11	cp	BRD-K99946902	hexylresorcinol	Local anesthetic
-2.12	cp	BRD-K82147103	lofepramine	Norepinephrine reuptake inhibitor
-2.15	cp	BRD-K59331372	SB-366791	TRPV antagonist
-2.15	cp	BRD-K57569181	pentoxifylline	Phosphodiesterase inhibitor
-2.17	cp	BRD-A69512159	carbidopa	Aromatic L-amino acid decarboxylase inhibitor
-2.18	cp	BRD-K12516989	zaprinast	Phosphodiesterase inhibitor
-2.18	cp	BRD-K21733600	rofecoxib	Cyclooxygenase inhibitor
-2.22	cp	BRD-K61480498	epoxycholesterol	LXR agonist
-2.22	cp	BRD-K60184833	tyrphostin-46	Tyrosine kinase inhibitor
-2.22	cp	BRD-A35338386	NECA	Adenosine receptor agonist
-2.23	cp	BRD-K70883034	nimetazepam	GABA receptor agonist
-2.24	cp	BRD-K75958195	pizotifen	Serotonin receptor antagonist
-2.25	cp	BRD-A84389633	tropanyl-3,5-dimethylbenzoate	Serotonin receptor antagonist
-2.26	cp	BRD-K40175214	torin-1	MTOR inhibitor
-2.26	cp	BRD-A56892734	esomeprazole	ATPase inhibitor
-2.26	cp	BRD-K59574735	ubenimex	Leukotriene inhibitor
-2.28	cp	BRD-K47761761	PD-168077	Dopamine receptor agonist
-2.29	cp	BRD-A37817666	picrotoxin	GABA receptor antagonist
-2.33	cp	BRD-K58772419	AZD-6482	PI3K inhibitor
-2.33	cp	BRD-A13084692	troglitazone	Insulin sensitizer
-2.33	cp	BRD-A27143604	DPN	Estrogen receptor agonist
-2.33	cp	BRD-A10303790	talampicillin	Bacterial cell wall synthesis inhibitor
-2.33	cp	BRD-A09467419	mebeverine	Acetylcholine receptor antagonist
-2.33	cp	BRD-A45498368	WYE-125132	MTOR inhibitor
-2.33	cp	BRD-K02265150	amoxapine	Norepinephrine reuptake inhibitor
-2.35	cp	BRD-K82688027	RG-13022	PDGFR receptor inhibitor
-2.36	cp	BRD-K54529596	captopril	ACE inhibitor
-2.37	cp	BRD-A33084410	5'-guanidinonaltrindole	Opioid receptor antagonist
-2.4	cp	BRD-K54416256	methimazole	Antithyroid
-2.4	cp	BRD-K40965114	cyanopindolol	Adrenergic receptor antagonist
-2.43	cp	BRD-K01095011	finasteride	5-alpha reductase inhibitor
-2.43	cp	BRD-K55454768	TAS-301	Calcium-calmodulin dependent protein kinase inhibitor
-2.43	cp	BRD-K68407802	KIN001-055	EGFR inhibitor
-2.43	cp	BRD-A36074203	remacemide	Glutamate receptor antagonist
-2.45	cp	BRD-K02283807	GR-32191	Thromboxane receptor antagonist
-2.46	cp	BRD-K62810658	PD-98059	MEK inhibitor
-2.47	cp	BRD-A36318220	necrostatin-1	RIPK inhibitor
-2.47	cp	BRD-K01624546	docosatrienoic-acid	LTB4 inhibitor
-2.5	cp	BRD-K18250272	propoxycaine	Local anesthetic
-2.53	cp	BRD-A87606379	nadolol	Adrenergic receptor antagonist
-2.54	cp	BRD-A25775766	securinine	GABA receptor antagonist
-2.55	cp	BRD-K91601245	mercaptopurine	Immunosuppressant
-2.61	cp	BRD-A14208071	oxyphenonium	Cholinergic receptor antagonist
-2.61	cp	BRD-A17065207	brefeldin-a	Protein synthesis inhibitor
-2.68	cp	BRD-K11399644	phenformin	AMPK activator
-2.71	cp	BRD-K14681867	somatostatin	Somatostatin receptor agonist
-2.71	cp	BRD-K23922020	arecaidine	Acetylcholine receptor agonist
-2.71	cp	BRD-K96354014	nifedipine	Calcium channel blocker
-2.73	cp	BRD-A13807286	HA-14-1	BCL inhibitor
-2.75	cp	BRD-K19227686	phenolphthalein	Indicator dye
-2.78	cp	BRD-U44700465	HG-5-88-01	Protein kinase inhibitor
-2.78	cp	BRD-A72596465	GW-6471	PPAR receptor antagonist
-2.82	cp	BRD-K62982419	cilomilast	Phosphodiesterase inhibitor
-2.85	cp	BRD-A66927094	nemonapride	Dopamine receptor antagonist
-2.85	cp	BRD-K06753942	nobiletin	MEK inhibitor
-2.85	cp	BRD-K40990712	hexamethyleneamiloride	Sodium/hydrogen antiport inhibitor
-2.85	cp	BRD-A29734509	disopyramide	Sodium channel blocker
-2.89	cp	BRD-K20197062	SA-94315	Caspase inhibitor
-2.89	cp	BRD-K53959060	indirubin	CDK inhibitor
-2.89	cp	BRD-K01612348	meropenem	Bacterial cell wall synthesis inhibitor
-2.9	cp	BRD-K91336023	mesulergine	Dopamine receptor agonist
-2.92	cp	BRD-K85985071	ellipticine	Topoisomerase inhibitor
-2.92	cp	BRD-K39823328	VU-0366037-2	Glutamate receptor modulator
-2.96	cp	BRD-K72703948	ZM-447439	Aurora kinase inhibitor
-3.07	cp	BRD-K32584078	BML-257	AKT inhibitor
-3.07	cp	BRD-K13819402	desoxypeganine	Acetylcholinesterase inhibitor
-3.07	cp	BRD-K55991774	BAS-09104376	HIV integrase inhibitor
-3.07	cp	BRD-A30205217	ethotoin	Hydantoin antiepileptic
-3.08	cp	BRD-K37447567	hydrocotarnine	Opioid receptor antagonist
-3.1	cp	BRD-K36395411	SB-206553	Serotonin receptor antagonist
-3.1	cp	BRD-A31521121	methocarbamol	Muscle relaxant
-3.13	cp	BRD-A78322124	dobutamine	Adrenergic receptor agonist
-3.14	cp	BRD-K54472332	elvitegravir	HIV integrase inhibitor
-3.14	cp	BRD-K26134695	calpeptin	Calpain inhibitor
-3.14	cp	BRD-K04976539	aminogenistein	SRC inhibitor
-3.15	cp	BRD-K27305650	LY-294002	MTOR inhibitor
-3.17	cp	BRD-K03557653	sappanone-a	Tyrosinase inhibitor
-3.24	cp	BRD-A53131506	epitestosterone	Inactive testosterone analog
-3.28	cp	BRD-K13927029	retinol	Retinoid receptor ligand
-3.28	cp	BRD-K87510569	RS-504393	CC chemokine receptor antagonist
-3.28	cp	BRD-K54704028	BAY-36-7620	Glutamate receptor antagonist
-3.3	cp	BRD-K70327191	benzoxiquine	Anti-infective
-3.31	cp	BRD-K29733039	deforolimus	MTOR inhibitor
-3.35	cp	BRD-A70731303	avrainvillamide-analog-5	nucleophosmin inhibitor
-3.35	cp	BRD-K92492521	LY-255283	Leukotriene receptor antagonist
-3.36	cp	BRD-A13133631	fluorometholone	Glucocorticoid receptor agonist
-3.41	cp	BRD-K32906660	bis-tyrphostin	EGFR inhibitor
-3.42	cp	BRD-K09416995	lovastatin	HMGCR inhibitor
-3.42	cp	BRD-K07881437	danusertib	Aurora kinase inhibitor
-3.43	cp	BRD-K67100011	pivmecillinam	Bacterial cell wall synthesis inhibitor
-3.43	cp	BRD-K50660797	epicatechin	Bacterial DNA gyrase inhibitor
-3.46	cp	BRD-K37289225	clozapine	Dopamine receptor antagonist
-3.49	cp	BRD-K33396764	alpha-linolenic-acid	Omega 3 fatty acid stimulant
-3.49	cp	BRD-K73196317	urapidil	Adrenergic receptor antagonist
-3.49	cp	BRD-K66788707	fludarabine	DNA synthesis inhibitor
-3.52	cp	BRD-K77771411	moxonidine	Imidazoline receptor agonist
-3.54	cp	BRD-K88701661	dimercaptosuccinic-acid	Chelating agent
-3.56	cp	BRD-K41260949	valproic-acid	HDAC inhibitor
-3.58	cp	BRD-K09255212	clioquinol	Chelating agent
-3.6	cp	BRD-A89175223	bisoprolol	Adrenergic receptor antagonist
-3.7	cp	BRD-K79116891	proxymetacaine	Sodium channel blocker
-3.71	cp	BRD-A92826379	lupanine	Sodium channel blocker
-3.74	cp	BRD-A72441487	stiripentol	GABA uptake inhibitor
-3.74	cp	BRD-K59369769	tozasertib	Aurora kinase inhibitor
-3.76	cp	BRD-K47679368	bromfenac	Cyclooxygenase inhibitor
-3.78	cp	BRD-K93441486	diphemanil	Acetylcholine receptor antagonist
-3.81	cp	BRD-K05395900	nicotine	Acetylcholine receptor agonist
-3.82	cp	BRD-K96809896	SKF-86002	p38 MAPK inhibitor
-3.84	cp	BRD-K50417881	eticlopride	Dopamine receptor antagonist
-3.84	cp	BRD-K72093121	vidarabine	Antiviral
-3.86	cp	BRD-A29426959	carbinoxamine	Histamine receptor antagonist
-3.87	cp	BRD-A75935363	atracurium	Acetylcholine receptor antagonist
-3.87	cp	BRD-K45446451	JZL-184	Monoacylglucerol lipase inhibitor
-3.88	cp	BRD-K05977355	fluconazole	Sterol demethylase inhibitor
-3.9	cp	BRD-A11605036	thiocolchicoside	GABA receptor antagonist
-3.94	cp	BRD-A48720949		androgen receptor agonist
-3.94	cp	BRD-K64994968	progesterone	Progesterone receptor agonist
-3.94	cp	BRD-K93645900	tadalafil	Phosphodiesterase inhibitor
-3.96	cp	BRD-A63043573	cabergoline	Dopamine receptor agonist
-3.97	cp	BRD-A25143711		Glucocorticoid receptor agonist
-3.97	cp	BRD-K52219182	BRD-K52219182	Phosphodiesterase inhibitor
-4.01	cp	BRD-K95402279	geranylgeraniol	Farnesyltransferase inhibitor
-4.02	cp	BRD-A79237180	ascorbic-acid	Antioxidant
-4.09	cp	BRD-A59808129	guggulsterone	Cholesterol inhibitor
-4.09	cp	BRD-K09549677	mibefradil	T-type calcium channel blocker
-4.12	cp	BRD-K13642330	cosmosiin	Cytochrome P450 inhibitor
-4.14	cp	BRD-K92758126	gibberellic-acid	NFkB pathway inhibitor
-4.17	cp	BRD-K56596464	QX-314	Sodium channel blocker
-4.19	cp	BRD-K15868788	SDZ-205-557	Serotonin receptor antagonist
-4.19	cp	BRD-K38197229	bumetanide	Solute carrier family member inhibitor
-4.23	cp	BRD-A03216249	mepivacaine	Potassium channel blocker
-4.25	cp	BRD-K68341547	W-9	Calmodulin antagonist
-4.26	cp	BRD-A44448661	pentobarbital	Barbiturate antiepileptic
-4.26	cp	BRD-K32318651	acyclovir	DNA polymerase inhibitor
-4.26	cp	BRD-K09186807	KIN001-244	Phosphoinositide dependent kinase inhibitor
-4.3	cp	BRD-K08998509	fananserin	Dopamine receptor antagonist
-4.35	cp	BRD-K67043667	altretamine	DNA synthesis inhibitor
-4.37	cp	BRD-A93477898	PETCM	Caspase activator
-4.4	cp	BRD-K73838513	cinacalcet	Calcium channel activator
-4.41	cp	BRD-A84134924	pancuronium	Acetylcholine receptor antagonist
-4.47	cp	BRD-K97118047	4,5,6,7-tetrabromobenzotriazole	Casein kinase inhibitor
-4.48	cp	BRD-A07824748	flavanone	11-beta-HSD1 inhibitor
-4.55	cp	BRD-K94649603	taxifolin	Opioid receptor antagonist
-4.55	cp	BRD-A16444946	acarbose	Glucosidase inhibitor
-4.55	cp	BRD-K87919739	tyrphostin-AG-825	Receptor tyrosine protein kinase inhibitor
-4.57	cp	BRD-K46142322	RS-67333	Serotonin receptor partial agonist
-4.58	cp	BRD-K14282469	LY-165163	Serotonin receptor antagonist
-4.63	cp	BRD-K55424922	anpirtoline	Serotonin receptor agonist
-4.64	cp	BRD-A77291778	cyclopentolate	Acetylcholine receptor antagonist
-4.65	cp	BRD-K39462424	dexchlorpheniramine	Histamine receptor antagonist
-4.65	cp	BRD-K41160163	fenobam	Glutamate receptor antagonist
-4.65	cp	BRD-K54256913	MK-1775	WEE1 kinase inhibitor
-4.72	cp	BRD-A43940795	tetrahydropalmatine	Serotonin release inhibitor
-4.73	cp	BRD-K84639753	safinamide	Dopamine uptake inhibitor
-4.78	cp	BRD-K55468218	spiperone	Dopamine receptor antagonist
-4.79	cp	BRD-K50140147	NVP-TAE684	ALK inhibitor
-4.81	cp	BRD-K07888107	depudecin	HDAC inhibitor
-4.83	cp	BRD-K12513978	fenbufen	Cyclooxygenase inhibitor
-4.84	cp	BRD-K06335600	tizanidine	Adrenergic receptor agonist
-4.86	cp	BRD-K94294671	OSI-027	MTOR inhibitor
-4.87	cp	BRD-A54596827	solifenacin	Acetylcholine receptor antagonist
-4.89	cp	BRD-A40639672	ketorolac	Cyclooxygenase inhibitor
-4.93	cp	BRD-K32330832	VER-155008	HSP inhibitor
-4.93	cp	BRD-K34415467	trimethobenzamide	Histamine receptor antagonist
-4.97	cp	BRD-K89014967	AS-703026	MEK inhibitor
-4.98	cp	BRD-K29653726	topiramate	Carbonic anhydrase inhibitor
-4.98	cp	BRD-K77171813	proxyfan	Histamine receptor modulator
-5.04	cp	BRD-K63430059	methoxsalen	DNA synthesis inhibitor
-5.05	cp	BRD-K32536677	AGK-2	SIRT inhibitor
-5.14	cp	BRD-K76133116	benzydamine	Membrane integrity inhibitor
-5.17	cp	BRD-K00656370	6-aminochrysene	Transferase inhibitor
-5.18	cp	BRD-A70514680	articaine	Local anesthetic
-5.2	cp	BRD-K81729199	AQ-RA741	Acetylcholine receptor antagonist
-5.25	cp	BRD-A74904029	EI-231	Casein kinase inhibitor
-5.28	cp	BRD-A71262238	nafadotride	Dopamine receptor antagonist
-5.39	cp	BRD-K53318339	vinpocetine	Phosphodiesterase inhibitor
-5.44	cp	BRD-K79404599	enzastaurin	PKC inhibitor
-5.46	cp	BRD-K43736954	cortisone	Glucocorticoid receptor agonist
-5.53	cp	BRD-K59419204	AM-281	Cannabinoid receptor antagonist
-5.55	cp	BRD-K20920669	cromoglicic-acid	Immunosuppressant
-5.62	cp	BRD-K15086322	JNJ-10191584	Histamine receptor antagonist
-5.66	cp	BRD-A96456596	FPL-55712	Leukotriene receptor antagonist
-5.68	cp	BRD-K31542390	mycophenolic-acid	Dehydrogenase inhibitor
-5.69	cp	BRD-K61691971	avrainvillamide-analog-1	nucleophosmin inhibitor
-5.69	cp	BRD-K33882852	ZK-93423	Benzodiazepine receptor agonist
-5.7	cp	BRD-K37206356	rhamnetin	HDAC inhibitor
-5.75	cp	BRD-K07507905	BRL-37344	Adrenergic receptor agonist
-5.81	cp	BRD-K84141129	VU-0400193-3	Glutamate receptor modulator
-5.85	cp	BRD-K45435259	SCH-23390	Dopamine receptor antagonist
-5.86	cp	BRD-A64933752	CV-1808	Adenosine receptor agonist
-5.88	cp	BRD-K24859147	KIN001-242	Protein kinase inhibitor
-5.9	cp	BRD-A38747044	KU-14R	Imidazoline receptor ligand
-5.9	cp	BRD-K70778732	trazodone	Adrenergic receptor antagonist
-5.9	cp	BRD-A09062839	amylocaine	Local anesthetic
-5.91	cp	BRD-K36529613	PU-H71	HSP inhibitor
-5.91	cp	BRD-A31195449	TCB2	Serotonin receptor agonist
-5.92	cp	BRD-A09539288	homatropine	Acetylcholine receptor antagonist
-5.95	cp	BRD-K15842202	eudesmic-acid	-666
-5.99	cp	BRD-K04111260	raclopride	Dopamine receptor antagonist
-5.99	cp	BRD-A39390670	rabeprazole	ATPase inhibitor
-6	cp	BRD-A15415227	GW-1929	PPAR receptor agonist
-6.01	cp	BRD-K97764662	PD-173074	FGFR inhibitor
-6.05	cp	BRD-A44090213	indoprofen	Cyclooxygenase inhibitor
-6.06	cp	BRD-K71499074	diclofenamide	Carbonic anhydrase inhibitor
-6.09	cp	BRD-K50168500	canertinib	EGFR inhibitor
-6.1	cp	BRD-K30563334	rifabutin	Protein synthesis inhibitor
-6.27	cp	BRD-K04210847	tamoxifen	Estrogen receptor antagonist
-6.3	cp	BRD-A46393198	tetramisole	Immunostimulant
-6.32	cp	BRD-K11558771	droxinostat	HDAC inhibitor
-6.41	cp	BRD-K63915849	AS-604850	PI3K inhibitor
-6.41	cp	BRD-A82656074	naltrindole	Opioid receptor antagonist
-6.47	cp	BRD-K43330982	JTE-013	Lysophospholipid receptor antagonist
-6.58	cp	BRD-K42452249	EO-1428	p38 MAPK inhibitor
-6.59	cp	BRD-K97752965	nicorandil	Nitric oxide donor
-6.62	cp	BRD-K32610195	androstenedione	Cytochrome P450 inhibitor
-6.62	cp	BRD-K89055274	alverine	Muscle relaxant
-6.66	cp	BRD-K53123955	niridazole	Phosphofructokinase inhibitor
-6.66	cp	BRD-A32161980	carbetocin	Oxytocin receptor agonist
-6.74	cp	BRD-A52172093	VU-0413807-2	Calcium channel blocker
-6.79	cp	BRD-K11373525	ZD-7155	Angiotensin receptor antagonist
-6.89	cp	BRD-K38251852	paxilline	Potassium channel blocker
-6.92	cp	BRD-A91452556	estradiol-cypionate	Estrogen receptor agonist
-6.94	cp	BRD-K02123250	JNJ-38877605	Tyrosine kinase inhibitor
-6.96	cp	BRD-K01493881	apigenin	Casein kinase inhibitor
-6.98	cp	BRD-K05528470	L-745870	Dopamine receptor antagonist
-7.03	cp	BRD-K91696562	orantinib	FGFR inhibitor
-7.05	cp	BRD-K28029915	dolasetron	Serotonin receptor antagonist
-7.1	cp	BRD-A04352665	maraviroc	CC chemokine receptor antagonist
-7.1	cp	BRD-K55127134	fluphenazine	Dopamine receptor antagonist
-7.11	cp	BRD-K29173907	isoflupredone	Glucocorticoid receptor agonist
-7.16	cp	BRD-K68997413	PF-3845	FAAH inhibitor
-7.16	cp	BRD-A15530910	carpindolol	Adrenergic receptor antagonist
-7.17	cp	BRD-K14221570	benzopurpurin-4b	HIV entry inhibitor
-7.23	cp	BRD-K91290917	amodiaquine	Histamine receptor agonist
-7.26	cp	BRD-A23072235	pheniramine	Histamine receptor antagonist
-7.32	cp	BRD-A15914070	4-hydroxy-2-nonenal	Cytotoxic lipid peroxidation product
-7.4	cp	BRD-K03384561	roquinimex	Angiogenesis inhibitor
-7.41	cp	BRD-K10098805	rhapontin	Apoptosis stimulant
-7.43	cp	BRD-U44618005	WH-4023	SRC inhibitor
-7.43	cp	BRD-K26521938	dinoprostone	Prostanoid receptor agonist
-7.47	cp	BRD-A39415247	norethisterone	Progesterone receptor agonist
-7.49	cp	BRD-A25067867	benzatropine	Acetylcholine receptor antagonist
-7.51	cp	BRD-K64044582	linoleamide	ACAT inhibitor
-7.52	cp	BRD-A29731977	17-hydroxyprogesterone-caproate	progesterone receptor agonist
-7.58	cp	BRD-K50018155	RS-67506	Serotonin receptor partial agonist
-7.58	cp	BRD-K06543683	bisindolylmaleimide-ix	CDK inhibitor
-7.6	cp	BRD-K30697463	desoximetasone	Glucocorticoid receptor agonist
-7.62	cp	BRD-K09635314	M-3M3FBS	phospholipase activator
-7.65	cp	BRD-A28746609	paclitaxel	Tubulin inhibitor
-7.66	cp	BRD-K28428262	brivanib	FGFR inhibitor
-7.77	cp	BRD-K89162000	tandutinib	FLT3 inhibitor
-7.86	cp	BRD-K29582115	ziprasidone	Dopamine receptor antagonist
-7.94	cp	BRD-K94441233	mevastatin	HMGCR inhibitor
-8.02	cp	BRD-K81209159	herniarin	Acetylcholinesterase inhibitor
-8.09	cp	BRD-A62025033	temsirolimus	MTOR inhibitor
-8.12	cp	BRD-K77947974	fluspirilene	Dopamine receptor antagonist
-8.16	cp	BRD-A92670106	tocainide	Sodium channel blocker
-8.26	cp	BRD-K47943470	tyrphostin-51	EGFR inhibitor
-8.26	cp	BRD-A49370193	RO-60-0175	Serotonin receptor agonist
-8.27	cp	BRD-K26801045	pipamperone	Dopamine receptor antagonist
-8.35	cp	BRD-K59597909	phenothiazine	Dopamine receptor antagonist
-8.35	cp	BRD-K71731651	PNU-120596	Acetylcholine receptor agonist
-8.36	cp	BRD-K22947005	dexbrompheniramine	Histamine receptor antagonist
-8.37	cp	BRD-K60274257	dephostatin	Tyrosine phosphatase inhibitor
-8.52	cp	BRD-A90131694	alclometasone	Glucocorticoid receptor agonist
-8.56	cp	BRD-K12244279	MEK1-2-inhibitor	MEK inhibitor
-8.56	cp	BRD-K37080523	isoreserpine	Vesicular monoamine transporter inhibitor
-8.56	cp	BRD-A16311756	profenamine	Butyrylcholinesterase inhibitor
-8.6	cp	BRD-A01826957	xanthinol	Vasodilator
-8.67	cp	BRD-K99063460	didanosine	Nucleoside reverse transcriptase inhibitor
-8.69	cp	BRD-K28453807	nitrocaramiphen	Cholinergic receptor antagonist
-8.71	cp	BRD-K36862742	hydroflumethiazide	Sodium/potassium/chloride transporter inhibitor
-8.77	cp	BRD-A49046702	SKF-89976A	GABA uptake inhibitor
-8.81	cp	BRD-K53737926	amitriptyline	Norepinephrine inhibitor
-8.85	cp	BRD-K24526313	levcromakalim	Potassium channel activator
-8.88	cp	BRD-K59753853	MDL-29951	Glutamate receptor antagonist
-8.91	cp	BRD-A54236247	racephedrine	Adrenergic receptor agonist
-8.94	cp	BRD-K88560311	rucaparib	PARP inhibitor
-8.98	cp	BRD-K19284129	salvinorin-a	Opioid receptor agonist
-9.03	cp	BRD-K45296539	ZD-7114	Adrenergic receptor agonist
-9.05	cp	BRD-A69636825	diltiazem	Calcium channel blocker
-9.06	cp	BRD-K49945136	GR-113808	Serotonin receptor antagonist
-9.16	cp	BRD-K68264559	brimonidine	Adrenergic receptor agonist
-9.23	cp	BRD-K09764130	mead-ethanolamide	Cannabinoid receptor agonist
-9.35	cp	BRD-K82484965	carmoxirole	Dopamine receptor agonist
-9.42	cp	BRD-K15715913	fluperlapine	Serotonin receptor antagonist
-9.45	cp	BRD-K70976396	cefoxitin	Bacterial cell wall synthesis inhibitor
-9.58	cp	BRD-K14807180	SB-221284	Serotonin receptor antagonist
-9.63	cp	BRD-K70330367	amantadine	Glutamate receptor antagonist
-9.89	cp	BRD-K86595100	chlordiazepoxide	Benzodiazepine receptor agonist
-9.9	cp	BRD-K14550461	doxercalciferol	Vitamin D receptor agonist
-9.92	cp	BRD-A56987319	SQ-22536	Adenylyl cyclase inhibitor
-9.96	cp	BRD-K25905511	buddleoflavonoloside	Acetylcholinesterase inhibitor
-10.05	cp	BRD-K04993501	cefixime	Bacterial cell wall synthesis inhibitor
-10.08	cp	BRD-A10355991	norketamine	Glutamate receptor antagonist
-10.11	cp	BRD-K08890269	CO-102862	Sodium channel blocker
-10.15	cp	BRD-A79672927	tropicamide	Acetylcholine receptor antagonist
-10.19	cp	BRD-K43236057	piceid	ICAM1 inhibitor
-10.19	cp	BRD-K42095107	daidzein	Estrogen receptor agonist
-10.22	cp	BRD-K72024482	MRS-1754	Adenosine receptor antagonist
-10.23	cp	BRD-K89626439	sirolimus	MTOR inhibitor
-10.3	cp	BRD-K87909389	alvocidib	CDK inhibitor
-10.31	cp	BRD-K45988865	tetramethylsilane	Internal standard for NMR spectroscopy
-10.31	cp	BRD-K80315159	DPPE	Histamine receptor antagonist
-10.34	cp	BRD-K50464341	berbamine	Calmodulin antagonist
-10.35	cp	BRD-A42167015	carteolol	Adrenergic receptor antagonist
-10.37	cp	BRD-K63343048	orlistat	Lipase inhibitor
-10.44	cp	BRD-K06159959	CCMQ	Inhibitor of the binding of homoquinolinic acid to non-NMDA sensitive sites
-10.46	cp	BRD-K35458079	edaravone	Nootropic agent
-10.58	cp	BRD-K40892394	AR-C133057XX	Nitric oxide synthase inhibitor
-10.61	cp	BRD-K16508793	diazepam	Benzodiazepine receptor agonist
-10.86	cp	BRD-K29555132	arachidonamide	Cannabinoid receptor agonist
-10.87	cp	BRD-A98702003	carbenoxolone	11-beta-HSD1 inhibitor
-10.9	cp	BRD-A55913614	primaquine	Antimalarial
-10.94	cp	BRD-K62858456	lomerizine	Calcium channel blocker
-11.02	cp	BRD-A17428743	BW-723C86	Serotonin receptor agonist
-11.06	cp	BRD-A64479082	quinidine	Sodium channel blocker
-11.1	cp	BRD-K79353516	indolophenanthridine	CALY activator
-11.16	cp	BRD-K51967704	BIIB021	HSP inhibitor
-11.28	cp	BRD-K99291625	SB-203580	p38 MAPK inhibitor
-11.31	cp	BRD-A35912562	pregnenolone	Glutamate receptor modulator
-11.34	cp	BRD-K88677950	PD-198306	MAP kinase inhibitor
-11.34	cp	BRD-K20742498	RS-39604	Serotonin receptor antagonist
-11.36	cp	BRD-K21853356	RG-14620	EGFR inhibitor
-11.36	cp	BRD-K68336408	tyrphostin-AG-1478	EGFR inhibitor
-11.4	cp	BRD-A59174698	ritodrine	Adrenergic receptor agonist
-11.45	cp	BRD-K17674993	diflorasone	Corticosteroid agonist
-11.54	cp	BRD-K44067360	flufenamic-acid	Chloride channel blocker
-11.54	cp	BRD-A01643550	prednisolone	Glucocorticoid receptor agonist
-11.55	cp	BRD-K49519144	LY-2140023	Glutamate receptor agonist
-11.68	cp	BRD-K84987553	MDM2-inhibitor	MDM inhibitor
-11.75	cp	BRD-K91442916	CAM-9-026	Membrane metalloendopeptidase inhibitor
-11.76	cp	BRD-A95869247	indapamide	Thiazide diuretic
-11.89	cp	BRD-K93618743	ipriflavone	Bone resorption inhibitor
-11.92	cp	BRD-A69917777	aminopentamide	Acetylcholine receptor antagonist
-11.95	cp	BRD-K62736196		-666
-12.05	cp	BRD-K76534306	enrofloxacin	Bacterial DNA gyrase inhibitor
-12.1	cp	BRD-K08924299	palonosetron	Serotonin receptor antagonist
-12.16	cp	BRD-K63165456	norcyclobenzaprine	Adrenergic receptor agonist
-12.2	cp	BRD-K31987754	oleylethanolamide	Cannabinoid receptor agonist
-12.27	cp	BRD-K18909381	CGS-12066B	Serotonin receptor agonist
-12.37	cp	BRD-A84389091	L-655708	GABA receptor inverse agonist
-12.42	cp	BRD-K82731415	olomoucine	CDK inhibitor
-12.43	cp	BRD-K40619305	larixinic-acid	Compound that interacts with metal centers
-12.45	cp	BRD-K64614248	salicin	Anti-inflammatory
-12.56	cp	BRD-A91699651	chloroquine	Antimalarial
-12.71	cp	BRD-K48692744	NU-1025	PARP inhibitor
-12.73	cp	BRD-A25234499	aminoglutethimide	Glucocorticoid receptor antagonist
-12.78	cp	BRD-K49294207	BIBU-1361	EGFR inhibitor
-12.8	cp	BRD-K41051431	mecillinam	Bacterial cell wall synthesis inhibitor
-12.96	cp	BRD-K15834839	lobendazole	Anthelmintic
-12.98	cp	BRD-A99411506	esculin	Antioxidant
-13	cp	BRD-K65146499	nabumetone	Cyclooxygenase inhibitor
-13.07	cp	BRD-A49734948	foliosidine	Plant alkaloid
-13.07	cp	BRD-A73909368	dactinomycin	RNA polymerase inhibitor
-13.14	cp	BRD-K95899059	LY-344864	Serotonin receptor agonist
-13.16	cp	BRD-A61793559	metolazone	Carbonic anhydrase inhibitor
-13.16	cp	BRD-K96263742	GW-7647	PPAR receptor agonist
-13.17	cp	BRD-K39965020	doconexent	PPAR receptor agonist
-13.18	cp	BRD-A24191444	ifenprodil	Adrenergic receptor antagonist
-13.21	cp	BRD-A47598013	citalopram	Serotonin reuptake inhibitor
-13.22	cp	BRD-M16762496	PIK-75	DNA protein kinase inhibitor
-13.24	cp	BRD-A16665823	butoconazole	Bacterial cell wall synthesis inhibitor
-13.25	cp	BRD-K43245338	MDL-28170	Calpain inhibitor
-13.28	cp	BRD-A42553870	L-152804	Neuropeptide receptor antagonist
-13.35	cp	BRD-K32710582	EI-247	IGF-1 inhibitor
-13.38	cp	BRD-K68620903	dydrogesterone	Progesterone receptor agonist
-13.39	cp	BRD-A03623303	metoprolol	Adrenergic receptor antagonist
-13.42	cp	BRD-K66615216	moxifloxacin	Bacterial DNA gyrase inhibitor
-13.45	cp	BRD-K35629949	SR-27897	CCK receptor antagonist
-13.5	cp	BRD-K90027355	spironolactone	Mineralocorticoid receptor antagonist
-13.51	cp	BRD-K30743633	TCPOBOP	CAR agonist
-13.53	cp	BRD-K95202259	ML-3163	p38 MAPK inhibitor
-13.82	cp	BRD-A00993607	alprenolol	Adrenergic receptor antagonist
-13.83	cp	BRD-K31633810	DAU-5884	Acetylcholine receptor antagonist
-13.88	cp	BRD-K06234293	LY-364947	TGF beta receptor inhibitor
-13.95	cp	BRD-K67102207	phenylbutyrate	HDAC inhibitor
-14.1	cp	BRD-A93000692	ciglitazone	PPAR receptor agonist
-14.2	cp	BRD-K16621777	enobosarm	Androgen receptor modulator
-14.22	cp	BRD-K45861246	azaperone	Dopamine receptor antagonist
-14.34	cp	BRD-K91904471	SD-169	p38 MAPK inhibitor
-14.38	cp	BRD-A75368507	demeclocycline	Bacterial 30S ribosomal subunit inhibitor
-14.43	cp	BRD-A97739905	ketoprofen	Cyclooxygenase inhibitor
-14.62	cp	BRD-A50928468	norgestrel	Progesterone receptor agonist
-14.79	cp	BRD-K73319509	PF-04217903	c-Met inhibitor
-14.8	cp	BRD-K56558538	ambroxol	Sodium channel blocker
-14.86	cp	BRD-K39391626	ethylestrenol	Progesterone receptor agonist
-15.1	cp	BRD-K52989797	clomipramine	Serotonin transporter inhibitor (SERT)
-15.12	cp	BRD-K10177585	PSB-11	Adenosine receptor antagonist
-15.16	cp	BRD-K11905747	spectinomycin	Bacterial 30S ribosomal subunit inhibitor
-15.18	cp	BRD-K75532464	FTI-276	Farnesyltransferase inhibitor
-15.26	cp	BRD-K76587808	fraxetin	Antioxidant
-15.3	cp	BRD-K63874012	thioperamide	Histamine receptor antagonist
-15.35	cp	BRD-K93460210	lamotrigine	Serotonin receptor antagonist
-15.43	cp	BRD-K83963101	MLN-8054	Aurora kinase inhibitor
-15.46	cp	BRD-A55393291	testosterone	Androgen receptor agonist
-15.51	cp	BRD-A74980173	gatifloxacin	Bacterial DNA gyrase inhibitor
-15.56	cp	BRD-K70281171	U-99194	Dopamine receptor antagonist
-15.57	cp	BRD-K63784565	BRD-K63784565	Topoisomerase inhibitor
-15.78	cp	BRD-K30240666	clemastine	Histamine receptor antagonist
-15.79	cp	BRD-K10065684	dantron	Laxative
-15.9	cp	BRD-K51941867	LM-1685	Cyclooxygenase inhibitor
-15.95	cp	BRD-K01649396	indatraline	Norepinephrine transporter inhibitor
-15.98	cp	BRD-K02715688	hydrastine	Tyrosine hydroxylase inhibitor
-16.06	cp	BRD-K96778649	tyrphostin-47	EGFR inhibitor
-16.2	cp	BRD-K53878242	MMPX	Phosphodiesterase inhibitor
-16.23	cp	BRD-K56509348	BMS-182874	Endothelin receptor antagonist
-16.32	cp	BRD-A48809242	IB-MECA	Adenosine receptor agonist
-16.41	cp	BRD-K31283835	tofacitinib	JAK inhibitor
-16.44	cp	BRD-A96255180	ribavirin	Antiviral
-16.45	cp	BRD-K68488863	ENMD-2076	FLT3 inhibitor
-16.48	cp	BRD-K67637637	olopatadine	Histamine receptor antagonist
-16.73	cp	BRD-A80793822	pemoline	Dopamine receptor agonist
-16.92	cp	BRD-K00206590	P-1075	ATP channel activator
-17.02	cp	BRD-K51485625	ritonavir	HIV protease inhibitor
-17.06	cp	BRD-A35623999	CGP-37157	L-type calcium channel blocker
-17.11	cp	BRD-K53545112	CNQX	Glutamate receptor antagonist
-17.21	cp	BRD-K46742498	alosetron	Serotonin receptor antagonist
-17.29	cp	BRD-A58157837	butabindide	Tripeptidyl peptidase inhibitor
-17.29	cp	BRD-K46384212	o-3M3FBS	phospholipase activator
-17.34	cp	BRD-A79903587	tegafur	Thymidylate synthase inhibitor
-17.43	cp	BRD-K82577285	dipropyl-dopamine	Dopamine receptor agonist
-17.46	cp	BRD-K70881766	solanine	Acetylcholinesterase inhibitor
-17.56	cp	BRD-K73589401	corticosterone	mineralocorticoid receptor agonist
-17.58	cp	BRD-K95921201	reserpine	Vesicular monoamine transporter inhibitor
-17.78	cp	BRD-A44551378	LFM-A12	EGFR inhibitor
-17.82	cp	BRD-A57382968	piroxicam	Cyclooxygenase inhibitor
-17.96	cp	BRD-K79602928	metformin	Insulin sensitizer
-17.98	cp	BRD-K33453211	levocabastine	Histamine receptor antagonist
-18.11	cp	BRD-K38615104	A-443644	AKT inhibitor
-18.16	cp	BRD-K25186396	tangeritin	Cell cycle inhibitor
-18.17	cp	BRD-K41859756	NVP-AUY922	HSP inhibitor
-18.22	cp	BRD-K80639402	SB-258585	Serotonin receptor antagonist
-18.26	cp	BRD-K12102668	nialamide	Monoamine oxidase inhibitor
-18.52	cp	BRD-K09497549	kawain	Calcium channel modulator
-18.59	cp	BRD-K48029790	OBAA	Phospholipase inhibitor
-18.63	cp	BRD-K79930101	GW-583340	EGFR inhibitor
-18.73	cp	BRD-K41868777	W-5	Calmodulin antagonist
-18.75	cp	BRD-K53570330	carbofuran	Cholinesterase inhibitor
-18.96	cp	BRD-A76279427	myriocin	Serine palmitoyltransferase inhibitor
-19.2	cp	BRD-K73109821	diazoxide	Potassium channel activator
-19.3	cp	BRD-K35377380	I-OMe-AG-538	IGF-1 inhibitor
-19.31	cp	BRD-A01295252	trans-7-hydroxy-pipat	Dopamine receptor ligand
-19.33	cp	BRD-K48722833	iloperidone	Dopamine receptor antagonist
-19.46	cp	BRD-A75455249	kavain	Calcium channel modulator
-19.46	cp	BRD-K90574421	ipsapirone	Serotonin receptor agonist
-19.54	cp	BRD-K30649484	mafenide	Carbonic anhydrase inhibitor
-19.69	cp	BRD-K77793136	hydroxyfasudil	Rho associated kinase inhibitor
-19.76	cp	BRD-K74761218	WT-171	HDAC inhibitor
-19.77	cp	BRD-A29289453	PCA-4248	Platelet activating factor receptor antagonist
-20.08	cp	BRD-A16700644	isoxsuprine	Adrenergic receptor agonist
-20.14	cp	BRD-K26657438	imiquimod	TLR agonist
-20.16	cp	BRD-K51018020	VAMA-37	DNA dependent protein kinase inhibitor
-20.18	cp	BRD-A29260609	acebutolol	Adrenergic receptor antagonist
-20.28	cp	BRD-K62221994	T-98475	Gonadotropin releasing factor hormone receptor antagonist
-20.62	cp	BRD-K21565985	xylazine	Adrenergic receptor agonist
-20.72	cp	BRD-K97061094	azacyclonol	Histamine receptor antagonist
-20.88	cp	BRD-K95851186	CGP-13501	GABA receptor modulator
-20.93	cp	BRD-K96402602	farnesylthiotriazole	PPMTase inhibitor
-20.95	cp	BRD-K74212935	ergocryptine	Dopamine agonist
-21.05	cp	BRD-A45140972	meclocycline	Bacterial 30S ribosomal subunit inhibitor
-21.05	cp	BRD-K12120659	GR-144053	Integrin antagonist
-21.2	cp	BRD-K48722258	dilazep	Adenosine reuptake inhibitor
-21.26	cp	BRD-K69650333	idarubicin	Topoisomerase inhibitor
-21.3	cp	BRD-K13664374	dichloroacetic-acid	Pyruvate dehydrogenase kinase inhibitor
-21.33	cp	BRD-K28137194	loreclezole	GABA receptor agonist
-21.49	cp	BRD-A65076780	dihydroergocristine	Adrenergic receptor antagonist
-21.64	cp	BRD-K71035033	masitinib	KIT inhibitor
-21.88	cp	BRD-K32398298	alprazolam	Benzodiazepine receptor agonist
-21.88	cp	BRD-A19500257	geldanamycin	HSP inhibitor
-21.92	cp	BRD-A55369275	CGP-54626	GABA receptor antagonist
-22.01	cp	BRD-A77722753	hydralazine	Vasodilator
-22.06	cp	BRD-K22385716	LY-303511	Casein kinase inhibitor
-22.19	cp	BRD-K30020243	aliskiren	Antihypertensive
-22.27	cp	BRD-K24201553	SB-269970	Serotonin receptor antagonist
-22.36	cp	BRD-K52735702	cefdinir	Bacterial cell wall synthesis inhibitor
-22.47	cp	BRD-K50398167	meclofenamic-acid	Cyclooxygenase inhibitor
-22.59	cp	BRD-K39520573	GW-5074	Leucine rich repeat kinase inhibitor
-22.79	cp	BRD-K33308633	INCA-6	Calcineurin inhibitor
-22.89	cp	BRD-K46556543	canrenoic-acid	Mineralocorticoid receptor antagonist
-22.92	cp	BRD-K81847782	scandenin	Plant compound with antimicrobial activity
-22.92	cp	BRD-A18620900	estriol	Estrogen receptor agonist
-23.01	cp	BRD-M41783010	acamprosate	Glutamate receptor antagonist
-23.13	cp	BRD-K25311561	KU-55933	ATM kinase inhibitor
-23.22	cp	BRD-K59058766	chlorprothixene	Dopamine receptor antagonist
-23.35	cp	BRD-K85015012	NNC-05-2090	GAT inhibitor
-23.4	cp	BRD-A21858158	praziquantel	Anthelmintic
-23.5	cp	BRD-A80574334	oxalomalic-acid	Isocitrate dehydrogenase inhibitor
-23.55	cp	BRD-K18799075	BAY-59-3074	Cannabinoid receptor partial agonist
-23.55	cp	BRD-K23204545	busulfan	DNA inhibitor
-23.59	cp	BRD-K18194590	mephentermine	Adrenergic receptor agonist
-23.85	cp	BRD-K81169441	cerivastatin	HMGCR inhibitor
-23.87	cp	BRD-A61856038	tremulacin	Lipoxygenase inhibitor
-23.98	cp	BRD-K37814297	acepromazine	Dopamine receptor antagonist
-23.98	cp	BRD-K78084463	W-12	Calmodulin antagonist
-24.08	cp	BRD-A67748489	K3644	Kinesin-like spindle protein inhibitor
-24.23	cp	BRD-K04548931	pidorubicine	Topoisomerase inhibitor
-24.31	cp	BRD-A53952395	prilocaine	Local anesthetic
-24.32	cp	BRD-K97354755	SU-6656	SRC inhibitor
-24.93	cp	BRD-U88459701	atorvastatin	HMGCR inhibitor
-25.03	cp	BRD-A94413429	NTNCB	Neuropeptide receptor antagonist
-25.07	cp	BRD-K00675675	CL-82198	Metalloproteinase inhibitor
-25.08	cp	BRD-K58299615	RO-90-7501	Beta amyloid inhibitor
-25.36	cp	BRD-K16551401	PNU-22394	Serotonin receptor agonist
-25.6	cp	BRD-K90259198	W-7	Calmodulin antagonist
-25.81	cp	BRD-K47936004	piribedil	Dopamine receptor agonist
-25.82	cp	BRD-K48735772	PD-158780	EGFR inhibitor
-26.56	cp	BRD-K28863208	PNU-282987	Cholinergic receptor agonist
-26.6	cp	BRD-K71926323	marbofloxacin	Bacterial DNA gyrase inhibitor
-26.65	cp	BRD-A02333338	cyclopamine	Smoothened receptor antagonist
-26.73	cp	BRD-A83855350	naltrexone	Opioid receptor antagonist
-27.01	cp	BRD-K08115555	tyrphostin-AG-1288	TNF production inhibitor
-27.01	cp	BRD-A39747742	estradiol-valerate	Estrogen receptor agonist
-27.08	cp	BRD-K68332390	ponalrestat	Aldose reductase inhibitor
-27.55	cp	BRD-K06221026	DUP-697	Cyclooxygenase inhibitor
-27.59	cp	BRD-K49404994	levetiracetam	Calcium channel blocker
-27.6	cp	BRD-K76810206	nicergoline	Adrenergic receptor antagonist
-27.66	cp	BRD-A01145011	zebularine	DNA methyltransferase inhibitor
-27.87	cp	BRD-K17743697	KB-R7943	Sodium/calcium exchange inhibitor
-28	cp	BRD-K73293050	WZ-3146	EGFR inhibitor
-28.02	cp	BRD-K86600316	RS-79948	Adrenergic receptor antagonist
-28.17	cp	BRD-K28075147	biochanin-a	Estrogen receptor agonist
-28.3	cp	BRD-K49890030	gavestinel	Glutamate receptor antagonist
-28.33	cp	BRD-U94846492	quinine	Hemozoin biocrystallization inhibitor
-28.54	cp	BRD-U73238814	QL-XI-92	DDR1 inhibitor
-28.62	cp	BRD-K76617868	fasudil	Rho associated kinase inhibitor
-28.71	cp	BRD-K12762134	XAV-939	Tankyrase inhibitor
-29.11	cp	BRD-K17896185	FIT	Opioid receptor agonist
-29.28	cp	BRD-A71157293	fursultiamine	Vitamin B
-29.32	cp	BRD-A36217750	sulfinpyrazone	Uricosuric blocker
-29.33	cp	BRD-A76093993	cromakalim	Potassium channel activator
-29.39	cp	BRD-K96119599	leucodin	Melanin inhibitor
-29.4	cp	BRD-K51816706	oxindole-I	VEGFR inhibitor
-29.49	cp	BRD-K64341947	CFM-1571	Guanylate cyclase activator
-29.57	cp	BRD-A84702196	penicillin	Bacterial cell wall synthesis inhibitor
-29.66	cp	BRD-K04877770	FTase-inhibitor-B581	Farnesyltransferase inhibitor
-30.02	cp	BRD-K09397065	SR-57227A	Serotonin receptor agonist
-30.14	cp	BRD-A18917088	estradiol	Contraceptive agent
-30.23	cp	BRD-K28115081	apafant	Platelet activating factor receptor antagonist
-30.49	cp	BRD-K71512533	SNS-314	Aurora kinase inhibitor
-30.68	cp	BRD-A65767837	hydrocortisone	Glucocorticoid receptor agonist
-31.1	cp	BRD-K67847053	guanabenz	Adrenergic receptor agonist
-31.18	cp	BRD-K99595596	salsolinol	Monoamine oxidase inhibitor
-31.29	cp	BRD-K49456190	prima-1-met	thioredoxin inhibitor
-31.31	cp	BRD-K56403959	ZK-756326	CC chemokine receptor ligand
-31.37	cp	BRD-K90543092	levonorgestrel	Estrogen receptor agonist
-31.43	cp	BRD-A07780951	orciprenaline	Adrenergic receptor agonist
-31.6	cp	BRD-K93280214	gabazine	GABA receptor antagonist
-31.67	cp	BRD-K15196155	IBC-293	Hydroxycarboxylic acid receptor agonist
-31.68	cp	BRD-A51393488	noscapine	Bradykinin receptor antagonist
-31.73	cp	BRD-K68095457	palmitoylethanolamide	Cannabinoid receptor agonist
-31.76	cp	BRD-A26097136	bulleyaconitine-a	Non-opiod analgesic
-31.85	cp	BRD-K67439147	SIB-1893	Glutamate receptor antagonist
-31.87	cp	BRD-K96037667	norethindrone	Progesterone receptor agonist
-31.95	cp	BRD-A13122391	triptolide	RNA polymerase inhibitor
-32.1	cp	BRD-A31159102	fluoxetine	Selective serotonin reuptake inhibitor (SSRI)
-32.17	cp	BRD-A49358627	ciprofibrate	PPAR receptor agonist
-32.18	cp	BRD-K76064317	tyrphostin-AG-1296	FLT3 inhibitor
-32.25	cp	BRD-A20131130	2',5'-dideoxyadenosine	Adenylyl cyclase inhibitor
-32.31	cp	BRD-A45499626	UBP-302	Glutamate receptor antagonist
-32.43	cp	BRD-K87048468	RS-102221	Serotonin receptor antagonist
-32.54	cp	BRD-K63945320	dihydrosamidin	Phospholipase inhibitor
-32.63	cp	BRD-M07438658	lapatinib	EGFR inhibitor
-33.05	cp	BRD-K64052750	gefitinib	EGFR inhibitor
-33.11	cp	BRD-K73391359	quinisocaine	Local anesthetic
-33.48	cp	BRD-A96485169	EBPC	Aldose reductase inhibitor
-33.57	cp	BRD-K82091397	SB-239063	p38 MAPK inhibitor
-33.59	cp	BRD-K10843433	phenylbutazone	Cyclooxygenase inhibitor
-33.59	cp	BRD-K43290182	Ro-04-6790	Serotonin receptor antagonist
-33.66	cp	BRD-A67438293	treprostinil	Prostacyclin analog
-34.23	cp	BRD-K43149758	myricetin	Androgen receptor agonist
-34.32	cp	BRD-K61250553	loperamide	Opioid receptor agonist
-34.36	cp	BRD-A49906757	scopolamine	Acetylcholine receptor antagonist
-34.93	cp	BRD-K19796430	erismodegib	Smoothened receptor antagonist
-34.99	cp	BRD-K69837166	trap-101	Nociceptin/orphanin FQ (NOP) receptor antagonist
-35.17	cp	BRD-K68756823	FR-180204	-666
-35.19	cp	BRD-K18574842	nafcillin	Bacterial cell wall synthesis inhibitor
-35.26	cp	BRD-A65615053	zacopride	Serotonin receptor antagonist
-35.44	cp	BRD-A68723818	brompheniramine	Histamine receptor antagonist
-35.65	cp	BRD-K03440695	boldine	Acetylcholine receptor antagonist
-35.97	cp	BRD-A67373739	AICA-ribonucleotide	AMPK activator
-36.26	cp	BRD-K31491153	1-phenylbiguanide	Serotonin receptor agonist
-36.36	cp	BRD-A67981824	cefotaxime	Bacterial cell wall synthesis inhibitor
-36.44	cp	BRD-K20287671	SU-4312	PDGFR receptor inhibitor
-36.48	cp	BRD-A18202423	CPCCOEt	Glutamate receptor antagonist
-36.58	cp	BRD-A20239487	atenolol	Adrenergic receptor antagonist
-36.63	cp	BRD-K78280988	anandamide	Cannabinoid receptor agonist
-36.84	cp	BRD-A96897502	U-74389F	Lipid peroxidase inhibitor
-36.94	cp	BRD-K98684188	GSK-0660	PPAR receptor antagonist
-36.99	cp	BRD-K05804044	AZ-628	RAF inhibitor
-37.14	cp	BRD-A73859745	glycodeoxycholic-acid	Apoptosis stimulant
-37.39	cp	BRD-K08589866	linsitinib	IGF-1 inhibitor
-37.71	cp	BRD-K15588452	R-96544	Serotonin receptor antagonist
-38.12	cp	BRD-K46862739	metyrapone	Cytochrome P450 inhibitor
-38.21	cp	BRD-A97701745	pindolol	Adrenergic receptor antagonist
-38.45	cp	BRD-K62965247	tipifarnib-P2	farnesyltransferase inhibitor
-38.57	cp	BRD-A10070317	propranolol	Adrenergic receptor antagonist
-38.72	cp	BRD-K72222507	quinapril	ACE inhibitor
-38.9	cp	BRD-K66412701	pazufloxacin	Topoisomerase inhibitor
-39.43	cp	BRD-A36267905	buphenine	Adrenergic receptor agonist
-39.53	cp	BRD-K54142781	cirazoline	Adrenergic receptor agonist
-39.81	cp	BRD-K74236984	UNC-0321	Histone lysine methyltransferase inhibitor
-39.82	cp	BRD-K27871032	lysergol	Ergoline alkaloid
-40	cp	BRD-K49519092	immethridine	Histamine receptor agonist
-40.08	cp	BRD-K36009368	NNC-63-0532	Opioid receptor agonist
-40.13	cp	BRD-K17868609	BRL-54443	Serotonin receptor agonist
-40.54	cp	BRD-K28806945	L-750667	Dopamine receptor antagonist
-40.65	cp	BRD-K79366068	PSB-069	NTPDase inhibitor
-41.09	cp	BRD-A72066420	mifobate	PPAR receptor antagonist
-41.2	cp	BRD-A99833829	bethanechol	Acetylcholine receptor agonist
-41.5	cp	BRD-K83010055	VU-0415374-1	Glutamate receptor modulator
-41.6	cp	BRD-A31312900	montelukast	Leukotriene receptor antagonist
-41.72	cp	BRD-K15891719	tenofovir	Reverse transcriptase inhibitor
-42.46	cp	BRD-K99174507	cardiogenol-c	Cardiomyogenesis inducer
-42.51	cp	BRD-A95096829	PNU-96415E	Dopamine receptor antagonist
-42.62	cp	BRD-K71860425	CDK2-5-inhibitor	CDK inhibitor
-42.65	cp	BRD-K86191271	cytosporone-b	NUR77 receptor agonist
-43.15	cp	BRD-K76304753	phenazopyridine	Local anesthetic
-43.19	cp	BRD-A27489425	rolitetracycline	Bacterial 30S ribosomal subunit inhibitor
-43.28	cp	BRD-A81795050	U-18666A	Oxidosqualene cyclase inhibitor
-43.34	cp	BRD-A92161634	scopoline	Acetylcholine receptor antagonist
-43.74	cp	BRD-K77133231	PD-169316	p38 MAPK inhibitor
-44.08	cp	BRD-K41895714	AS-605240	PI3K inhibitor
-44.11	cp	BRD-A83695761	chromanol	Potassium channel blocker
-44.33	cp	BRD-K22828899	TUL-XXI039	Serine/threonine kinase inhibitor
-44.36	cp	BRD-K10136726	tosyllysyl-chloromethyl-ketone	Chymotrypsin inhibitor
-44.39	cp	BRD-A41722204	sulmazole	Adenosine receptor antagonist
-44.42	cp	BRD-A72483914	spiroxatrine	Serotonin receptor antagonist
-44.52	cp	BRD-K51541829	RO-25-6981	Ionotropic glutamate receptor antagonist
-45.4	cp	BRD-K12260308	xanthoxyline	Antifungal
-45.66	cp	BRD-K01253243	SB-590885	RAF inhibitor
-46.14	cp	BRD-K19540840	saracatinib	SRC inhibitor
-46.36	cp	BRD-K45401373	betulinic-acid	Apoptosis stimulant
-46.52	cp	BRD-K83508485	FK-888	Tachykinin antagonist
-46.69	cp	BRD-K93325701	damnacanthal	SRC inhibitor
-46.69	cp	BRD-K28912512	nicotinamide	Protein synthesis stimulant
-46.87	cp	BRD-K43468059	byssochlamic-acid	Mycotoxin
-46.88	cp	BRD-K65417056	meprylcaine	Local anesthetic
-47.02	cp	BRD-A94543220	bifonazole	Sterol demethylase inhibitor
-47.06	cp	BRD-K95785537	PP-2	SRC inhibitor
-47.11	cp	BRD-K05104363	PD-184352	MEK inhibitor
-47.41	cp	BRD-K52459643	prostaglandin-e1	Prostanoid receptor agonist
-47.55	cp	BRD-K80527266	triacsin-c	Adrenergic receptor antagonist
-48.04	cp	BRD-A55756846	H-7	PKA inhibitor
-48.17	cp	BRD-K18059238	gamma-linolenic-acid	Cyclooxygenase inhibitor
-48.54	cp	BRD-K94176593	TWS-119	Glycogen synthase kinase inhibitor
-49.06	cp	BRD-K06014311	DH-97	Melatonin receptor antagonist
-49.15	cp	BRD-K91263825	nortriptyline	Tricyclic antidepressant
-49.19	cp	BRD-A02713983	dihydrodeoxygedunin	Growth factor receptor activator
-49.57	cp	BRD-K17953061	staurosporine	PKC inhibitor
-49.74	cp	BRD-K02950022	BMS-299897	Gamma secretase inhibitor
-49.92	cp	BRD-K26429091	J-104129	Acetylcholine receptor antagonist
-50.5	cp	BRD-K11663430	pyroxamide	HDAC inhibitor
-50.62	cp	BRD-K18787491	U-0126	MEK inhibitor
-51.07	cp	BRD-K77677632	SB-200646	Serotonin receptor antagonist
-51.25	cp	BRD-K88568253	iproniazid	Monoamine oxidase inhibitor
-51.48	cp	BRD-K09537769	NU-7026	DNA dependent protein kinase inhibitor
-54.15	cp	BRD-K89402695	L-655240	Thromboxane receptor antagonist
-54.92	cp	BRD-K21971034	OM-137	Aurora kinase inhibitor
-55.09	cp	BRD-K72541103	JAK3-inhibitor-I	JAK inhibitor
-55.3	cp	BRD-K11853856	PJ-34	PARP inhibitor
-55.41	cp	BRD-K84085265	CG-930	JNK inhibitor
-55.52	cp	BRD-K65503129	HSP90-inhibitor	HSP inhibitor
-55.7	cp	BRD-K35573744	erbstatin-analog	EGFR inhibitor
-55.73	cp	BRD-A38749782	fludrocortisone	Glucocorticoid receptor agonist
-55.79	cp	BRD-K37312348	kenpaullone	CDK inhibitor
-56.16	cp	BRD-K48427617	U-0124	MEK inhibitor
-56.6	cp	BRD-A51182606	chloramphenicol	Protein synthesis inhibitor
-57.2	cp	BRD-K91733562	secoisolariciresinol	Antioxidant
-58.22	cp	BRD-K70490179	rimcazole	Sigma receptor antagonist
-58.34	cp	BRD-K52911425	GDC-0941	PI3K inhibitor
-58.61	cp	BRD-K10176267	L-701252	Glutamate receptor antagonist
-58.66	cp	BRD-K61951118	FG-7142	GABA benzodiazepine site receptor inverse agonist
-58.67	cp	BRD-K70557564	zosuquidar	P-glycoprotein inhibitor
-59.75	cp	BRD-K49328571	dasatinib	BCR-ABL kinase inhibitor
-60.09	cp	BRD-K74141488	naftifine	Fungal squalene epoxidase inhibitor
-60.28	cp	BRD-K17349619	HLI-373	MDM inhibitor
-60.47	cp	BRD-K87573634	propylpyrazole	Estrogen receptor agonist
-61.37	cp	BRD-A62021152	WAY-161503	Serotonin receptor agonist
-62.15	cp	BRD-A99449986	MT-21	Caspase activator
-62.18	cp	BRD-A29901043	KIN001-127	ITK inhibitor
-62.33	cp	BRD-K64451768	GANT-58	GLI antagonist
-62.73	cp	BRD-K02407574	parbendazole	Tubulin inhibitor
-63.1	cp	BRD-K16195444	oxymetazoline	Adrenergic receptor agonist
-63.75	cp	BRD-K49865102	PD-0325901	MEK inhibitor
-64.11	cp	BRD-K82216340	medroxyprogesterone	progesterone receptor agonist
-64.42	cp	BRD-K30677119	PP-30	RAF inhibitor
-65.25	cp	BRD-A80383043	BRD-A80383043	Glutamate receptor agonist
-65.73	cp	BRD-A16754160	ampicillin	Bacterial cell wall synthesis inhibitor
-65.76	cp	BRD-A43671941	oxprenolol	Adrenergic receptor antagonist
-65.96	cp	BRD-K45330754	diethylstilbestrol	Estrogen receptor agonist
-66.11	cp	BRD-K60690191	MPEP	Glutamate receptor antagonist
-66.82	cp	BRD-K43978949	PIT	Purinergic receptor antagonist
-67.12	cp	BRD-K54330070	SB-202190	p38 MAPK inhibitor
-67.55	cp	BRD-K29178788	dictamnine	Furoquinoline alkaloid
-67.64	cp	BRD-K03319035	maprotiline	Norepinephrine reuptake inhibitor
-68.2	cp	BRD-A32836748	leu-enkephalin	Opioid receptor agonist
-68.25	cp	BRD-K63068307	ZSTK-474	PI3K inhibitor
-68.51	cp	BRD-K69932463	AZD-8055	MTOR inhibitor
-69.03	cp	BRD-K30990140	FR-122047	Cyclooxygenase inhibitor
-69.24	cp	BRD-M64432851	sunitinib	FLT3 inhibitor
-69.29	cp	BRD-K12502280	TG-101348	FLT3 inhibitor
-69.56	cp	BRD-K04887706	AKT-inhibitor-1-2	AKT inhibitor
-69.63	cp	BRD-K56343971	vemurafenib	RAF inhibitor
-70.04	cp	BRD-K86930074	cediranib	KIT inhibitor
-70.37	cp	BRD-K14696368	9-methyl-5H-6-thia-4,5-diaza-chrysene-6,6-dioxide	NFkB pathway inhibitor
-71.81	cp	BRD-K67868012	PI-103	MTOR inhibitor
-72.49	cp	BRD-K31471398	dihydrexidine	Dopamine receptor agonist
-72.63	cp	BRD-K19605405	ZM-241385	Adenosine receptor antagonist
-72.75	cp	BRD-K53561341	KIN001-220	Aurora kinase inhibitor
-73.34	cp	BRD-K12184916	dactolisib	MTOR inhibitor
-73.89	cp	BRD-A09495397	bicuculline	GABA receptor antagonist
-73.92	cp	BRD-A83892713	rifampicin	RNA polymerase inhibitor
-74.29	cp	BRD-K27721098	clopidogrel	Purinergic receptor antagonist
-74.46	cp	BRD-K01555864	dibenzoylmethane	Antineoplastic
-74.5	cp	BRD-K99818283	PIK-90	PI3K inhibitor
-74.94	cp	BRD-K34581968	BMS-536924	IGF-1 inhibitor
-74.96	cp	BRD-K47598052	PP-1	SRC inhibitor
-75.35	cp	BRD-K41410256	balsalazide	Cyclooxygenase inhibitor
-75.85	cp	BRD-K40887525	ritanserin	Serotonin receptor antagonist
-76.37	cp	BRD-K13211965	L-741742	Dopamine receptor antagonist
-76.85	cp	BRD-K04412738	tramadol	Norepinephrine reuptake inhibitor
-77.03	cp	BRD-K41337261	ZM-306416	ABL inhibitor
-77.37	cp	BRD-K74501079	azithromycin	Bacterial 50S ribosomal subunit inhibitor
-77.82	cp	BRD-K15519488	CS-110266	Dopamine receptor agonist
-78.45	cp	BRD-A80928489	1-monopalmitin	P-glycoprotein inhibitor
-78.47	cp	BRD-K46056750	AZD-7762	CHK inhibitor
-78.73	cp	BRD-K15791587	L-733060	Tachykinin antagonist
-78.82	cp	BRD-K72034655	peucedanin	Apoptosis stimulant
-78.98	cp	BRD-K37991163	paroxetine	Selective serotonin reuptake inhibitor (SSRI)
-79.55	cp	BRD-K70914287	BIBX-1382	EGFR inhibitor
-79.84	cp	BRD-K85925969	zalcitabine	Nucleoside reverse transcriptase inhibitor
-81.18	cp	BRD-A53077924	tianeptine	Selective serotonin reuptake enhancer (SSRE)
-81.88	cp	BRD-A87387433	cefpodoxime	Bacterial cell wall synthesis inhibitor
-82.3	cp	BRD-K68065987	MK-2206	AKT inhibitor
-83.04	cp	BRD-K51575138	TPCA-1	IKK inhibitor
-83.2	cp	BRD-K50388907	fenofibrate	PPAR receptor agonist
-83.35	cp	BRD-K63195589	tipifarnib	Farnesyltransferase inhibitor
-84	cp	BRD-A73605923	mocimycin	Protein synthesis inhibitor
-84.46	cp	BRD-K49671696	ketanserin	Serotonin receptor antagonist
-84.79	cp	BRD-K99696746	fatostatin	SREBP inhibitor
-85.18	cp	BRD-K14888893	minoxidil	KATP activator
-85.78	cp	BRD-A99571536	dubinidine	Anti-epileptic
-86.15	cp	BRD-K97365803	PI-828	PI3K inhibitor
-87.41	cp	BRD-A80213327	NSC-23766	Ras GTPase inhibitor
-89.23	cp	BRD-K53414658	tivozanib	VEGFR inhibitor
-90.1	cp	BRD-K57080016	selumetinib	MEK inhibitor
-90.72	cp	BRD-K20285085	fostamatinib	SYK inhibitor
-91.12	cp	BRD-K87142802	veliparib	PARP inhibitor
-91.13	cp	BRD-K23875128	RHO-kinase-inhibitor-III[rockout]	Rho associated kinase inhibitor
-93.35	cp	BRD-K67566344	KU-0063794	MTOR inhibitor
