# Supplementary material for: Restoration of aberrant gene expression of monocytes in systemic lupus erythematosus via a combined transcriptome-reversal and network-based drug repurposing strategy
Source: BMC Genomics. 2023 Apr 18;24:207. doi: 10.1186/s12864-023-09275-8 (PMC10114456; doi:10.1186/s12864-023-09275-8)
Supplement: Supplementary file 6 — Supplementary Table 6. List of the miRNAs that are predicted to regulate the expression of the monocytes gene signature in SLE, as retrieved from the miRWalk database. [file 12864_2023_9275_MOESM6_ESM.xlsx]

## Sheet: LINCSCP library
Perturbagen	GeneTargets	Concentration	CellLine	Tissue	Time	Concordance	pValue	nGenes
MGCD-265	AXL|FLT1|FLT4|KDR|MET|MST1R|TEK	0.04uM	HCC515	lung	24h	-0.945939	0.0000107505587	11
Alprenolol	ADRB1|ADRB2	10uM	NEU		24h	-0.940466	0.00001645945694	11
AC1MFZU7		10uM	ASC	adipose	24h	-0.93277	0.00002812635724	11
COT Inhibitor-2		0.37uM	NPC	neural progenitor cells	24h	-0.92952	0.00003461668877	11
Acenocoumarol	VKORC1	10uM	PC3	prostate	24h	-0.926001	0.00004288159677	11
SGI-1776	PIM1|PIM2|PIM3	0.12uM	NPC.CAS9		24h	-0.921205	0.00005648296934	11
STK199030		10uM	HCC515	lung	6h	-0.91337	0.00008553675869	11
179324-69-7	ADRM1|PSMA1|PSMA2|PSMA3|PSMA4|PSMA5|PSMA6|PSMA7|PSMA8|PSMB1|PSMB10|PSMB11|PSMB2|PSMB3|PSMB4|PSMB5|PSMB6|PSMB7|PSMB8|PSMB9|PSMC1|PSMC2|PSMC3|PSMC4|PSMC5|PSMC6|PSMD1|PSMD11|PSMD12|PSMD13|PSMD14|PSMD2|PSMD3|PSMD4|PSMD6|PSMD7|PSMD8|SEM1	20uM	HT29	large intestine	24h	-0.911509	0.00009386727755	11
Morin		10uM	MCF7	breast	24h	-0.911301	0.00009483309378	11
AT-9283	ABL1|AURKA|AURKB|FLT3|JAK2|JAK3	0.04uM	HCC515	lung	24h	-0.909283	0.0001046214252	11
Mirin	MRE11	10uM	NPC	neural progenitor cells	24h	-0.904401	0.0001314984021	11
BW-723C86	HTR2B	10uM	NEU		24h	-0.902876	0.0001408847414	11
Trametinib	MAP2K1|MAP2K2	0.5uM	SKBR3	breast	24h	-0.902441	0.0001436577245	11
ALD1-H_000967		10uM	NEU		24h	-0.89876	0.0001687850517	11
BRD-K24169646		5uM	A549	lung	24h	-0.898349	0.0001717794226	11
F1709-0025		10uM	NEU		24h	-0.897204	0.000180354982	11
Riboflavin		10uM	NEU		24h	-0.897138	0.0001808560572	11
BRD-K89712338		5uM	VCAP	prostate	6h	-0.892181	0.0002218803652	11
Isocarboxazid	MAOA|MAOB	10uM	NEU		24h	-0.890451	0.0002377372084	11
Spiperone	ADRA1A|DRD2|DRD3|DRD4|HTR1A|HTR2A|HTR7	10uM	ASC	adipose	24h	-0.889224	0.0002495022823	11
BRD-K02267965-001-01-9		5uM	PC3	prostate	24h	-0.887979	0.0002618838213	11
Spiramide	HTR1A|HTR2A	10uM	NEU		24h	-0.886428	0.0002779587252	11
BX-795	PDK1|PDPK1	0.04uM	NPC.CAS9		24h	-0.885368	0.0002893605306	11
Tyrphostin AG 825	ERBB2	10uM	HCC515	lung	6h	-0.884761	0.0002960501463	11
MLS000536845		10uM	HCC515	lung	6h	-0.88355	0.0003097471802	11
BRD-K88556033		10uM	NPC	neural progenitor cells	24h	-0.883058	0.000315451298	11
JNJ-38877605	MET	10uM	HCC515	lung	24h	-0.882795	0.0003185275834	11
179324-69-7	ADRM1|PSMA1|PSMA2|PSMA3|PSMA4|PSMA5|PSMA6|PSMA7|PSMA8|PSMB1|PSMB10|PSMB11|PSMB2|PSMB3|PSMB4|PSMB5|PSMB6|PSMB7|PSMB8|PSMB9|PSMC1|PSMC2|PSMC3|PSMC4|PSMC5|PSMC6|PSMD1|PSMD11|PSMD12|PSMD13|PSMD14|PSMD2|PSMD3|PSMD4|PSMD6|PSMD7|PSMD8|SEM1	20uM	A375	skin	24h	-0.88003	0.0003523018001	11
Benzbromarone		3.33uM	A375	skin	24h	-0.879776	0.0003555351187	11
Lidoflazine		10uM	NPC	neural progenitor cells	24h	-0.876542	0.0003987085797	11
BRD-K99546030		5uM	A375	skin	24h	-0.874323	0.000430557933	11
BRD-K73533033		5uM	PC3	prostate	24h	-0.874313	0.0004307065742	11
AZD-1152-HQPA	AURKA|AURKB	1uM	SKBR3	breast	24h	-0.873447	0.0004436326074	11
Glycodeoxycholic acid		10uM	PC3	prostate	24h	-0.871746	0.0004699067411	11
SCHEMBL15422533		10uM	NPC	neural progenitor cells	24h	-0.871626	0.0004718044873	11
Sertaconazole		10uM	ASC	adipose	24h	-0.869814	0.0005011609782	11
Pirfenidone	TNF	10uM	NPC	neural progenitor cells	24h	-0.869752	0.0005021802452	11
N9-Isopropylolomoucine	CDK1|CDK5	100uM	HT115	large intestine	6h	-0.868973	0.0005152288002	11
ESTRAMUSTINE		3.33uM	A375	skin	24h	-0.868668	0.0005204238194	11
SMR000390896		10uM	HA1E	kidney epithelial	6h	-0.8685	0.0005232836217	11
NCGC00346967-01	EPHB3	3.33uM	HCC515	lung	24h	-0.866757	0.0005537805871	11
NCGC00346967-01	EPHB3	0.04uM	HCC515	lung	24h	-0.864002	0.0006046787301	11
BRD-K30267135		5uM	A549	lung	24h	-0.863959	0.0006054966278	11
Bumetanide	SLC12A1|SLC12A2	3.33uM	YAPC	pancreas	24h	-0.862538	0.000633131914	11
Tacedinaline	HDAC1|HDAC10|HDAC11|HDAC2|HDAC3|HDAC4|HDAC5|HDAC6|HDAC7|HDAC8|HDAC9	10uM	A375	skin	24h	-0.861641	0.0006510499626	11
VX-745	MAPK14	1.11uM	HCC515	lung	24h	-0.860999	0.0006641237474	11
BRD-K28623651		5uM	A549	lung	24h	-0.860896	0.000666227549	11
MW-STK33-100		0.5uM	THP1	haematopoietic and lymphoid tissue	6h	-0.860166	0.0006813508972	11
AP26113		0.04uM	HELA	large intestine	24h	-0.859952	0.0006858312596	11
PHA-767491		0.12uM	NPC.CAS9		24h	-0.859212	0.0007015077104	11
Neostigmine	ACHE	10uM	PC3	prostate	24h	-0.857187	0.0007457947666	11
Acetaldehyde		20uM	HA1E	kidney epithelial	24h	-0.855908	0.0007748110549	11
CHEMBL1905358		10uM	NEU		24h	-0.853765	0.000825351667	11
BRD-K55767126		5uM	VCAP	prostate	24h	-0.853302	0.0008365878671	11
BRD-A35825362		10uM	NPC	neural progenitor cells	6h	-0.853266	0.0008374869943	11
PCI-32765	BTK	1.11uM	NPC.TAK		24h	-0.85271	0.0008511252904	11
BRD-M69929484		5uM	VCAP	prostate	24h	-0.852173	0.0008644784532	11
Cyclosporine	PPIA|PPP3CA	10uM	OV7	ovary	6h	-0.851389	0.0008842635246	11
Entinostat	HDAC1|HDAC10|HDAC11|HDAC2|HDAC3|HDAC4|HDAC5|HDAC6|HDAC7|HDAC8|HDAC9	10uM	HA1E	kidney epithelial	6h	-0.85122	0.000888562329	11
Masitinib	FGFR3|KIT|LYN|PDGFRA|PDGFRB	0.1uM	HS578T	breast	6h	-0.851193	0.0008892464944	11
179324-69-7	ADRM1|PSMA1|PSMA2|PSMA3|PSMA4|PSMA5|PSMA6|PSMA7|PSMA8|PSMB1|PSMB10|PSMB11|PSMB2|PSMB3|PSMB4|PSMB5|PSMB6|PSMB7|PSMB8|PSMB9|PSMC1|PSMC2|PSMC3|PSMC4|PSMC5|PSMC6|PSMD1|PSMD11|PSMD12|PSMD13|PSMD14|PSMD2|PSMD3|PSMD4|PSMD6|PSMD7|PSMD8|SEM1	20uM	HT29	large intestine	24h	-0.849552	0.0009319135485	11
IDOXURIDINE		0.37uM	HELA	large intestine	24h	-0.848742	0.0009535515245	11
BI-2536	PLK1	10uM	SKBR3	breast	24h	-0.847395	0.0009903376209	11
BMS-345541	IKBKB	10uM	BT20	breast	24h	-0.847319	0.0009924316049	11
LRRK2-IN-1	LRRK2	0.12uM	SKBR3	breast	3h	-0.846782	0.001007410298	11
179324-69-7	ADRM1|PSMA1|PSMA2|PSMA3|PSMA4|PSMA5|PSMA6|PSMA7|PSMA8|PSMB1|PSMB10|PSMB11|PSMB2|PSMB3|PSMB4|PSMB5|PSMB6|PSMB7|PSMB8|PSMB9|PSMC1|PSMC2|PSMC3|PSMC4|PSMC5|PSMC6|PSMD1|PSMD11|PSMD12|PSMD13|PSMD14|PSMD2|PSMD3|PSMD4|PSMD6|PSMD7|PSMD8|SEM1	20uM	A375	skin	24h	-0.844445	0.001074598705	11
Carprofen	PTGS1|PTGS2	10uM	A549	lung	6h	-0.843985	0.001088234059	11
Epothilone B (EPO906, Patupilone)		0.37uM	A375	skin	24h	-0.843662	0.001097859734	11
Trichostatin A, Streptomyces Sp.	HDAC1|HDAC10|HDAC3|HDAC4|HDAC6|HDAC7|HDAC8	3uM	U266	lymphoid	6h	-0.84333	0.001107835699	11
SB-203580	MAPK1|MAPK11|MAPK14	3.33uM	CD34	bone marrow	24h	-0.843182	0.001112291565	11
179324-69-7	ADRM1|PSMA1|PSMA2|PSMA3|PSMA4|PSMA5|PSMA6|PSMA7|PSMA8|PSMB1|PSMB10|PSMB11|PSMB2|PSMB3|PSMB4|PSMB5|PSMB6|PSMB7|PSMB8|PSMB9|PSMC1|PSMC2|PSMC3|PSMC4|PSMC5|PSMC6|PSMD1|PSMD11|PSMD12|PSMD13|PSMD14|PSMD2|PSMD3|PSMD4|PSMD6|PSMD7|PSMD8|SEM1	20uM	A375	skin	24h	-0.842119	0.001144793102	11
BRD-K78018080		5uM	PC3	prostate	24h	-0.840977	0.001180471236	11
Avicin-D		3uM	U266	lymphoid	6h	-0.83973	0.001220390049	11
BRD-K71921803		5uM	A375	skin	24h	-0.839093	0.001241153782	11
SPECTRUM_001418	ADRB2	0.12uM	HELA	large intestine	24h	-0.838988	0.00124459801	11
Lisinopril	ACE	10uM	PC3	prostate	24h	-0.838616	0.001256872472	11
Motesanib	FLT1|FLT4|KDR|KIT|PDGFRA|PDGFRB|RET	1.11uM	NPC	neural progenitor cells	24h	-0.837672	0.00128844449	11
Dicyclomine	CHRM1|CHRM2|CHRM3	10uM	NPC	neural progenitor cells	24h	-0.837006	0.001311087933	11
VX-745	MAPK14	0.1uM	MCF10A	breast epithelial	6h	-0.836883	0.001315274492	11
Chloroxine		10uM	A375	skin	6h	-0.836804	0.001317983366	11
GSK-3 Inhibitor II	GSK3B	3.33uM	HCC515	lung	24h	-0.836138	0.001341026898	11
Vorinostat	HDAC1|HDAC2|HDAC3|HDAC6|HDAC8	10uM	SKMEL1	skin	6h	-0.835617	0.001359231803	11
TGX 221	PIK3CB	10uM	NPC	neural progenitor cells	24h	-0.834208	0.001409405145	11
MG-132	PSMB1	20uM	A375	skin	24h	-0.834188	0.001410151143	11
PHA-767491		0.37uM	NPC.CAS9		24h	-0.834013	0.001416457538	11
5-(1,2-Dihydroxyethyl)-4-hydroxyoxolane-2,3-dione	SLC23A1	20uM	HA1E	kidney epithelial	6h	-0.833807	0.001423960256	11
1-(2,6-Dichlorobenzylideneamino)guanidine	ADRA2A|ADRA2B	10uM	NEU		24h	-0.833488	0.001435610592	11
SCHEMBL16065773		10uM	BT20	breast	24h	-0.832268	0.001480792098	11
WZ3105	CLK2|CSNK1E|FLT3|ULK1	1uM	BT20	breast	24h	-0.832263	0.001480955761	11
UNII-884KT10YB7	HRH2	10uM	PC3	prostate	24h	-0.831438	0.001512115559	11
ST50982848		10uM	NPC	neural progenitor cells	24h	-0.830799	0.001536574188	11
PF-04217903	MET	0.04uM	HCC515	lung	24h	-0.830239	0.001558273839	11
Cerulenin	FASN	40uM	HCT116	large intestine	6h	-0.829864	0.001572925195	11
MG-132	PSMB1	20uM	HT29	large intestine	24h	-0.828852	0.00161297975	11
GSK 1059615	PIK3CA|PIK3CB|PIK3CD|PIK3CG	0.12uM	MCF7	breast	24h	-0.82868	0.001619860571	11
Ixabepilone	TUBA1A|TUBA1B|TUBA1C|TUBA3E|TUBA4A|TUBB|TUBB1|TUBB2A|TUBB2B|TUBB3|TUBB4A|TUBB4B|TUBB6|TUBB8	10uM	A375	skin	24h	-0.828607	0.001622770183	11
Olaparib	PARP1|PARP2|PARP3	10uM	BT20	breast	6h	-0.827956	0.001649067743	11
MGCD-265	AXL|FLT1|FLT4|KDR|MET|MST1R|TEK	0.04uM	NEU		24h	-0.827826	0.001654349586	11
amcinonide		3.33uM	NPC.CAS9		24h	-0.827693	0.001659766753	11
VE-821		0.37uM	CD34	bone marrow	24h	-0.827574	0.001664610475	11
AZD-5438	CDK1|CDK10|CDK11B|CDK12|CDK13|CDK14|CDK15|CDK16|CDK17|CDK18|CDK19|CDK2|CDK20|CDK3|CDK4|CDK5|CDK6|CDK7|CDK8|CDK9	3.33uM	BT20	breast	24h	-0.826955	0.001690098301	11
BI-2536	PLK1	10uM	BT20	breast	24h	-0.826846	0.001694600729	11
BI-2536	PLK1	0.12uM	SKBR3	breast	3h	-0.826119	0.00172491467	11
Hydroxycholesterol	NR1H2|NR1H3	10uM	ASC	adipose	24h	-0.826077	0.001726703545	11
CHEMBL436817		40uM	TYKNU	ovary	6h	-0.825596	0.001746996041	11
CHEMBL2381524		0.1uM	MCF7	breast	6h	-0.82545	0.001753191354	11
179324-69-7	ADRM1|PSMA1|PSMA2|PSMA3|PSMA4|PSMA5|PSMA6|PSMA7|PSMA8|PSMB1|PSMB10|PSMB11|PSMB2|PSMB3|PSMB4|PSMB5|PSMB6|PSMB7|PSMB8|PSMB9|PSMC1|PSMC2|PSMC3|PSMC4|PSMC5|PSMC6|PSMD1|PSMD11|PSMD12|PSMD13|PSMD14|PSMD2|PSMD3|PSMD4|PSMD6|PSMD7|PSMD8|SEM1	20uM	YAPC	pancreas	24h	-0.825231	0.001762530545	11
Ricolinostat		10uM	NPC.CAS9		24h	-0.824322	0.001801657063	11
Betazole	HRH2	10uM	PC3	prostate	24h	-0.824102	0.001811204262	11
Yohimbine	ADRA2A|ADRA2B|ADRA2C|HTR1A|HTR1B|HTR1D|HTR2B	0.12uM	A375	skin	24h	-0.82408	0.001812173512	11
CDK4 Inhibitor III	CDK4	10uM	HA1E	kidney epithelial	6h	-0.82406	0.001813031256	11
Benzylpenicillin		10uM	YAPC	pancreas	24h	-0.82309	0.001855679643	11
ITK Inhibitor	ITK	1.11uM	NEU		24h	-0.822708	0.001872702327	11
BAS 04207534		10uM	NEU		24h	-0.821543	0.001925264876	11
QL47	BMX|BTK	3.33uM	MDAMB231		3h	-0.820984	0.001950905243	11
Tocainide	SCN10A|SCN11A|SCN1A|SCN2A|SCN3A|SCN4A|SCN5A|SCN7A|SCN8A|SCN9A	10uM	PC3	prostate	24h	-0.820768	0.001960860738	11
KUC111774N		10uM	U266	lymphoid	6h	-0.820571	0.001969974138	11
BI-2536	PLK1	10uM	SKLU1	lung	6h	-0.820092	0.001992276271	11
Rebastinib	ABL1	1.11uM	HCC515	lung	24h	-0.819958	0.00199857584	11
MG-132	PSMB1	20uM	A375	skin	24h	-0.818765	0.002055096199	11
BRD-K97554220		5uM	VCAP	prostate	24h	-0.818575	0.002064172771	11
Elesclomol	HSPA1A	10uM	OV7	ovary	6h	-0.818201	0.00208221899	11
MG-132	PSMB1	20uM	A375	skin	24h	-0.817748	0.002104186964	11
AZ628	BRAF|RAF1	0.04uM	NPC.CAS9		24h	-0.816536	0.002163867621	11
SCHEMBL618594		0.04uM	NPC	neural progenitor cells	24h	-0.815812	0.002200108163	11
Pevonedistat	NAE1|UBA3	0.12uM	A375	skin	24h	-0.815686	0.002206471806	11
MG-132	PSMB1	20uM	HT29	large intestine	24h	-0.814939	0.002244423384	11
Vorinostat	HDAC1|HDAC2|HDAC3|HDAC6|HDAC8	10uM	HCT116	large intestine	6h	-0.81459	0.002262325994	11
CHEMBL2333346		1uM	MCF7	breast	24h	-0.814443	0.002269907399	11
Veliparib	PARP1|PARP2	0.12uM	CD34	bone marrow	24h	-0.814438	0.002270146751	11
GSK 1059615	PIK3CA|PIK3CB|PIK3CD|PIK3CG	0.04uM	HCC515	lung	24h	-0.813861	0.002300019328	11
179324-69-7	ADRM1|PSMA1|PSMA2|PSMA3|PSMA4|PSMA5|PSMA6|PSMA7|PSMA8|PSMB1|PSMB10|PSMB11|PSMB2|PSMB3|PSMB4|PSMB5|PSMB6|PSMB7|PSMB8|PSMB9|PSMC1|PSMC2|PSMC3|PSMC4|PSMC5|PSMC6|PSMD1|PSMD11|PSMD12|PSMD13|PSMD14|PSMD2|PSMD3|PSMD4|PSMD6|PSMD7|PSMD8|SEM1	20uM	HT29	large intestine	24h	-0.813546	0.002316499974	11
JNJ-38877605	MET	1uM	MCF7	breast	6h	-0.813312	0.002328759619	11
BRD-K57064803		10uM	A375	skin	24h	-0.813293	0.002329743638	11
Trichostatin A, Streptomyces Sp.	HDAC1|HDAC10|HDAC3|HDAC4|HDAC6|HDAC7|HDAC8	1uM	NPC	neural progenitor cells	24h	-0.812904	0.002350268603	11
Vorinostat	HDAC1|HDAC2|HDAC3|HDAC6|HDAC8	5uM	HA1E	kidney epithelial	6h	-0.812195	0.002388006125	11
179324-69-7	ADRM1|PSMA1|PSMA2|PSMA3|PSMA4|PSMA5|PSMA6|PSMA7|PSMA8|PSMB1|PSMB10|PSMB11|PSMB2|PSMB3|PSMB4|PSMB5|PSMB6|PSMB7|PSMB8|PSMB9|PSMC1|PSMC2|PSMC3|PSMC4|PSMC5|PSMC6|PSMD1|PSMD11|PSMD12|PSMD13|PSMD14|PSMD2|PSMD3|PSMD4|PSMD6|PSMD7|PSMD8|SEM1	20uM	A375	skin	24h	-0.812139	0.002391038039	11
Coluracetam		1.11uM	HELA	large intestine	24h	-0.811961	0.002400546091	11
N-Nitrosodiethylamine		20uM	HA1E	kidney epithelial	6h	-0.811799	0.00240927329	11
SB225002	CXCR2	10uM	DV90	lung	6h	-0.810681	0.00247011222	11
179324-69-7	ADRM1|PSMA1|PSMA2|PSMA3|PSMA4|PSMA5|PSMA6|PSMA7|PSMA8|PSMB1|PSMB10|PSMB11|PSMB2|PSMB3|PSMB4|PSMB5|PSMB6|PSMB7|PSMB8|PSMB9|PSMC1|PSMC2|PSMC3|PSMC4|PSMC5|PSMC6|PSMD1|PSMD11|PSMD12|PSMD13|PSMD14|PSMD2|PSMD3|PSMD4|PSMD6|PSMD7|PSMD8|SEM1	20uM	A375	skin	24h	-0.810424	0.00248428252	11
GSK-3 Inhibitor II	GSK3B	0.5uM	BT20	breast	6h	-0.809948	0.002510584238	11
T5223000		10uM	ASC	adipose	24h	-0.809778	0.002520081568	11
PF-04217903	MET	0.37uM	YAPC	pancreas	24h	-0.809356	0.002543674263	11
PF477736	CHEK1	0.1uM	SKBR3	breast	24h	-0.809343	0.002544421495	11
XMD 8-92	MAPK7	0.12uM	CD34	bone marrow	24h	-0.809263	0.002548883184	11
BI-2536	PLK1	3.33uM	MCF7	breast	24h	-0.808428	0.002596130673	11
(S)-Nateglinide	ABCC8|KCNJ11	10uM	A375	skin	6h	-0.808263	0.00260558466	11
Estradiol	ESR1|ESR2|NR1I2	10uM	MCF7	breast	24h	-0.808086	0.002615679349	11
BRD-K68121359		5uM	PC3	prostate	24h	-0.807768	0.002633962662	11
BRD-K78269577		5uM	A375	skin	24h	-0.807734	0.002635912374	11
Pevonedistat	NAE1|UBA3	1.11uM	A375	skin	24h	-0.807536	0.002647376623	11
BRD-K15935695		10uM	NEU		24h	-0.807318	0.0026599637	11
Fluoropyruvate		40uM	NCIH596	lung	6h	-0.807294	0.002661355502	11
Griseofulvin		0.37uM	HA1E	kidney epithelial	24h	-0.807218	0.002665798261	11
C30H33N3O5S	ATM	0.04uM	CD34	bone marrow	24h	-0.807035	0.002676453164	11
ML216		10uM	PC3	prostate	24h	-0.806923	0.002682956518	11
SCHEMBL16980224	AURKA	10uM	BT20	breast	24h	-0.806753	0.002692933624	11
179324-69-7	ADRM1|PSMA1|PSMA2|PSMA3|PSMA4|PSMA5|PSMA6|PSMA7|PSMA8|PSMB1|PSMB10|PSMB11|PSMB2|PSMB3|PSMB4|PSMB5|PSMB6|PSMB7|PSMB8|PSMB9|PSMC1|PSMC2|PSMC3|PSMC4|PSMC5|PSMC6|PSMD1|PSMD11|PSMD12|PSMD13|PSMD14|PSMD2|PSMD3|PSMD4|PSMD6|PSMD7|PSMD8|SEM1	20uM	YAPC	pancreas	24h	-0.806643	0.002699383025	11
Genistein	CFTR|ESR2	0.5uM	MCF7	breast	6h	-0.806372	0.002715293764	11
BRD-K66046647		5uM	PC3	prostate	24h	-0.805325	0.002777483503	11
Piplartine		10uM	SKLU1	lung	6h	-0.804918	0.002801931517	11
ST50850895		10uM	MCF7	breast	24h	-0.804828	0.002807399262	11
BRD-K95419055		5uM	PC3	prostate	24h	-0.804522	0.00282592339	11
RO10-5824	DRD4	10uM	NEU		24h	-0.804277	0.002840815036	11
SCHEMBL17378613	CSF1R	10uM	MNEU.E		24h	-0.804083	0.002852657046	11
MLS002473643		10uM	MCF7	breast	6h	-0.803897	0.002864023012	11
4L7B	KEAP1	0.5uM	HT29	large intestine	24h	-0.803498	0.002888585704	11
Clenbuterol	ADRB2	3.33uM	YAPC	pancreas	24h	-0.803491	0.002889039465	11
Tyrphostin AG-112		10uM	MDST8	intestine	6h	-0.802597	0.002944568115	11
BECLOMETHASONE DIPROPIONATE		1.11uM	YAPC	pancreas	24h	-0.802302	0.002963086919	11
Linifanib	CSF1R|FLT1|FLT3|FLT4|KDR|PDGFRA|PDGFRB	10uM	A375	skin	24h	-0.802249	0.002966365644	11
SB-216763	GSK3B	10uM	MCF7	breast	24h	-0.80204	0.00297953726	11
AZD-5438	CDK1|CDK10|CDK11B|CDK12|CDK13|CDK14|CDK15|CDK16|CDK17|CDK18|CDK19|CDK2|CDK20|CDK3|CDK4|CDK5|CDK6|CDK7|CDK8|CDK9	1uM	MDAMB231		24h	-0.801679	0.003002392304	11
galantamine		0.12uM	MCF7	breast	24h	-0.801286	0.00302744726	11
cortisone-acetate	TUBA1A|TUBA1B|TUBA1C|TUBA3E|TUBA4A|TUBB|TUBB1|TUBB2A|TUBB2B|TUBB3|TUBB4A|TUBB4B|TUBB6|TUBB8	0.12uM	A375	skin	24h	-0.800883	0.00305327042	11
EX527	SIRT1	10uM	FIBRNPC		24h	-0.800797	0.003058784886	11
Masitinib	FGFR3|KIT|LYN|PDGFRA|PDGFRB	1.11uM	HA1E	kidney epithelial	24h	-0.800389	0.003085140662	11
SMR000127896		10uM	VCAP	prostate	24h	-0.799926	0.00311526302	11
Tozasertib	ABL1|AURKA|AURKB|AURKC|BCR|FLT3|JAK2	1.11uM	BT20	breast	24h	-0.799795	0.003123806729	11
(S)-(-)-BAY K 8644	CACNA1C	10uM	U937	haematopoietic and lymphoid tissue	6h	-0.799707	0.003129574672	11
BRD-K42006110		10uM	VCAP	prostate	6h	-0.79961	0.003135921972	11
BRD-K63388446		10uM	MCF7	breast	24h	-0.799275	0.003157930045	11
Vorinostat	HDAC1|HDAC2|HDAC3|HDAC6|HDAC8	10uM	NPC.CAS9		24h	-0.79922	0.003161588996	11
Istaroxime (hydrochloride)		3.33uM	A375	skin	24h	-0.798925	0.003181065495	11
Kinetin Riboside		10uM	RMGI	ovary	6h	-0.798649	0.003199416513	11
Oprozomib (ONX 0912)		3.33uM	A375	skin	24h	-0.798459	0.003212097078	11
Sepantronium	BIRC5	0.5uM	A375	skin	24h	-0.79812	0.003234781659	11
Rimonabant	CNR1	10uM	NPC	neural progenitor cells	6h	-0.797855	0.003252576965	11
179324-69-7	ADRM1|PSMA1|PSMA2|PSMA3|PSMA4|PSMA5|PSMA6|PSMA7|PSMA8|PSMB1|PSMB10|PSMB11|PSMB2|PSMB3|PSMB4|PSMB5|PSMB6|PSMB7|PSMB8|PSMB9|PSMC1|PSMC2|PSMC3|PSMC4|PSMC5|PSMC6|PSMD1|PSMD11|PSMD12|PSMD13|PSMD14|PSMD2|PSMD3|PSMD4|PSMD6|PSMD7|PSMD8|SEM1	20uM	A375	skin	24h	-0.797776	0.003257870057	11
SMR000651468		10uM	MCF7	breast	24h	-0.797035	0.00330817249	11
KU-55933	ATM	3.33uM	A375	skin	24h	-0.796985	0.003311580975	11
MG-132	PSMB1	20uM	A375	skin	24h	-0.796321	0.003357167724	11
Vorinostat	HDAC1|HDAC2|HDAC3|HDAC6|HDAC8	10uM	NPC	neural progenitor cells	24h	-0.796306	0.003358167366	11
BRD-K82494270		10uM	NKDBA	kidney epithelial	24h	-0.796132	0.003370232716	11
GSK-J2		10uM	NPC.CAS9		24h	-0.796112	0.003371610024	11
Merimepodib		10uM	A375	skin	24h	-0.796052	0.003375715328	11
SPECTRUM1505034		10uM	NPC	neural progenitor cells	24h	-0.795814	0.003392260573	11
Olaparib	PARP1|PARP2|PARP3	0.04uM	NPC	neural progenitor cells	24h	-0.795524	0.003412437408	11
BRD-K63926219		5uM	VCAP	prostate	24h	-0.795521	0.003412673829	11
Apicidin	HDAC1|HDAC10|HDAC11|HDAC2|HDAC3|HDAC4|HDAC5|HDAC6|HDAC7|HDAC8|HDAC9	10uM	NPC	neural progenitor cells	24h	-0.795507	0.003413662408	11
Dasatinib	ABL1|BCR|BLK|EPHA2|FGR|FRK|FYN|HCK|KIT|LCK|LYN|PDGFRB|SRC|SRMS|YES1	0.37uM	NPC.TAK		24h	-0.795292	0.003428672053	11
Kinetin Riboside		10uM	T3M10	lung	6h	-0.79497	0.00345132727	11
CDK9 Inhibitor		10uM	SKL	skeletal muscle	24h	-0.794874	0.003458027513	11
ST50031908		10uM	NEU		24h	-0.794671	0.003472375847	11
ZINC77024257	MDM2	10uM	OV7	ovary	6h	-0.794481	0.00348582304	11
BRD-K22907310		5uM	A375	skin	24h	-0.794348	0.003495272292	11
ML089		10uM	HCC515	lung	6h	-0.794295	0.003499050508	11
CDK9 Inhibitor		0.12uM	NPC.CAS9		24h	-0.793987	0.003521000828	11
BRD-K39921295		10uM	PC3	prostate	24h	-0.793757	0.003537466544	11
BRD-K68191033		10uM	NEU		24h	-0.793645	0.003545484365	11
4-Hydroxynon-2-enal		10uM	NPC	neural progenitor cells	24h	-0.793545	0.003552689931	11
MG-132	PSMB1	20uM	HT29	large intestine	24h	-0.79309	0.003585562073	11
NSC23766		100uM	SNUC5	large intestine	6h	-0.792586	0.003622210288	11
Vorinostat	HDAC1|HDAC2|HDAC3|HDAC6|HDAC8	0.5uM	VCAP	prostate	24h	-0.792102	0.003657617127	11
SB239063	MAPK11|MAPK14	0.04uM	HCC515	lung	24h	-0.79195	0.003668810698	11
PD-0325901	MAP2K1|MAP2K2	10uM	A549	lung	6h	-0.79185	0.003676213643	11
Chelerythrine		0.37uM	SKL	skeletal muscle	24h	-0.791717	0.003685983497	11
SCHEMBL14867073		10uM	NEU		6h	-0.791452	0.003705607964	11
Fluprostenol		10uM	A549	lung	6h	-0.791154	0.003727758224	11
(R)-(-)-Jq1 enantiomer		10uM	NPC	neural progenitor cells	24h	-0.79081	0.00375351485	11
AC1O9CRC		10uM	NEU		24h	-0.790742	0.003758600639	11
Imatinib	ABL1|BCR|CSF1R|KIT|PDGFRA|PDGFRB	10uM	HS578T	breast	3h	-0.790576	0.003771082248	11
ST019366		10uM	VCAP	prostate	6h	-0.790428	0.003782200184	11
CHEMBL2137336		10uM	HCC515	lung	6h	-0.790414	0.00378323673	11
Quizartinib	CSF1R|FLT3|KIT|PDGFRA|PDGFRB|RET	1uM	MCF7	breast	6h	-0.790298	0.003792024698	11
DC-45-A2		10uM	PL21	haematopoietic and lymphoid tissue	6h	-0.790227	0.003797335132	11
Florfenicol		10uM	MCF7	breast	6h	-0.789925	0.003820245657	11
Dexamethasone	NR3C1	10uM	ASC	adipose	24h	-0.789887	0.003823098531	11
179324-69-7	ADRM1|PSMA1|PSMA2|PSMA3|PSMA4|PSMA5|PSMA6|PSMA7|PSMA8|PSMB1|PSMB10|PSMB11|PSMB2|PSMB3|PSMB4|PSMB5|PSMB6|PSMB7|PSMB8|PSMB9|PSMC1|PSMC2|PSMC3|PSMC4|PSMC5|PSMC6|PSMD1|PSMD11|PSMD12|PSMD13|PSMD14|PSMD2|PSMD3|PSMD4|PSMD6|PSMD7|PSMD8|SEM1	20uM	A375	skin	24h	-0.789851	0.003825867704	11
MEGXM0_000358		10uM	PC3	prostate	6h	-0.789812	0.003828825633	11
BRD-A24396574-001-01-5		3.33uM	MDAMB231		24h	-0.789772	0.003831897096	11
BRD-A80960055-001-01-7		10uM	HCC515	lung	6h	-0.789508	0.003852012286	11
Dmocp		10uM	NPC	neural progenitor cells	6h	-0.789402	0.003860060511	11
BRD-K96190924		5uM	VCAP	prostate	24h	-0.789374	0.003862251895	11
BX-795	PDK1|PDPK1	0.12uM	HUVEC	umbilical vein	24h	-0.789209	0.003874897311	11
sorafenib	BRAF|DDR2|FGFR1|FLT1|FLT3|FLT4|KDR|KIT|PDGFRB|RAF1|RET	0.1uM	MDAMB231		24h	-0.78914	0.003880178464	11
BRD-K80649837		5uM	VCAP	prostate	24h	-0.789095	0.003883638979	11
179324-69-7	ADRM1|PSMA1|PSMA2|PSMA3|PSMA4|PSMA5|PSMA6|PSMA7|PSMA8|PSMB1|PSMB10|PSMB11|PSMB2|PSMB3|PSMB4|PSMB5|PSMB6|PSMB7|PSMB8|PSMB9|PSMC1|PSMC2|PSMC3|PSMC4|PSMC5|PSMC6|PSMD1|PSMD11|PSMD12|PSMD13|PSMD14|PSMD2|PSMD3|PSMD4|PSMD6|PSMD7|PSMD8|SEM1	20uM	A375	skin	24h	-0.789059	0.003886421537	11
Belinostat	HDAC1|HDAC10|HDAC11|HDAC2|HDAC3|HDAC4|HDAC5|HDAC6|HDAC7|HDAC8|HDAC9	3.33uM	NPC.TAK		24h	-0.788992	0.003891556957	11
N-(3-Fluoro-4-((7-methoxyquinolin-4-yl)oxy)phenyl)-1-(2-hydroxy-2-methylpropyl)-5-methyl-3-oxo-2-phenyl-2,3-dihydro-1H-pyrazole-4-carboxamide		10uM	NPC.CAS9		24h	-0.788725	0.003912166202	11
BMS 641988	AR	10uM	THP1	haematopoietic and lymphoid tissue	6h	-0.788599	0.003921865623	11
SB 218795	TACR3	10uM	ASC	adipose	24h	-0.788527	0.003927450507	11
GSK-J1		0.12uM	HCC515	lung	24h	-0.788326	0.00394306765	11
CDK9 Inhibitor		0.37uM	HCC515	lung	24h	-0.788315	0.003943907398	11
3,5-Bis(4-methylbenzylidene)piperidin-4-one	SENP2|USP1|USP2|USP7	0.1uM	A549	lung	24h	-0.788102	0.003960483192	11
Cuneatin Methyl Ether		10uM	SKB		24h	-0.788054	0.003964196861	11
179324-69-7	ADRM1|PSMA1|PSMA2|PSMA3|PSMA4|PSMA5|PSMA6|PSMA7|PSMA8|PSMB1|PSMB10|PSMB11|PSMB2|PSMB3|PSMB4|PSMB5|PSMB6|PSMB7|PSMB8|PSMB9|PSMC1|PSMC2|PSMC3|PSMC4|PSMC5|PSMC6|PSMD1|PSMD11|PSMD12|PSMD13|PSMD14|PSMD2|PSMD3|PSMD4|PSMD6|PSMD7|PSMD8|SEM1	20uM	PC3	prostate	24h	-0.787658	0.003995170028	11
Vorinostat	HDAC1|HDAC2|HDAC3|HDAC6|HDAC8	0.1uM	PC3	prostate	6h	-0.787489	0.004008454319	11
BRD32048		10uM	HEC108	endometrium	6h	-0.787475	0.004009607684	11
Bromhexine		10uM	NEU		24h	-0.787331	0.004020936181	11
THZ-2-98-01		0.12uM	LNCAP	prostate	3h	-0.78733	0.004020961895	11
Radicicol		1.11uM	BT20	breast	3h	-0.787002	0.004046944661	11
BRD-K69347381		10uM	VCAP	prostate	6h	-0.786854	0.004058676663	11
Macitentan	EDNRA|EDNRB	0.12uM	YAPC	pancreas	24h	-0.786785	0.004064094008	11
ST081814		10uM	HA1E	kidney epithelial	6h	-0.786423	0.004092932341	11
Genz-644282		0.04uM	A375	skin	24h	-0.786285	0.004103994328	11
AZD5363	AKT1|AKT2|AKT3	10uM	A375	skin	24h	-0.786046	0.004123172728	11
Apatinib Hydrochloride	HDAC1|HDAC10|HDAC11|HDAC2|HDAC3|HDAC4|HDAC5|HDAC6|HDAC7|HDAC8|HDAC9	10uM	NPC	neural progenitor cells	24h	-0.785902	0.004134714798	11
MG-132	PSMB1	20uM	A375	skin	24h	-0.785862	0.004137970199	11
13-Hydroxy-8,14,19-trimethoxy-4,10,12,16-tetramethyl-3,20,22-trioxo-2-azabicyclo[16.3.1]docosa-1(21),4,6,10,18-pentaen-9-yl carbamate	HSP90AA1	0.5uM	A549	lung	6h	-0.785859	0.004138226824	11
IN1541	PRKAA1	10uM	MDST8	intestine	6h	-0.785677	0.004152882442	11
Trifluoperazine	DRD2|DRD3|DRD4|HTR2A|HTR2C	0.1uM	MCF7	breast	6h	-0.785642	0.004155663431	11
Rottlerin		10uM	MDST8	intestine	6h	-0.78488	0.004217624307	11
SA-1938111		3uM	MCF7	breast	6h	-0.784787	0.004225153874	11
BRD-K37174007		5uM	MCF7	breast	24h	-0.784499	0.004248756304	11
SCHEMBL570779		0.12uM	HA1E	kidney epithelial	24h	-0.784497	0.004248937798	11
Equilin	HSD17B1	0.37uM	HCC515	lung	24h	-0.784356	0.004260557262	11
CC-401		3.33uM	HCC515	lung	24h	-0.784338	0.004262021041	11
BRD-K73942053		5uM	VCAP	prostate	24h	-0.784316	0.004263857182	11
AC1MSQZQ	TACR1	10uM	SKB		24h	-0.784181	0.004274965552	11
CAY10585	HIF1A	10uM	NEU		24h	-0.784025	0.004287876551	11
Clofarabine	POLA1|POLD1|POLE|RRM1|RRM2|RRM2B	1.11uM	A375	skin	24h	-0.783921	0.004296468933	11
MG-132	PSMB1	20uM	A375	skin	24h	-0.783803	0.00430625648	11
Mexiletine	SCN10A|SCN11A|SCN1A|SCN2A|SCN3A|SCN4A|SCN5A|SCN7A|SCN8A|SCN9A	10uM	HT29	large intestine	6h	-0.783754	0.004310326521	11
Orphenadrine	GRIN1|GRIN2A|GRIN2B|GRIN2C|GRIN2D|GRIN3A|GRIN3B|HRH1|SCN10A|SCN11A|SCN1A|SCN2A|SCN3A|SCN4A|SCN5A|SCN7A|SCN8A|SCN9A|SLC6A2	1.11uM	YAPC	pancreas	24h	-0.783605	0.004322651482	11
T5361010		10uM	HCC515	lung	6h	-0.783361	0.004343007802	11
GDC-0068		0.04uM	HELA	large intestine	24h	-0.783266	0.004350920794	11
BRD-K07395346		10uM	HCC515	lung	6h	-0.783184	0.004357751631	11
Pevonedistat	NAE1|UBA3	10uM	A375	skin	24h	-0.783045	0.004369411907	11
Dicyclomine	CHRM1|CHRM2|CHRM3	10uM	MCF7	breast	24h	-0.782852	0.004385664683	11
AZD2014	MTOR	0.12uM	HELA	large intestine	24h	-0.782839	0.004386718999	11
ZINC6718453		1.11uM	NPC.CAS9		24h	-0.782773	0.004392262828	11
Gly-Gly-Palo		80uM	U937	haematopoietic and lymphoid tissue	6h	-0.782747	0.004394470801	11
MW-STK33-100		1uM	THP1	haematopoietic and lymphoid tissue	24h	-0.782734	0.004395583592	11
Plinabulin	TUBA1A|TUBA1B|TUBA1C|TUBA3E|TUBA4A|TUBB|TUBB1|TUBB2A|TUBB2B|TUBB3|TUBB4A|TUBB4B|TUBB6|TUBB8	10uM	ASC	adipose	24h	-0.782587	0.004407916871	11
Varenicline	CHRNA4	10uM	NPC	neural progenitor cells	24h	-0.78216	0.004444104212	11
Aurora A Inhibitor I	AURKA	3.33uM	CD34	bone marrow	24h	-0.782092	0.004449862914	11
Pracinostat		3.33uM	ASC	adipose	24h	-0.782076	0.004451201988	11
SCHEMBL1564574	CHEK1|CHEK2	0.12uM	SKBR3	breast	24h	-0.782035	0.004454682283	11
Mocetinostat	HDAC1|HDAC11|HDAC2|HDAC3|HDAC8	10uM	ASC	adipose	24h	-0.781433	0.004506069566	11
F1566-0341		10uM	NEU		24h	-0.781407	0.004508372907	11
Linifanib	CSF1R|FLT1|FLT3|FLT4|KDR|PDGFRA|PDGFRB	0.5uM	MCF10A	breast epithelial	24h	-0.780389	0.004596313507	11
SGI-1776	PIM1|PIM2|PIM3	10uM	MNEU.E		24h	-0.780283	0.00460549426	11
GSK-3 Inhibitor IX	GSK3A|GSK3B	1uM	MDAMB231		6h	-0.780149	0.004617176586	11
MG-132	PSMB1	20uM	A375	skin	24h	-0.78013	0.004618846368	11
Trichostatin A, Streptomyces Sp.	HDAC1|HDAC10|HDAC3|HDAC4|HDAC6|HDAC7|HDAC8	1uM	MCF7	breast	6h	-0.779918	0.004637401922	11
Fedratinib	FLT3|JAK2	10uM	RMUGS	ovary	6h	-0.779778	0.004649722241	11
2-(4-Chlorophenyl)-6-(methylthio)-4-oxo-3,4-dihydro-2H-1,3-thiazine-5-carbonitrile		10uM	A549	lung	24h	-0.779694	0.004657097361	11
BRD-K22721982		5uM	VCAP	prostate	24h	-0.779361	0.004686399348	11
Pevonedistat	NAE1|UBA3	3.33uM	A375	skin	24h	-0.779339	0.004688372125	11
MG-132	PSMB1	20uM	HT29	large intestine	24h	-0.779126	0.004707168775	11
BRD-K56961909		5uM	VCAP	prostate	24h	-0.77901	0.004717425266	11
GRANISETRON HYDROCHLORIDE	HTR3A	0.12uM	A375	skin	24h	-0.778818	0.004734491562	11
MLS000676065		10uM	MCF7	breast	24h	-0.778516	0.004761448041	11
Thioridazine	DRD1|DRD2|DRD3|DRD4|HTR2A|HTR2C	10uM	PC3	prostate	24h	-0.778245	0.004785712724	11
CHEMBL1673039	LRRK2|MAPK7	0.37uM	NPC	neural progenitor cells	24h	-0.777982	0.004809255867	11
Vorinostat	HDAC1|HDAC2|HDAC3|HDAC6|HDAC8	10uM	NPC.CAS9		24h	-0.77798	0.004809432366	11
4LY1	HDAC1|HDAC2	1.11uM	A375	skin	24h	-0.777721	0.004832792463	11
MLS002725684		10uM	HCC515	lung	6h	-0.77772	0.004832888446	11
Withaferin A	IKBKB|NAMPT	3.33uM	A375	skin	24h	-0.777662	0.004838136622	11
Methimazole	TPO	0.04uM	YAPC	pancreas	24h	-0.777295	0.004871391839	11
MG-132	PSMB1	20uM	A375	skin	24h	-0.777083	0.004890716316	11
BI-2536	PLK1	10uM	SW620	large intestine	6h	-0.777044	0.004894225402	11
MLS000766411		10uM	MCF7	breast	24h	-0.776868	0.00491030798	11
CHEMBL1923808		10uM	FIBRNPC		24h	-0.776666	0.00492878214	11
Rizatriptan	HTR1B|HTR1D|HTR1F	10uM	VCAP	prostate	24h	-0.776454	0.004948228713	11
Belinostat	HDAC1|HDAC10|HDAC11|HDAC2|HDAC3|HDAC4|HDAC5|HDAC6|HDAC7|HDAC8|HDAC9	3.33uM	NPC.CAS9		24h	-0.775812	0.005007445222	11
BG-1006		10uM	NPC	neural progenitor cells	24h	-0.775696	0.005018216432	11
MLS000063560		10uM	MDST8	intestine	6h	-0.775453	0.005040874415	11
AC1M5YQH		10uM	A549	lung	24h	-0.775452	0.005040945666	11
AC1MJ3VH	TOP2A	0.01uM	A549	lung	24h	-0.774817	0.005100379893	11
BRD-K99842945		3uM	VCAP	prostate	24h	-0.774756	0.005106041269	11
PF431396		3.33uM	SKBR3	breast	3h	-0.774129	0.005165328985	11
Canertinib	EGFR|ERBB2|ERBB4	0.04uM	A549	lung	24h	-0.774029	0.005174816312	11
TAK-715	MAPK14	10uM	HCC515	lung	24h	-0.77385	0.005191833919	11
Geranylgeraniol		10uM	A549	lung	24h	-0.773815	0.005195145787	11
Vorinostat	HDAC1|HDAC2|HDAC3|HDAC6|HDAC8	10uM	NPC.CAS9		24h	-0.773784	0.005198074909	11
Phenoxybenzamine	ADRA1A|ADRA1B|ADRA1D|ADRA2A|ADRA2B|ADRA2C	10uM	NPC	neural progenitor cells	24h	-0.773695	0.005206591626	11
Rigosertib	CDK1|F2R|FLT1|FYN|PDGFRA|PLK1|PLK2|SRC	0.12uM	ASC.C		24h	-0.773617	0.005213974983	11
AC1O9B1U		10uM	NEU		24h	-0.773184	0.005255503139	11
KUC111774N		10uM	HCC515	lung	6h	-0.773069	0.00526650809	11
SU 11274	MET	0.04uM	HCC515	lung	24h	-0.77293	0.005279904895	11
BRD-K37618507		10uM	NEU		24h	-0.772643	0.005307648705	11
Artesunate		10uM	LOVO	intestine	6h	-0.772234	0.005347309745	11
CHEMBL3188250		10uM	PC3	prostate	24h	-0.77217	0.005353538985	11
Trichostatin A, Streptomyces Sp.	HDAC1|HDAC10|HDAC3|HDAC4|HDAC6|HDAC7|HDAC8	10uM	SKMEL1	skin	6h	-0.772042	0.005365980468	11
Olaparib	PARP1|PARP2|PARP3	3.33uM	NPC.TAK		24h	-0.77199	0.005371138338	11
MGCD-265	AXL|FLT1|FLT4|KDR|MET|MST1R|TEK	0.1uM	HS578T	breast	24h	-0.771704	0.005399070082	11
Withaferin A	IKBKB|NAMPT	10uM	A375	skin	24h	-0.771594	0.005409821513	11
HG-5-88-01	COQ8B|EGFR	10uM	NEU		24h	-0.771347	0.005434084744	11
Kinetin Riboside		10uM	MDST8	intestine	6h	-0.771345	0.005434329831	11
Pevonedistat	NAE1|UBA3	1uM	MCF7	breast	6h	-0.771044	0.005464060122	11
MW-SHH-61		10uM	U266	lymphoid	6h	-0.770647	0.005503314438	11
D-Erythro-MAPP		10uM	ASC	adipose	24h	-0.770536	0.005514355175	11
PIK-93		0.12uM	MCF10A	breast epithelial	3h	-0.770363	0.005531621063	11
MLS002607711		10uM	A375	skin	6h	-0.770273	0.005540666619	11
Pazopanib	CSF1R|FGFR1|FGFR3|FLT1|FLT4|ITK|KDR|KIT|LCK|PDGFRA|PDGFRB	3.33uM	HCC515	lung	24h	-0.770225	0.005545447689	11
BRD-K19358815		5uM	A549	lung	24h	-0.770169	0.005550967019	11
BRD-A70591769		10uM	HA1E	kidney epithelial	6h	-0.769811	0.005586863219	11
Carvedilol	ADRA1A|ADRA1B|ADRA1D|ADRB1|ADRB2|ADRB3	10uM	PC3	prostate	24h	-0.769787	0.005589296204	11
Tetraidofluorescein		10uM	HT29	large intestine	6h	-0.769723	0.005595711421	11
Nefopam		0.37uM	YAPC	pancreas	24h	-0.76967	0.005601043339	11
BRD-K41931739		10uM	HA1E	kidney epithelial	6h	-0.769574	0.00561072665	11
SCHEMBL2704865		10uM	FIBRNPC		6h	-0.76955	0.00561315368	11
BRD-K57064803		0.12uM	HEPG2	liver	24h	-0.769534	0.005614823401	11
ZINC02868881		10uM	VCAP	prostate	6h	-0.769443	0.005623912594	11
CHEMBL2359949		10uM	NEU		24h	-0.76937	0.005631337725	11
MG-132	PSMB1	20uM	A375	skin	24h	-0.769274	0.005641008575	11
Ethamivan		10uM	PC3	prostate	6h	-0.769128	0.005655871994	11
Cerulenin	FASN	40uM	SKLU1	lung	6h	-0.768901	0.005678902435	11
CHEMDIV1_009700		10uM	MCF7	breast	24h	-0.768815	0.005687638981	11
TCB2		0.12uM	YAPC	pancreas	24h	-0.768551	0.005714552586	11
LY-294002	MTOR|PIK3CA|PIK3CB|PIK3CD|PIK3CG|PLK1|PRKDC	0.5uM	MCF7	breast	6h	-0.768538	0.005715918145	11
MLS002699435		10uM	A549	lung	24h	-0.76826	0.005744310182	11
(S)-(-)-BAY K 8644	CACNA1C	10uM	OV7	ovary	6h	-0.768238	0.005746615969	11
BRD-K30229575		5uM	PC3	prostate	24h	-0.768179	0.005752671969	11
13-Hydroxy-8,14,19-trimethoxy-4,10,12,16-tetramethyl-3,20,22-trioxo-2-azabicyclo[16.3.1]docosa-1(21),4,6,10,18-pentaen-9-yl carbamate	HSP90AA1	10uM	PHH		6h	-0.767939	0.005777288846	11
MG-132	PSMB1	20uM	HT29	large intestine	24h	-0.76788	0.005783372951	11
PHA-767491		0.04uM	NPC	neural progenitor cells	24h	-0.767698	0.005802205568	11
MLS001217863		10uM	VCAP	prostate	24h	-0.767247	0.005848909512	11
Sirolimus	FKBP1A|MTOR	0.04uM	HME1	breast	3h	-0.767094	0.005864861098	11
VE-821		1.11uM	HEPG2	liver	24h	-0.766868	0.005888370875	11
MLS002703103		10uM	HCC515	lung	6h	-0.766719	0.005904002534	11
2-Aminopurine		10uM	SKB		24h	-0.766587	0.005917764955	11
MLS-0425618.0001		10uM	MCF7	breast	24h	-0.766581	0.005918425686	11
Proadifen	NOS1	10uM	HEPG2	liver	6h	-0.76652	0.005924833989	11
Ricolinostat		10uM	A375	skin	24h	-0.766497	0.005927186517	11
AC1NQ6YI	HTR2A|HTR2B|HTR2C	10uM	NPC	neural progenitor cells	24h	-0.766305	0.00594737402	11
PF-562271	PTK2|PTK2B	0.5uM	BT20	breast	24h	-0.766054	0.005973909642	11
AC1O9BJ3		10uM	HCC515	lung	6h	-0.766	0.005979555797	11
Withaferin A	IKBKB|NAMPT	3.33uM	BT20	breast	3h	-0.765489	0.006033755777	11
Trichostatin	HDAC1|HDAC10|HDAC3|HDAC4|HDAC6|HDAC7|HDAC8	10uM	NPC	neural progenitor cells	24h	-0.765466	0.00603611375	11
BRD-K63368502		10uM	HCC515	lung	6h	-0.765456	0.00603717382	11
SMR001317659		10uM	HCC515	lung	6h	-0.765364	0.00604704576	11
NVP-AEW541	IGF1R	0.1uM	MDAMB231		24h	-0.76532	0.006051664501	11
Foretinib	FLT1|FLT3|FLT4|KDR|KIT|MET|PDGFRA|PDGFRB|TEK	0.37uM	HCC515	lung	24h	-0.765181	0.006066563074	11
CHEMBL3182395	MAP2K5|MAPK7	0.12uM	HCC515	lung	24h	-0.764917	0.006094763595	11
ZINC00125569		10uM	MCF7	breast	6h	-0.764861	0.006100736448	11
NCGC00025312-01	PPARD	10uM	HA1E	kidney epithelial	24h	-0.764772	0.006110335777	11
CHEMBL2132289	RPS6KA3	0.37uM	CD34	bone marrow	24h	-0.764677	0.00612045908	11
SCHEMBL15556278	DDR1	0.04uM	HCC515	lung	24h	-0.764656	0.006122726356	11
Azacitidine	DNMT1|DNMT3A	0.04uM	HEPG2	liver	24h	-0.764569	0.006132099782	11
Floxuridine		10uM	A375	skin	24h	-0.764155	0.006176787324	11
RS-67333	HTR4	10uM	ASC	adipose	24h	-0.763992	0.00619438107	11
BRD-K90970920		10uM	A549	lung	6h	-0.763933	0.006200771369	11
Triciribine	AKT1|AKT2|AKT3	10uM	A375	skin	6h	-0.763866	0.006208097997	11
BRD-K28746839		5uM	PC3	prostate	24h	-0.763795	0.006215774218	11
Rescinnamine	ACE|SLC18A2	10uM	VCAP	prostate	24h	-0.763632	0.006233486579	11
HMN-214	CSF1R|FLT1|FLT3|FLT4|KDR|KIT|PDGFRB|RET	0.37uM	HCC515	lung	24h	-0.763495	0.00624846967	11
Sitagliptin	DPP4	0.37uM	HELA	large intestine	24h	-0.763486	0.006249471729	11
179324-69-7	ADRM1|PSMA1|PSMA2|PSMA3|PSMA4|PSMA5|PSMA6|PSMA7|PSMA8|PSMB1|PSMB10|PSMB11|PSMB2|PSMB3|PSMB4|PSMB5|PSMB6|PSMB7|PSMB8|PSMB9|PSMC1|PSMC2|PSMC3|PSMC4|PSMC5|PSMC6|PSMD1|PSMD11|PSMD12|PSMD13|PSMD14|PSMD2|PSMD3|PSMD4|PSMD6|PSMD7|PSMD8|SEM1	20uM	A375	skin	24h	-0.763448	0.006253590473	11
ESTRAMUSTINE		10uM	A375	skin	24h	-0.763172	0.006283805642	11
MG-132	PSMB1	20uM	HT29	large intestine	24h	-0.763151	0.006286112892	11
GSK 1059615	PIK3CA|PIK3CB|PIK3CD|PIK3CG	0.04uM	MCF7	breast	24h	-0.763067	0.006295243383	11
COT Inhibitor-2		3.33uM	CD34	bone marrow	24h	-0.762996	0.006303115444	11
BMS-777607	AXL|MERTK|MET|MST1R|TYRO3	0.37uM	HCC515	lung	24h	-0.762939	0.006309301277	11
Trametinib	MAP2K1|MAP2K2	1uM	MCF7	breast	6h	-0.762926	0.006310720137	11
MG-132	PSMB1	20uM	A375	skin	24h	-0.762823	0.006322074885	11
Ethyl 1-benzyl-4,5-dioxopyrrolidine-3-carboxylate	AKR1B1	10uM	PHH		24h	-0.762607	0.006345877531	11
cortisone-acetate	TUBA1A|TUBA1B|TUBA1C|TUBA3E|TUBA4A|TUBB|TUBB1|TUBB2A|TUBB2B|TUBB3|TUBB4A|TUBB4B|TUBB6|TUBB8	1.11uM	A375	skin	24h	-0.762119	0.006399883356	11
Cyclosporin A	PPIA|PPP3CA	10uM	NEU		24h	-0.762007	0.006412364246	11
ML100		10uM	SW948	large intestine	6h	-0.761809	0.006434422904	11
MLS003448149		10uM	SNUC4	large intestine	6h	-0.761244	0.006497634577	11
BAY 61-3606	SYK	0.37uM	NPC.CAS9		24h	-0.760982	0.006527079695	11
PHA-767491		0.12uM	ASC	adipose	24h	-0.760813	0.006546108105	11
SA-103006		10uM	MCF7	breast	24h	-0.760743	0.006554022668	11
BMS-777607	AXL|MERTK|MET|MST1R|TYRO3	0.04uM	ASC.C		24h	-0.760591	0.00657118436	11
6-Amino-1-[2-(3,4-dimethoxyphenyl)ethyl]-2-thioxo-2,3-dihydropyrimidin-4(1H)-one		10uM	MCF7	breast	24h	-0.760421	0.006590435276	11
COT-10B		0.01uM	A549	lung	24h	-0.760355	0.006597985575	11
MLS002264437		10uM	MCF7	breast	6h	-0.760251	0.006609708553	11
Withaferin A	IKBKB|NAMPT	3.33uM	MDAMB231		24h	-0.760215	0.006613828043	11
Acdpp		10uM	VCAP	prostate	6h	-0.76009	0.006628051566	11
(1Ar,7as,10as,10br)-1a,5-Dimethyl-8-methylidene-2,3,6,7,7a,8,10a,10b-octahydrooxireno[9,10]cyclodeca[1,2-b]furan-9(1ah)-one		20uM	HEC108	endometrium	6h	-0.760043	0.006633391316	11
179324-69-7	ADRM1|PSMA1|PSMA2|PSMA3|PSMA4|PSMA5|PSMA6|PSMA7|PSMA8|PSMB1|PSMB10|PSMB11|PSMB2|PSMB3|PSMB4|PSMB5|PSMB6|PSMB7|PSMB8|PSMB9|PSMC1|PSMC2|PSMC3|PSMC4|PSMC5|PSMC6|PSMD1|PSMD11|PSMD12|PSMD13|PSMD14|PSMD2|PSMD3|PSMD4|PSMD6|PSMD7|PSMD8|SEM1	20uM	A375	skin	24h	-0.759961	0.006642826371	11
6,10,10B-Trihydroxy-3,4a,7,7,10a-pentamethyl-1-oxo-3-vinyldodecahydro-1H-benzo[f]chromen-5-yl acetate	ADCY2	10uM	HCC15	lung	6h	-0.759894	0.006650444252	11
CEP-18770 (Delanzomib)		3.33uM	A375	skin	24h	-0.759723	0.006669984092	11
BRD-K01594737		5uM	A549	lung	24h	-0.759714	0.006670967916	11
Masitinib	FGFR3|KIT|LYN|PDGFRA|PDGFRB	0.04uM	HCC515	lung	24h	-0.759688	0.006673959156	11
BRD-K46512534		5uM	PC3	prostate	24h	-0.759612	0.006682646583	11
Tretinoin	RARA|RARB|RARG|RORB	5uM	VCAP	prostate	24h	-0.759577	0.006686754666	11
Bumetanide	SLC12A1|SLC12A2	10uM	MCF7	breast	24h	-0.759558	0.006688883402	11
Necrostatin	RIPK1	100uM	NOMO1	haematopoietic and lymphoid tissue	6h	-0.759557	0.006688982588	11
Tyrphostin AG-1478	EGFR	0.04uM	HCC515	lung	24h	-0.759449	0.006701351732	11
MG-132	PSMB1	20uM	A375	skin	24h	-0.759222	0.006727505509	11
Moxonidine	NISCH	10uM	PC3	prostate	6h	-0.75887	0.00676807495	11
Quisinostat	HDAC1|MDM2	1.11uM	A375	skin	24h	-0.758501	0.006810921692	11
BRD-K25298364		5uM	A549	lung	24h	-0.75843	0.006819135497	11
Spiramide	HTR1A|HTR2A	10uM	PHH		24h	-0.758353	0.006828091345	11
CHEMBL1374544		10uM	HCC515	lung	6h	-0.758217	0.006844013281	11
NU-7026	PRKDC	0.37uM	NEU		24h	-0.758053	0.006863167153	11
CHEMBL3186032		10uM	HCC515	lung	6h	-0.757716	0.006902607235	11
Trichostatin A, Streptomyces Sp.	HDAC1|HDAC10|HDAC3|HDAC4|HDAC6|HDAC7|HDAC8	10uM	NPC	neural progenitor cells	24h	-0.757615	0.006914426605	11
JW 55		3.33uM	HME1	breast	24h	-0.757491	0.006929001801	11
BRD-K11555344-019-01-0		5uM	A549	lung	24h	-0.757478	0.006930523166	11
BRD-K22486133		5uM	PC3	prostate	24h	-0.757402	0.006939490859	11
MG-132	PSMB1	20uM	HT29	large intestine	24h	-0.757343	0.006946461809	11
AG490	JAK2|JAK3	10uM	A549	lung	24h	-0.757328	0.006948207759	11
KDM-103		10uM	NEU		24h	-0.757123	0.006972460466	11
cortisone-acetate	TUBA1A|TUBA1B|TUBA1C|TUBA3E|TUBA4A|TUBB|TUBB1|TUBB2A|TUBB2B|TUBB3|TUBB4A|TUBB4B|TUBB6|TUBB8	0.37uM	A375	skin	24h	-0.757048	0.006981347666	11
BRD-K77774562		5uM	VCAP	prostate	24h	-0.757003	0.006986602303	11
CHEMBL3347630		10uM	ASC.C		24h	-0.756799	0.007010851693	11
MG-132	PSMB1	10uM	HT29	large intestine	6h	-0.756633	0.00703052113	11
A-443654		3.33uM	BT20	breast	3h	-0.756243	0.007076967415	11
BRD-K68690449		5uM	VCAP	prostate	24h	-0.756165	0.007086357333	11
Vorinostat	HDAC1|HDAC2|HDAC3|HDAC6|HDAC8	10uM	PC3	prostate	24h	-0.755986	0.007107781094	11
CHEMBL3347630		10uM	NEU		24h	-0.755791	0.007131188933	11
Cabozantinib	KDR|MET	0.04uM	HCC515	lung	24h	-0.755728	0.007138801062	11
AZD 1480	JAK1|JAK2	3.33uM	HA1E	kidney epithelial	24h	-0.755608	0.007153211563	11
Pracinostat		3.33uM	NPC.TAK		24h	-0.755589	0.007155528765	11
I-BET151		10uM	NPC.CAS9		24h	-0.755477	0.007169049093	11
MG-132	PSMB1	20uM	A375	skin	24h	-0.755414	0.00717655422	11
BRD-K46998548		5uM	PC3	prostate	24h	-0.754986	0.007228428632	11
TIBOLONE		0.12uM	HA1E	kidney epithelial	24h	-0.754871	0.007242449796	11
Oxamflatin		10uM	NPC	neural progenitor cells	24h	-0.754696	0.007263650334	11
PF431396		0.1uM	MCF7	breast	24h	-0.754437	0.007295257241	11
Adarotene		1.11uM	A375	skin	24h	-0.753831	0.007369559193	11
CHIR-99021		10uM	FIBRNPC		24h	-0.753772	0.007376864047	11
MG-132	PSMB1	20uM	YAPC	pancreas	24h	-0.75342	0.007420331885	11
CGP 60474	CDK1	0.1uM	BT20	breast	24h	-0.753239	0.007442757734	11
Mitoxantrone	TOP2A	10uM	A375	skin	24h	-0.753233	0.007443507629	11
BAY 61-3606	SYK	0.37uM	CD34	bone marrow	24h	-0.752906	0.007484131389	11
MLS003650115		1uM	MCF7	breast	6h	-0.752876	0.007487901139	11
BRD-K75128590-001-01-8		10uM	NEU		24h	-0.752396	0.007547887333	11
BG-1026		10uM	NPC	neural progenitor cells	24h	-0.752067	0.007589138201	11
apigenin		0.37uM	BT20	breast	24h	-0.752047	0.007591660243	11
Troglitazone	PPARG	10uM	NCIH596	lung	6h	-0.751994	0.00759826044	11
MG-132	PSMB1	20uM	HT29	large intestine	24h	-0.751918	0.007607929596	11
AT-9283	ABL1|AURKA|AURKB|FLT3|JAK2|JAK3	1.11uM	A375	skin	24h	-0.751735	0.007630977549	11
WHI-P97	JAK3	3.33uM	NEU		24h	-0.7516	0.007647998559	11
MLS001170902		10uM	ASC	adipose	24h	-0.751596	0.007648541521	11
GSK-3 Inhibitor IX		0.12uM	HS578T	breast	3h	-0.751293	0.007686982152	11
BCPP000194		10uM	HCC515	lung	24h	-0.751254	0.00769188903	11
Apafant	PTAFR	10uM	NEU		24h	-0.751108	0.007710436898	11
25589-40-6		10uM	HCC515	lung	6h	-0.751106	0.007710671209	11
NVP-AUY922		1.11uM	HCC515	lung	24h	-0.750983	0.007726368134	11
PHA-665752	MET	1uM	MDAMB231		24h	-0.750926	0.007733694111	11
AC1O9B1U		10uM	PC3	prostate	24h	-0.750886	0.007738752131	11
MG-132	PSMB1	20uM	HT29	large intestine	24h	-0.750554	0.00778122072	11
Nimodipine	CACNA1C|CACNA1D|CACNA1F|CACNA1S|NR3C2	10uM	SNUC5	large intestine	6h	-0.75048	0.007790657771	11
RS 67506	HTR4	10uM	PHH		24h	-0.750401	0.007800807823	11
13-Hydroxy-8,14,19-trimethoxy-4,10,12,16-tetramethyl-3,20,22-trioxo-2-azabicyclo[16.3.1]docosa-1(21),4,6,10,18-pentaen-9-yl carbamate	HSP90AA1	10uM	NPC	neural progenitor cells	6h	-0.750323	0.007810802036	11
Mitoxantrone	TOP2A	10uM	MNEU.E		24h	-0.749875	0.007868507545	11
BX 912	PDK1|PDPK1	10uM	HA1E	kidney epithelial	6h	-0.749857	0.007870892501	11
MG-132	PSMB1	20uM	HT29	large intestine	24h	-0.749782	0.00788052559	11
BRD-K46255436		3uM	MCF7	breast	6h	-0.749391	0.007931257398	11
MLS002264481		10uM	PC3	prostate	24h	-0.748896	0.007995755906	11
SB239063	MAPK11|MAPK14	0.37uM	NPC	neural progenitor cells	24h	-0.748894	0.007996031911	11
BRD-A24396574-001-01-5		10uM	BT20	breast	3h	-0.748875	0.00799846089	11
Sertaconazole		10uM	HCC515	lung	24h	-0.748872	0.007998835029	11
galantamine		3.33uM	NEU		24h	-0.748826	0.008004891454	11
Pracinostat		10uM	NPC.CAS9		24h	-0.74877	0.008012140873	11
2-Fluoropalmitic acid	ACSL1	40uM	RMGI	ovary	6h	-0.748732	0.008017215143	11
BRD-K12382140		5uM	VCAP	prostate	24h	-0.748576	0.008037655693	11
C30H33N3O5S	ATM	10uM	NEU		24h	-0.748538	0.008042612872	11
BMS-299897		10uM	OV7	ovary	6h	-0.748389	0.008062194681	11
PCI-34051	HDAC1|HDAC10|HDAC6|HDAC8	5uM	HA1E	kidney epithelial	6h	-0.748383	0.008062887673	11
852475-26-4		3.33uM	NPC	neural progenitor cells	24h	-0.748356	0.008066561231	11
XMD 8-92	MAPK7	0.37uM	NEU		24h	-0.748269	0.008077935541	11
ZINC6718453		10uM	NPC	neural progenitor cells	24h	-0.748242	0.00808145516	11
Sertaconazole		10uM	PC3	prostate	6h	-0.748196	0.008087549554	11
Dabrafenib	BRAF	0.12uM	CD34	bone marrow	24h	-0.748167	0.008091426733	11
Erlotinib	EGFR	0.5uM	HS578T	breast	24h	-0.748083	0.008102527707	11
BCPP000194		0.12uM	HCC515	lung	24h	-0.748012	0.008111835955	11
Cladribine	ADA	1.11uM	A375	skin	24h	-0.747945	0.008120677873	11
M3M3FBS	PLCB2|PLCB3|PLCD1|PLCG1|PLCG2	80uM	RMGI	ovary	6h	-0.747886	0.008128429714	11
Loxoprofen		0.37uM	HELA	large intestine	24h	-0.747639	0.008161199768	11
Zileuton	ALOX5	0.37uM	HELA	large intestine	24h	-0.747582	0.008168776607	11
BRD-K33676730		10uM	NPC	neural progenitor cells	24h	-0.74748	0.008182375787	11
Apatinib Hydrochloride	HDAC1|HDAC10|HDAC11|HDAC2|HDAC3|HDAC4|HDAC5|HDAC6|HDAC7|HDAC8|HDAC9	0.04uM	A375	skin	24h	-0.747479	0.008182485465	11
Ixabepilone	TUBA1A|TUBA1B|TUBA1C|TUBA3E|TUBA4A|TUBB|TUBB1|TUBB2A|TUBB2B|TUBB3|TUBB4A|TUBB4B|TUBB6|TUBB8	3.33uM	A375	skin	24h	-0.74746	0.008184967269	11
Tolcapone	COMT	0.12uM	YAPC	pancreas	24h	-0.747452	0.008186076899	11
AT-7519	CDK1|CDK10|CDK11B|CDK12|CDK13|CDK14|CDK15|CDK16|CDK17|CDK18|CDK19|CDK2|CDK20|CDK3|CDK4|CDK5|CDK6|CDK7|CDK8|CDK9	0.5uM	SKBR3	breast	6h	-0.747207	0.00821861589	11
GSK-3 Inhibitor II	GSK3B	0.37uM	HCC515	lung	24h	-0.747154	0.008225731694	11
KW-2449	ABL1|AURKA|AURKB|FLT3	0.04uM	HCC515	lung	24h	-0.747063	0.008237853918	11
BRD-K63375110		10uM	VCAP	prostate	6h	-0.746928	0.008255954226	11
Bimatoprost		0.37uM	A375	skin	24h	-0.746857	0.008265409459	11
BS-181		0.12uM	SKL	skeletal muscle	24h	-0.746776	0.008276324152	11
PF-562271	PTK2|PTK2B	10uM	A375	skin	24h	-0.746733	0.008282073047	11
Selumetinib	MAP2K1|MAP2K2	1.11uM	A549	lung	24h	-0.746535	0.008308541604	11
Rhodomyrtoxin		10uM	VCAP	prostate	24h	-0.746501	0.008313214121	11
BRD-K85592362		10uM	HCC515	lung	6h	-0.746331	0.008336084878	11
CHEMBL2360865		5uM	A375	skin	24h	-0.746195	0.008354416413	11
MG-132	PSMB1	20uM	YAPC	pancreas	24h	-0.746183	0.008356054891	11
SCHEMBL3092652	DPP4	10uM	THP1	haematopoietic and lymphoid tissue	6h	-0.746055	0.008373302855	11
Eseroline		10uM	NPC	neural progenitor cells	24h	-0.745991	0.008381907268	11
BRD-K27452198		10uM	A375	skin	24h	-0.74582	0.008405107244	11
Aurora A Inhibitor I	AURKA	0.12uM	NPC.CAS9		24h	-0.745594	0.00843570947	11
Racecadotril	MME	10uM	ASC	adipose	24h	-0.745517	0.008446188059	11
BAS 05532738	RPS6KA1|RPS6KA2|RPS6KA3	10uM	HA1E	kidney epithelial	6h	-0.74548	0.008451247072	11
DOCETAXEL		0.04uM	A375	skin	24h	-0.745359	0.00846772976	11
atorvastatin	DPP4|HMGCR	10uM	JHUEM2	endometrium	6h	-0.745267	0.008480231001	11
MG-132	PSMB1	20uM	A375	skin	24h	-0.745107	0.008502123537	11
Azacitidine	DNMT1|DNMT3A	3.33uM	YAPC	pancreas	24h	-0.744996	0.008517339421	11
Cucurbitacin-I	JAK2|STAT3	0.001uM	MCF7	breast	6h	-0.744984	0.00851889028	11
(R)-(-)-Jq1 enantiomer		10uM	CD34	bone marrow	24h	-0.744791	0.008545455312	11
Papp	HTR1A|HTR1D	10uM	ASC	adipose	24h	-0.744754	0.008550489389	11
Panobinostat	HDAC1|HDAC10|HDAC11|HDAC2|HDAC3|HDAC4|HDAC5|HDAC6|HDAC7|HDAC8|HDAC9	0.1uM	HA1E	kidney epithelial	6h	-0.744663	0.008563013176	11
BRD-A43805296		10uM	A549	lung	6h	-0.744543	0.008579428703	11
Vorinostat	HDAC1|HDAC2|HDAC3|HDAC6|HDAC8	10uM	NPC	neural progenitor cells	24h	-0.744491	0.008586677363	11
Mifepristone	AR|NR3C1|PGR	10uM	HA1E	kidney epithelial	6h	-0.74442	0.008596453689	11
STK219801		0.37uM	HCC515	lung	24h	-0.744319	0.008610313933	11
Tolazamide	ABCC8|KCNJ11	3uM	MCF7	breast	24h	-0.74414	0.008634981045	11
15D-PGJ2	PPARG	10uM	HCC515	lung	6h	-0.743944	0.008662121101	11
SB-216763	GSK3B	0.37uM	NPC.TAK		24h	-0.743747	0.008689524813	11
3,5-Bis(4-methylbenzylidene)piperidin-4-one	SENP2|USP1|USP2|USP7	10uM	RMUGS	ovary	6h	-0.743368	0.008742267789	11
Bosutinib	ABL1|BCR|CAMK2G|HCK|LYN|SRC	3.33uM	A375	skin	24h	-0.743331	0.008747321203	11
Tozasertib	ABL1|AURKA|AURKB|AURKC|BCR|FLT3|JAK2	3.33uM	MDAMB231		24h	-0.743329	0.008747700496	11
79966-13-5		10uM	HEC108	endometrium	6h	-0.743292	0.008752758048	11
CHEMBL1950303		10uM	HCC515	lung	24h	-0.743224	0.008762386948	11
GNF-PF-2272		10uM	NEU		24h	-0.743093	0.008780688225	11
Alvespimycin	HSP90AA1	10uM	A549	lung	6h	-0.743088	0.008781327658	11
RG7227, ITMN-191, RO5190591, 850876-88-9		10uM	ASC	adipose	24h	-0.742969	0.00879792684	11
Parachlorophenol		10uM	PHH		24h	-0.742931	0.008803366376	11
chlormadinone-acetate		0.12uM	HELA	large intestine	24h	-0.742885	0.008809788477	11
PNU-99194A	DRD3	10uM	HCC515	lung	24h	-0.742843	0.008815729628	11
MG-132	PSMB1	20uM	HT29	large intestine	24h	-0.742422	0.008874952531	11
MD-II-038		10uM	NEU		24h	-0.742181	0.008908939513	11
MLS-0354783.0001		10uM	MCF7	breast	24h	-0.742137	0.008915075178	11
ZK-93423	GABRA1|GABRA2|GABRA3|GABRA5	3.33uM	A375	skin	24h	-0.742087	0.008922172713	11
Oxidopamine		10uM	NEU		6h	-0.742002	0.008934194354	11
Dasatinib	ABL1|BCR|BLK|EPHA2|FGR|FRK|FYN|HCK|KIT|LCK|LYN|PDGFRB|SRC|SRMS|YES1	0.37uM	NPC	neural progenitor cells	24h	-0.741956	0.008940770103	11
CHEMBL552425	DDR1	0.37uM	HCC515	lung	24h	-0.741892	0.00894978294	11
Pefloxacin		10uM	VCAP	prostate	6h	-0.741878	0.008951863168	11
179324-69-7	ADRM1|PSMA1|PSMA2|PSMA3|PSMA4|PSMA5|PSMA6|PSMA7|PSMA8|PSMB1|PSMB10|PSMB11|PSMB2|PSMB3|PSMB4|PSMB5|PSMB6|PSMB7|PSMB8|PSMB9|PSMC1|PSMC2|PSMC3|PSMC4|PSMC5|PSMC6|PSMD1|PSMD11|PSMD12|PSMD13|PSMD14|PSMD2|PSMD3|PSMD4|PSMD6|PSMD7|PSMD8|SEM1	20uM	A375	skin	24h	-0.741846	0.008956342731	11
AC1NSM0X	P2RX1	10uM	HA1E	kidney epithelial	24h	-0.741749	0.00897017886	11
WZ3105	CLK2|CSNK1E|FLT3|ULK1	0.04uM	BT20	breast	24h	-0.741571	0.00899543879	11
SGX-523	MET	0.37uM	HCC515	lung	24h	-0.741489	0.009007102771	11
Valproic acid	ABAT|ALDH5A1|HDAC1|SCN1A|SCN3A	20uM	VCAP	prostate	48h	-0.741281	0.009036875498	11
AC1O9BJ3		10uM	HT29	large intestine	6h	-0.740879	0.009094346172	11
BRD-K27841704		5uM	VCAP	prostate	24h	-0.740708	0.00911902969	11
Tracazolate	GABRA1	10uM	ASC	adipose	24h	-0.740494	0.009149861086	11
Chaetocin	SUV39H1	0.1uM	A375	skin	24h	-0.740477	0.009152308204	11
BDBM29595		10uM	NPC	neural progenitor cells	24h	-0.740295	0.009178468772	11
Estradiol	ESR1|ESR2|NR1I2	3uM	MCF7	breast	6h	-0.740146	0.009200085472	11
ASN 05257430		10uM	SW948	large intestine	6h	-0.739957	0.009227477742	11
AT-7519	CDK1|CDK10|CDK11B|CDK12|CDK13|CDK14|CDK15|CDK16|CDK17|CDK18|CDK19|CDK2|CDK20|CDK3|CDK4|CDK5|CDK6|CDK7|CDK8|CDK9	0.37uM	BT20	breast	24h	-0.739916	0.009233401392	11
CGP-7930	GABBR1	10uM	ASC	adipose	24h	-0.739776	0.009253675149	11
CID_706244		10uM	HT29	large intestine	6h	-0.73963	0.009274971666	11
MLS003530001		10uM	HT29	large intestine	6h	-0.739577	0.009282635628	11
Ipatasertib	AKT1|AKT2|AKT3	0.37uM	NEU		24h	-0.739387	0.009310387095	11
MLS002729074		10uM	PC3	prostate	24h	-0.739339	0.009317432649	11
BRD-K69892607		10uM	VCAP	prostate	24h	-0.739124	0.009348806461	11
SA-1921614		1uM	MCF7	breast	24h	-0.738975	0.009370757881	11
Guggulsterone	AR|NR1H4|NR3C1|NR3C2|PGR	10uM	A549	lung	24h	-0.738915	0.009379546286	11
QL47	BMX|BTK	1uM	BT20	breast	6h	-0.738896	0.009382267506	11
MG-132	PSMB1	20uM	A375	skin	24h	-0.738608	0.009424635049	11
Vorinostat	HDAC1|HDAC2|HDAC3|HDAC6|HDAC8	10uM	SKMEL28	skin	6h	-0.738533	0.009435740346	11
PHA-767491		0.12uM	HCC515	lung	24h	-0.73851	0.009439064141	11
GW843682X	PLK1|PLK3	0.12uM	A375	skin	24h	-0.73817	0.009489279123	11
Sirtinol	SIRT1|SIRT2	10uM	NPC	neural progenitor cells	24h	-0.738101	0.009499605435	11
SB-216763	GSK3B	0.04uM	HCC515	lung	24h	-0.738099	0.00949989389	11
Vorinostat	HDAC1|HDAC2|HDAC3|HDAC6|HDAC8	10uM	NPC	neural progenitor cells	24h	-0.738064	0.009505052589	11
Carvedilol	ADRA1A|ADRA1B|ADRA1D|ADRB1|ADRB2|ADRB3	10uM	PC3	prostate	6h	-0.738035	0.009509387311	11
Masitinib	FGFR3|KIT|LYN|PDGFRA|PDGFRB	1.11uM	HCC515	lung	24h	-0.73792	0.00952638349	11
ZINC01050121		20uM	CL34	large intestine	6h	-0.737755	0.009551007207	11
Piceid	ICAM1	10uM	A549	lung	6h	-0.737733	0.009554143922	11
Vorinostat	HDAC1|HDAC2|HDAC3|HDAC6|HDAC8	10uM	FIBRNPC		6h	-0.737644	0.009567415912	11
Piracetam		0.04uM	A375	skin	24h	-0.737411	0.009602218631	11
Vorinostat	HDAC1|HDAC2|HDAC3|HDAC6|HDAC8	10uM	MCF7	breast	6h	-0.737387	0.009605750266	11
BRD-K70153099		10uM	VCAP	prostate	6h	-0.737319	0.009615923087	11
pyrvinium-pamoate	AR	10uM	DV90	lung	6h	-0.737299	0.009618922174	11
Cerulenin	FASN	40uM	HEC108	endometrium	6h	-0.737277	0.009622165387	11
Carbetocin	OXTR	10uM	NPC	neural progenitor cells	24h	-0.737225	0.00962997315	11
BRD-K35024477		10uM	HEPG2	liver	6h	-0.737097	0.009649157588	11
BRD-K22754681		0.5uM	MCF7	breast	6h	-0.737024	0.009660154359	11
Abexinostat	HDAC1|HDAC10|HDAC2|HDAC3|HDAC6	1.11uM	YAPC	pancreas	24h	-0.736957	0.009670129776	11
Trifluoperazine	DRD2|DRD3|DRD4|HTR2A|HTR2C	10uM	U937	haematopoietic and lymphoid tissue	6h	-0.736897	0.009679151527	11
NU-7441	PRKDC	3.33uM	MCF7	breast	24h	-0.736888	0.009680605064	11
Trichloroethylene		10uM	HA1E	kidney epithelial	6h	-0.736595	0.00972460642	11
Fordine	ACHE	10uM	VCAP	prostate	24h	-0.7363	0.009769156348	11
MG-132	PSMB1	20uM	HT29	large intestine	24h	-0.736047	0.009807478021	11
Trichostatin A, Streptomyces Sp.	HDAC1|HDAC10|HDAC3|HDAC4|HDAC6|HDAC7|HDAC8	3uM	HA1E	kidney epithelial	6h	-0.736043	0.009808117414	11
BRD-K98339888		0.5uM	NKDBA	kidney epithelial	24h	-0.735945	0.009822959957	11
Dasatinib	ABL1|BCR|BLK|EPHA2|FGR|FRK|FYN|HCK|KIT|LCK|LYN|PDGFRB|SRC|SRMS|YES1	0.12uM	HEPG2	liver	24h	-0.73594	0.00982365677	11
MLS003650114		5uM	VCAP	prostate	6h	-0.735933	0.009824746294	11
MG-132	PSMB1	20uM	A375	skin	24h	-0.735888	0.009831632451	11
Mozavaptan		10uM	A375	skin	24h	-0.735804	0.009844303059	11
Phensuximide	CACNA1G|CACNA1H|CACNA1I	10uM	A375	skin	24h	-0.735698	0.009860437948	11
CHEMBL3188250		10uM	PC3	prostate	6h	-0.735593	0.009876545212	11
Pracinostat		3.33uM	NPC.CAS9		24h	-0.735401	0.009905839689	11
Dextrorphan	OPRD1|OPRK1|OPRM1	10uM	PC3	prostate	6h	-0.735202	0.009936214411	11
Scriptaid	HDAC1	10uM	NPC	neural progenitor cells	24h	-0.735008	0.009965964169	11
Rucaparib	PARP1|PARP2|PARP3	10uM	HCC515	lung	6h	-0.734706	0.01001235608	11
CI-1040	MAP2K1|MAP2K2	1uM	HS578T	breast	6h	-0.734699	0.0100134996	11
AC1LGCD9		10uM	HCC515	lung	6h	-0.734653	0.01002057039	11
179324-69-7	ADRM1|PSMA1|PSMA2|PSMA3|PSMA4|PSMA5|PSMA6|PSMA7|PSMA8|PSMB1|PSMB10|PSMB11|PSMB2|PSMB3|PSMB4|PSMB5|PSMB6|PSMB7|PSMB8|PSMB9|PSMC1|PSMC2|PSMC3|PSMC4|PSMC5|PSMC6|PSMD1|PSMD11|PSMD12|PSMD13|PSMD14|PSMD2|PSMD3|PSMD4|PSMD6|PSMD7|PSMD8|SEM1	20uM	A375	skin	24h	-0.734556	0.01003547923	11
MLS000582131		10uM	PC3	prostate	6h	-0.734332	0.01007006637	11
Omacetaxine Mepesuccinate		0.12uM	A375	skin	24h	-0.734251	0.01008256723	11
Dolastatin 10		10uM	A375	skin	24h	-0.734221	0.01008726181	11
MY 5445	PDE5A	10uM	HEPG2	liver	6h	-0.734071	0.01011053147	11
CHEMBL1271322		10uM	MCF7	breast	24h	-0.733867	0.01014211292	11
BI-2536	PLK1	3.33uM	BT20	breast	3h	-0.73386	0.01014327322	11
Pevonedistat	NAE1|UBA3	10uM	HEC108	endometrium	6h	-0.733798	0.01015283856	11
MG-132	PSMB1	20uM	HT29	large intestine	24h	-0.733694	0.01016898358	11
Entinostat	HDAC1|HDAC10|HDAC11|HDAC2|HDAC3|HDAC4|HDAC5|HDAC6|HDAC7|HDAC8|HDAC9	10uM	A375	skin	24h	-0.733684	0.01017066347	11
CHEMBL2152359		3uM	HT29	large intestine	24h	-0.733587	0.01018574707	11
BRD-K30640165		10uM	A549	lung	24h	-0.733455	0.01020627409	11
CHIR-99021		0.04uM	LNCAP	prostate	24h	-0.733133	0.01025658874	11
BRD-A28746609	NR1I2|TUBB	0.04uM	A375	skin	24h	-0.73307	0.01026646231	11
179324-69-7	ADRM1|PSMA1|PSMA2|PSMA3|PSMA4|PSMA5|PSMA6|PSMA7|PSMA8|PSMB1|PSMB10|PSMB11|PSMB2|PSMB3|PSMB4|PSMB5|PSMB6|PSMB7|PSMB8|PSMB9|PSMC1|PSMC2|PSMC3|PSMC4|PSMC5|PSMC6|PSMD1|PSMD11|PSMD12|PSMD13|PSMD14|PSMD2|PSMD3|PSMD4|PSMD6|PSMD7|PSMD8|SEM1	20uM	A375	skin	24h	-0.733059	0.01026826931	11
SCHEMBL17783882		0.5uM	NKDBA	kidney epithelial	24h	-0.732517	0.01035342598	11
Calpain Inhibitor I		10uM	NPC	neural progenitor cells	6h	-0.732481	0.01035918377	11
Vorinostat	HDAC1|HDAC2|HDAC3|HDAC6|HDAC8	10uM	NPC	neural progenitor cells	24h	-0.732434	0.01036658891	11
PHA-767491		0.04uM	SKL	skeletal muscle	24h	-0.73235	0.01037982751	11
AO-081/15245014		10uM	HT29	large intestine	6h	-0.732337	0.01038193877	11
Regorafenib	ABL1|BRAF|DDR2|FGFR1|FGFR2|FLT1|FLT4|FRK|KDR|KIT|MAPK11|PDGFRA|PDGFRB|RAF1|RET|TEK	0.37uM	NPC.TAK		24h	-0.732145	0.01041229408	11
BRD-A28746609	NR1I2|TUBB	3.33uM	A375	skin	24h	-0.732032	0.01043026762	11
Cetirizine	HRH1	10uM	PC3	prostate	6h	-0.732019	0.01043225539	11
BRD-K11480730		5uM	VCAP	prostate	6h	-0.731951	0.01044301995	11
BRD-K31830150		1uM	MCF7	breast	24h	-0.731815	0.0104647054	11
BRD-K07060092		5uM	VCAP	prostate	24h	-0.731738	0.01047691497	11
Entinostat	HDAC1|HDAC10|HDAC11|HDAC2|HDAC3|HDAC4|HDAC5|HDAC6|HDAC7|HDAC8|HDAC9	3.33uM	A375	skin	24h	-0.731732	0.01047784957	11
BL-074		10uM	MCF7	breast	24h	-0.731574	0.01050292978	11
Naringenin	CYP19A1|ESR2	10uM	NEU		24h	-0.731509	0.01051339872	11
GSK-3 Inhibitor IX		0.37uM	SKBR3	breast	24h	-0.731491	0.01051620779	11
PF-04217903	MET	0.1uM	BT20	breast	24h	-0.731398	0.01053103256	11
Acarbose	AMY2A|GAA|MGAM	10uM	NPC	neural progenitor cells	24h	-0.731397	0.01053124371	11
Pazopanib	CSF1R|FGFR1|FGFR3|FLT1|FLT4|ITK|KDR|KIT|LCK|PDGFRA|PDGFRB	3.33uM	ASC	adipose	24h	-0.731358	0.01053740069	11
Ricolinostat		0.12uM	NPC.CAS9		24h	-0.731315	0.0105442691	11
179324-69-7	ADRM1|PSMA1|PSMA2|PSMA3|PSMA4|PSMA5|PSMA6|PSMA7|PSMA8|PSMB1|PSMB10|PSMB11|PSMB2|PSMB3|PSMB4|PSMB5|PSMB6|PSMB7|PSMB8|PSMB9|PSMC1|PSMC2|PSMC3|PSMC4|PSMC5|PSMC6|PSMD1|PSMD11|PSMD12|PSMD13|PSMD14|PSMD2|PSMD3|PSMD4|PSMD6|PSMD7|PSMD8|SEM1	20uM	A375	skin	24h	-0.731194	0.01056375366	11
N2-Methyl-5-nitro-n4-phenylpyrimidine-2,4,6-triamine		10uM	MCF7	breast	6h	-0.731177	0.01056644274	11
Tyrphostin 1		10uM	H1299	lung	6h	-0.731152	0.01057045304	11
CHEMBL1434137	RARG	40uM	DV90	lung	6h	-0.730994	0.01059575803	11
MG-132	PSMB1	20uM	A375	skin	24h	-0.730729	0.01063823571	11
BRD-K33384411		3uM	NKDBA	kidney epithelial	24h	-0.730665	0.01064869192	11
BRD-K23578923		5uM	A549	lung	24h	-0.730573	0.01066341108	11
179324-69-7	ADRM1|PSMA1|PSMA2|PSMA3|PSMA4|PSMA5|PSMA6|PSMA7|PSMA8|PSMB1|PSMB10|PSMB11|PSMB2|PSMB3|PSMB4|PSMB5|PSMB6|PSMB7|PSMB8|PSMB9|PSMC1|PSMC2|PSMC3|PSMC4|PSMC5|PSMC6|PSMD1|PSMD11|PSMD12|PSMD13|PSMD14|PSMD2|PSMD3|PSMD4|PSMD6|PSMD7|PSMD8|SEM1	20uM	HT29	large intestine	24h	-0.730561	0.01066532642	11
CHIR-265	BRAF|KDR	1.11uM	NPC.TAK		24h	-0.730535	0.01066957682	11
L 2167	PPARD	10uM	A549	lung	24h	-0.730359	0.01069800011	11
SCHEMBL18825	CRBN|TNF	10uM	PC3	prostate	6h	-0.730346	0.01070011182	11
ZINC04384996		10uM	HT29	large intestine	6h	-0.730229	0.01071903329	11
Trichostatin A, Streptomyces Sp.	HDAC1|HDAC10|HDAC3|HDAC4|HDAC6|HDAC7|HDAC8	10uM	NPC	neural progenitor cells	24h	-0.730221	0.01072026707	11
NU-7441	PRKDC	1.11uM	A549	lung	24h	-0.730213	0.01072161039	11
AZD-5438	CDK1|CDK10|CDK11B|CDK12|CDK13|CDK14|CDK15|CDK16|CDK17|CDK18|CDK19|CDK2|CDK20|CDK3|CDK4|CDK5|CDK6|CDK7|CDK8|CDK9	1.11uM	MDAMB231		24h	-0.730129	0.01073517986	11
MG-132	PSMB1	20uM	A375	skin	24h	-0.730118	0.01073685937	11
GSK-319347A	IKBKG	5uM	RKO	intestine	6h	-0.730084	0.01074251791	11
BX-795	PDK1|PDPK1	0.04uM	NEU		24h	-0.730082	0.01074271185	11
CHIR-265	BRAF|KDR	0.04uM	A375	skin	24h	-0.729971	0.01076069188	11
CHEMBL2358729		10uM	A375	skin	24h	-0.729936	0.01076640461	11
BRD-K64326023		5uM	A549	lung	24h	-0.729913	0.01077022382	11
R-7128		10uM	A375	skin	24h	-0.729911	0.01077048728	11
2-(4-chlorophenyl)-3-(2-methoxyphenyl)hexahydro-1H-pyrrolo[1,2-c]imidazol-1-one		0.5uM	CD34	bone marrow	6h	-0.729901	0.01077209228	11
Paricalcitol	VDR	1.11uM	A375	skin	24h	-0.729829	0.010783852	11
BRD-A59808129-001-01-7	AR|NR1H4|NR3C1|NR3C2|PGR	10uM	A549	lung	24h	-0.729767	0.0107939515	11
Bicalutamide	AR	10uM	SKB		24h	-0.729749	0.01079674269	11
MG-132	PSMB1	20uM	A375	skin	24h	-0.72972	0.01080156867	11
Mocetinostat	HDAC1|HDAC11|HDAC2|HDAC3|HDAC8	10uM	SKB		24h	-0.729687	0.01080693518	11
Belinostat	HDAC1|HDAC10|HDAC11|HDAC2|HDAC3|HDAC4|HDAC5|HDAC6|HDAC7|HDAC8|HDAC9	3.33uM	A375	skin	24h	-0.729683	0.01080758987	11
apigenin		10uM	BT20	breast	24h	-0.729657	0.01081176657	11
BRD-K06202986		5uM	A549	lung	24h	-0.729598	0.01082144468	11
Quisinostat	HDAC1|MDM2	0.04uM	A375	skin	24h	-0.729538	0.01083122183	11
13-Hydroxy-8,14,19-trimethoxy-4,10,12,16-tetramethyl-3,20,22-trioxo-2-azabicyclo[16.3.1]docosa-1(21),4,6,10,18-pentaen-9-yl carbamate	HSP90AA1	0.37uM	HCC515	lung	24h	-0.729457	0.01084438823	11
Belinostat	HDAC1|HDAC10|HDAC11|HDAC2|HDAC3|HDAC4|HDAC5|HDAC6|HDAC7|HDAC8|HDAC9	10uM	NPC	neural progenitor cells	24h	-0.729416	0.01085100439	11
MEGXP0_000778		10uM	SKB		24h	-0.729403	0.01085316684	11
(+)-Tetrabenazine	SLC18A2	10uM	NPC	neural progenitor cells	24h	-0.729307	0.0108689205	11
K784-3187	ESR2	10uM	PC3	prostate	24h	-0.729188	0.01088829905	11
1-Methyl isoquinoline		10uM	NEU		24h	-0.729131	0.01089758313	11
Trichostatin A, Streptomyces Sp.	HDAC1|HDAC10|HDAC3|HDAC4|HDAC6|HDAC7|HDAC8	10uM	JHUEM2	endometrium	6h	-0.729	0.01091918527	11
MG-132	PSMB1	10uM	NEU		6h	-0.728841	0.01094518832	11
BI-2536	PLK1	0.37uM	MCF7	breast	24h	-0.72879	0.01095353191	11
Amisulpride	DRD2|DRD3	10uM	MCF7	breast	24h	-0.728781	0.0109550535	11
VE-821		3.33uM	HEPG2	liver	24h	-0.728727	0.01096397066	11
SB525334	TGFBR1	0.04uM	NPC.CAS9		24h	-0.728674	0.01097261437	11
BRD-A52933579		10uM	NEU		24h	-0.728541	0.0109945631	11
Broad-Sai-443		0.12uM	HCC515	lung	24h	-0.728536	0.01099541441	11
MG-132	PSMB1	20uM	HT29	large intestine	24h	-0.728522	0.01099760997	11
IMD-0354	IKBKB	0.12uM	HELA	large intestine	24h	-0.728501	0.01100122073	11
Dacinostat	HDAC1	0.12uM	A375	skin	24h	-0.728468	0.011006637	11
CHEMBL1617726		80uM	NCIH596	lung	6h	-0.728317	0.01103157548	11
Pevonedistat	NAE1|UBA3	10uM	HCC515	lung	24h	-0.728134	0.01106174868	11
ABT-888,VELIPARIB	PARP1|PARP2	1uM	SKBR3	breast	24h	-0.727947	0.01109281341	11
MG-132	PSMB1	20uM	HT29	large intestine	24h	-0.727937	0.01109447239	11
BRD-K11868205		5uM	A375	skin	24h	-0.727651	0.01114193175	11
AC1L1IKY		3.33uM	PC3	prostate	24h	-0.727561	0.01115692482	11
CHEMBL2143818		10uM	A549	lung	6h	-0.727427	0.01117927887	11
ALD1-H_001128		10uM	NEU		24h	-0.727279	0.01120399516	11
Vorinostat	HDAC1|HDAC2|HDAC3|HDAC6|HDAC8	10uM	NPC.TAK		24h	-0.72725	0.01120875839	11
PD-0325901	MAP2K1|MAP2K2	0.5uM	BT20	breast	6h	-0.7272	0.01121712101	11
Doxorubicin	TOP2A	0.001uM	MCF7	breast	24h	-0.727197	0.011217565	11
BMS-777607	AXL|MERTK|MET|MST1R|TYRO3	0.37uM	NPC.CAS9		24h	-0.72712	0.01123048915	11
MK-5108	AURKA|AURKB	10uM	PC3	prostate	24h	-0.727016	0.01124794617	11
MG-132	PSMB1	20uM	A375	skin	24h	-0.726885	0.01126981936	11
Withaferin A	IKBKB|NAMPT	0.5uM	MCF7	breast	24h	-0.726809	0.01128264147	11
Curcumin	PTGS1|PTGS2	0.1uM	A549	lung	6h	-0.726674	0.01130535355	11
Regretos		10uM	MCF7	breast	6h	-0.726606	0.01131666041	11
CHEMBL585951	MAPK8	1.11uM	BT20	breast	24h	-0.726415	0.01134884035	11
Trichostatin A, Streptomyces Sp.	HDAC1|HDAC10|HDAC3|HDAC4|HDAC6|HDAC7|HDAC8	10uM	NPC	neural progenitor cells	24h	-0.7263	0.01136836363	11
179324-69-7	ADRM1|PSMA1|PSMA2|PSMA3|PSMA4|PSMA5|PSMA6|PSMA7|PSMA8|PSMB1|PSMB10|PSMB11|PSMB2|PSMB3|PSMB4|PSMB5|PSMB6|PSMB7|PSMB8|PSMB9|PSMC1|PSMC2|PSMC3|PSMC4|PSMC5|PSMC6|PSMD1|PSMD11|PSMD12|PSMD13|PSMD14|PSMD2|PSMD3|PSMD4|PSMD6|PSMD7|PSMD8|SEM1	20uM	A375	skin	24h	-0.726152	0.01139326567	11
AC1LPE6W		10uM	MCF7	breast	24h	-0.726012	0.01141702991	11
BRD-K06833365		5uM	A549	lung	24h	-0.725903	0.01143549448	11
1166227-08-2		10uM	NEU		24h	-0.725796	0.01145354488	11
BRD-K31441680		10uM	PC3	prostate	24h	-0.725534	0.01149822556	11
BRD-K83893121-001-01-5		1uM	VCAP	prostate	24h	-0.725514	0.01150160874	11
MW-SHH-54		0.1uM	A549	lung	6h	-0.72529	0.01153971809	11
AC1NXRFO		40uM	U937	haematopoietic and lymphoid tissue	6h	-0.725216	0.01155233827	11
MG-132	PSMB1	20uM	HT29	large intestine	24h	-0.725168	0.01156056227	11
Pifithrin MU	HSPA1A|TP53	10uM	SKMEL28	skin	6h	-0.725161	0.01156184627	11
MG-132	PSMB1	20uM	HT29	large intestine	24h	-0.724945	0.01159870226	11
179324-69-7	ADRM1|PSMA1|PSMA2|PSMA3|PSMA4|PSMA5|PSMA6|PSMA7|PSMA8|PSMB1|PSMB10|PSMB11|PSMB2|PSMB3|PSMB4|PSMB5|PSMB6|PSMB7|PSMB8|PSMB9|PSMC1|PSMC2|PSMC3|PSMC4|PSMC5|PSMC6|PSMD1|PSMD11|PSMD12|PSMD13|PSMD14|PSMD2|PSMD3|PSMD4|PSMD6|PSMD7|PSMD8|SEM1	20uM	HT29	large intestine	24h	-0.724776	0.01162769091	11
Linifanib	CSF1R|FLT1|FLT3|FLT4|KDR|PDGFRA|PDGFRB	0.37uM	A549	lung	24h	-0.724715	0.01163822404	11
Benzo[E]Pyrene		10uM	HA1E	kidney epithelial	24h	-0.724667	0.01164640523	11
CHEMBL2152358		0.1uM	HEPG2	liver	24h	-0.724527	0.0116704333	11
Oprozomib (ONX 0912)		10uM	A375	skin	24h	-0.724497	0.01167564946	11
BRD-K07522124		5uM	VCAP	prostate	24h	-0.724374	0.01169680577	11
MG-132	PSMB1	20uM	A375	skin	24h	-0.724191	0.01172838101	11
Masitinib	FGFR3|KIT|LYN|PDGFRA|PDGFRB	1.11uM	HUVEC	umbilical vein	24h	-0.724172	0.01173172314	11
Tranylcypromine	KDM1A|MAOA|MAOB	10uM	NEU		24h	-0.72415	0.01173552429	11
PF-562271	PTK2|PTK2B	0.5uM	MCF10A	breast epithelial	24h	-0.72412	0.01174059046	11
Dasatinib	ABL1|BCR|BLK|EPHA2|FGR|FRK|FYN|HCK|KIT|LCK|LYN|PDGFRB|SRC|SRMS|YES1	0.04uM	HCC515	lung	24h	-0.724051	0.01175264692	11
tioconazole		0.12uM	YAPC	pancreas	24h	-0.723238	0.01189379055	11
NSC650841		10uM	VCAP	prostate	6h	-0.723181	0.01190369005	11
Spiperone	ADRA1A|DRD2|DRD3|DRD4|HTR1A|HTR2A|HTR7	10uM	PHH		6h	-0.722986	0.01193782221	11
MG-132	PSMB1	20uM	A375	skin	24h	-0.722937	0.01194640446	11
Rucaparib	PARP1|PARP2|PARP3	10uM	H1299	lung	6h	-0.722854	0.01196088701	11
179324-69-7	ADRM1|PSMA1|PSMA2|PSMA3|PSMA4|PSMA5|PSMA6|PSMA7|PSMA8|PSMB1|PSMB10|PSMB11|PSMB2|PSMB3|PSMB4|PSMB5|PSMB6|PSMB7|PSMB8|PSMB9|PSMC1|PSMC2|PSMC3|PSMC4|PSMC5|PSMC6|PSMD1|PSMD11|PSMD12|PSMD13|PSMD14|PSMD2|PSMD3|PSMD4|PSMD6|PSMD7|PSMD8|SEM1	20uM	PC3	prostate	24h	-0.722845	0.01196245563	11
tioconazole		0.04uM	HELA	large intestine	24h	-0.722767	0.01197618558	11
SA-89763		1uM	NKDBA	kidney epithelial	24h	-0.722702	0.0119875042	11
MG-132	PSMB1	20uM	HT29	large intestine	24h	-0.722663	0.01199428781	11
L-Sulforaphane	NFE2L2	10uM	NCIH508	large intestine	6h	-0.722643	0.01199788924	11
179324-69-7	ADRM1|PSMA1|PSMA2|PSMA3|PSMA4|PSMA5|PSMA6|PSMA7|PSMA8|PSMB1|PSMB10|PSMB11|PSMB2|PSMB3|PSMB4|PSMB5|PSMB6|PSMB7|PSMB8|PSMB9|PSMC1|PSMC2|PSMC3|PSMC4|PSMC5|PSMC6|PSMD1|PSMD11|PSMD12|PSMD13|PSMD14|PSMD2|PSMD3|PSMD4|PSMD6|PSMD7|PSMD8|SEM1	20uM	A375	skin	24h	-0.722485	0.01202559154	11
STK219801		20uM	DV90	lung	6h	-0.722386	0.01204309517	11
CHEMBL1710685		10uM	PC3	prostate	6h	-0.722224	0.01207164674	11
179324-69-7	ADRM1|PSMA1|PSMA2|PSMA3|PSMA4|PSMA5|PSMA6|PSMA7|PSMA8|PSMB1|PSMB10|PSMB11|PSMB2|PSMB3|PSMB4|PSMB5|PSMB6|PSMB7|PSMB8|PSMB9|PSMC1|PSMC2|PSMC3|PSMC4|PSMC5|PSMC6|PSMD1|PSMD11|PSMD12|PSMD13|PSMD14|PSMD2|PSMD3|PSMD4|PSMD6|PSMD7|PSMD8|SEM1	20uM	HT29	large intestine	24h	-0.722206	0.01207480954	11
CA-074 METHYL ESTER	CTSB	10uM	A375	skin	24h	-0.722124	0.01208924568	11
BRD-K88114920		10uM	NPC	neural progenitor cells	24h	-0.722118	0.01209032976	11
179324-69-7	ADRM1|PSMA1|PSMA2|PSMA3|PSMA4|PSMA5|PSMA6|PSMA7|PSMA8|PSMB1|PSMB10|PSMB11|PSMB2|PSMB3|PSMB4|PSMB5|PSMB6|PSMB7|PSMB8|PSMB9|PSMC1|PSMC2|PSMC3|PSMC4|PSMC5|PSMC6|PSMD1|PSMD11|PSMD12|PSMD13|PSMD14|PSMD2|PSMD3|PSMD4|PSMD6|PSMD7|PSMD8|SEM1	20uM	HT29	large intestine	24h	-0.722073	0.01209817092	11
ITK Inhibitor	ITK	10uM	PC3	prostate	24h	-0.722058	0.01210083573	11
BRD-K82494270		3uM	NKDBA	kidney epithelial	24h	-0.722012	0.01210897072	11
Broad-Sai-424		3uM	PC3	prostate	24h	-0.721895	0.01212971807	11
MG-132	PSMB1	20uM	A375	skin	24h	-0.721884	0.01213166556	11
SCHEMBL17378613	CSF1R	1.11uM	HCC515	lung	24h	-0.721761	0.0121533429	11
TH02453-036-P1		10uM	HA1E	kidney epithelial	6h	-0.721722	0.01216034595	11
MG-132	PSMB1	20uM	A375	skin	24h	-0.721706	0.01216308302	11
BI-2536	PLK1	10uM	SKBR3	breast	6h	-0.721289	0.01223725099	11
(S)-(-)-Warfarin	VKORC1	10uM	A549	lung	24h	-0.721239	0.01224623809	11
BRD-K96477379		5uM	PC3	prostate	24h	-0.720998	0.01228908395	11
Broad-Sai-424		1uM	MCF7	breast	6h	-0.720979	0.01229254235	11
848193-68-0	SIRT1	0.37uM	NEU		24h	-0.720665	0.01234870532	11
CHEMBL2139107		10uM	PC3	prostate	6h	-0.720653	0.01235084642	11
MG-132	PSMB1	20uM	HT29	large intestine	24h	-0.720524	0.01237396453	11
Vorinostat	HDAC1|HDAC2|HDAC3|HDAC6|HDAC8	0.1uM	MCF7	breast	24h	-0.720454	0.01238650541	11
BRD-K64273758		5uM	A549	lung	24h	-0.720327	0.01240944212	11
Amthamine		10uM	MCF7	breast	6h	-0.720241	0.01242483221	11
179324-69-7	ADRM1|PSMA1|PSMA2|PSMA3|PSMA4|PSMA5|PSMA6|PSMA7|PSMA8|PSMB1|PSMB10|PSMB11|PSMB2|PSMB3|PSMB4|PSMB5|PSMB6|PSMB7|PSMB8|PSMB9|PSMC1|PSMC2|PSMC3|PSMC4|PSMC5|PSMC6|PSMD1|PSMD11|PSMD12|PSMD13|PSMD14|PSMD2|PSMD3|PSMD4|PSMD6|PSMD7|PSMD8|SEM1	20uM	A375	skin	24h	-0.719943	0.01247858613	11
Vinburnine		10uM	A549	lung	6h	-0.719936	0.01247984953	11
Phenylbutanoic acid		3.33uM	YAPC	pancreas	24h	-0.719838	0.01249752116	11
BRD-K93923542-001-01-9	CYP19A1	10uM	MCF7	breast	24h	-0.719738	0.01251558875	11
CHEMBL3183442		5uM	A375	skin	24h	-0.719459	0.0125661918	11
Phorbol Myristate Acetate		8.11uM	A375	skin	24h	-0.719378	0.01258085886	11
OTSSP167		0.12uM	NEU		24h	-0.719287	0.0125974202	11
MG-132	PSMB1	20uM	HT29	large intestine	24h	-0.719105	0.01263051909	11
ST012525		10uM	MCF7	breast	24h	-0.719039	0.01264264077	11
Olaparib	PARP1|PARP2|PARP3	10uM	HCC515	lung	24h	-0.719004	0.01264897004	11
MLS002607684		10uM	HCC515	lung	6h	-0.718955	0.0126579777	11
DG-041	PTGER3	40uM	A375	skin	24h	-0.718822	0.01268228035	11
BI-2536	PLK1	10uM	HS578T	breast	24h	-0.718587	0.01272519136	11
BRD-K65093687		10uM	VCAP	prostate	24h	-0.718509	0.01273943752	11
Broad-Sai-560		10uM	HA1E	kidney epithelial	6h	-0.718453	0.01274979108	11
BRD-K36360168		5uM	VCAP	prostate	6h	-0.718368	0.01276529519	11
SB525334	TGFBR1	0.04uM	CD34	bone marrow	24h	-0.718361	0.01276660086	11
MG-132	PSMB1	20uM	HT29	large intestine	24h	-0.718353	0.01276814505	11
Salsolinol		10uM	HT29	large intestine	6h	-0.718318	0.01277460613	11
Withaferin A	IKBKB|NAMPT	3.33uM	BT20	breast	24h	-0.718304	0.01277715106	11
S1RA (hydrochloride)		0.12uM	HA1E	kidney epithelial	24h	-0.718298	0.01277833196	11
Bietaserpine		10uM	NEU		24h	-0.718268	0.01278367357	11
N-(3-Fluoro-4-((7-methoxyquinolin-4-yl)oxy)phenyl)-1-(2-hydroxy-2-methylpropyl)-5-methyl-3-oxo-2-phenyl-2,3-dihydro-1H-pyrazole-4-carboxamide		10uM	BT20	breast	6h	-0.71809	0.01281651846	11
Entinostat	HDAC1|HDAC10|HDAC11|HDAC2|HDAC3|HDAC4|HDAC5|HDAC6|HDAC7|HDAC8|HDAC9	0.12uM	HELA	large intestine	24h	-0.718089	0.01281671872	11
Staurosporine Aglycon	CCND1|CDK4	10uM	A375	skin	6h	-0.718028	0.01282795942	11
Panobinostat	HDAC1|HDAC10|HDAC11|HDAC2|HDAC3|HDAC4|HDAC5|HDAC6|HDAC7|HDAC8|HDAC9	0.01uM	HA1E	kidney epithelial	6h	-0.717978	0.01283707364	11
MG-132	PSMB1	20uM	A375	skin	24h	-0.71793	0.0128459211	11
W 7		10uM	NPC	neural progenitor cells	24h	-0.717841	0.01286235275	11
HG-5-88-01	COQ8B|EGFR	10uM	HA1E	kidney epithelial	6h	-0.717693	0.01288976338	11
Anacardic acid		1.11uM	ASC.C		24h	-0.717573	0.01291199355	11
Trichostatin A, Streptomyces Sp.	HDAC1|HDAC10|HDAC3|HDAC4|HDAC6|HDAC7|HDAC8	0.5uM	U266	lymphoid	6h	-0.71746	0.01293294414	11
Azacitidine	DNMT1|DNMT3A	0.04uM	NEU		24h	-0.717358	0.01295174179	11
DOCETAXEL		3.33uM	A375	skin	24h	-0.717349	0.01295337054	11
Radicicol		0.04uM	HCC515	lung	24h	-0.717285	0.01296528905	11
Dacinostat	HDAC1	0.04uM	A375	skin	24h	-0.717229	0.0129756951	11
MG-132	PSMB1	20uM	HT29	large intestine	24h	-0.717066	0.01300601892	11
Gemfibrozil	CYP2C8|LPL|PPARA	0.12uM	A375	skin	24h	-0.716981	0.0130218681	11
SR-02000000346		10uM	HCC515	lung	6h	-0.716857	0.01304486784	11
Clofarabine	POLA1|POLD1|POLE|RRM1|RRM2|RRM2B	0.12uM	A375	skin	24h	-0.716736	0.01306758732	11
179324-69-7	ADRM1|PSMA1|PSMA2|PSMA3|PSMA4|PSMA5|PSMA6|PSMA7|PSMA8|PSMB1|PSMB10|PSMB11|PSMB2|PSMB3|PSMB4|PSMB5|PSMB6|PSMB7|PSMB8|PSMB9|PSMC1|PSMC2|PSMC3|PSMC4|PSMC5|PSMC6|PSMD1|PSMD11|PSMD12|PSMD13|PSMD14|PSMD2|PSMD3|PSMD4|PSMD6|PSMD7|PSMD8|SEM1	20uM	PC3	prostate	24h	-0.716671	0.01307974204	11
Trichostatin A, Streptomyces Sp.	HDAC1|HDAC10|HDAC3|HDAC4|HDAC6|HDAC7|HDAC8	1uM	NEU		24h	-0.716468	0.01311772095	11
Trichostatin A, Streptomyces Sp.	HDAC1|HDAC10|HDAC3|HDAC4|HDAC6|HDAC7|HDAC8	3uM	NPC	neural progenitor cells	24h	-0.716443	0.01312236024	11
Vorinostat	HDAC1|HDAC2|HDAC3|HDAC6|HDAC8	0.5uM	PC3	prostate	6h	-0.716351	0.01313947333	11
179324-69-7	ADRM1|PSMA1|PSMA2|PSMA3|PSMA4|PSMA5|PSMA6|PSMA7|PSMA8|PSMB1|PSMB10|PSMB11|PSMB2|PSMB3|PSMB4|PSMB5|PSMB6|PSMB7|PSMB8|PSMB9|PSMC1|PSMC2|PSMC3|PSMC4|PSMC5|PSMC6|PSMD1|PSMD11|PSMD12|PSMD13|PSMD14|PSMD2|PSMD3|PSMD4|PSMD6|PSMD7|PSMD8|SEM1	20uM	HT29	large intestine	24h	-0.716255	0.01315748228	11
CHEMBL585951	MAPK8	0.1uM	BT20	breast	24h	-0.716152	0.01317698708	11
Epitestosterone		10uM	A375	skin	6h	-0.716104	0.01318598014	11
C-Fms Inhibitor		0.12uM	SKL	skeletal muscle	24h	-0.71562	0.01327706809	11
179324-69-7	ADRM1|PSMA1|PSMA2|PSMA3|PSMA4|PSMA5|PSMA6|PSMA7|PSMA8|PSMB1|PSMB10|PSMB11|PSMB2|PSMB3|PSMB4|PSMB5|PSMB6|PSMB7|PSMB8|PSMB9|PSMC1|PSMC2|PSMC3|PSMC4|PSMC5|PSMC6|PSMD1|PSMD11|PSMD12|PSMD13|PSMD14|PSMD2|PSMD3|PSMD4|PSMD6|PSMD7|PSMD8|SEM1	20uM	HT29	large intestine	24h	-0.715613	0.01327850963	11
SU-11652	KDR|PDGFRB	0.12uM	MCF7	breast	24h	-0.715421	0.01331474532	11
179324-69-7	ADRM1|PSMA1|PSMA2|PSMA3|PSMA4|PSMA5|PSMA6|PSMA7|PSMA8|PSMB1|PSMB10|PSMB11|PSMB2|PSMB3|PSMB4|PSMB5|PSMB6|PSMB7|PSMB8|PSMB9|PSMC1|PSMC2|PSMC3|PSMC4|PSMC5|PSMC6|PSMD1|PSMD11|PSMD12|PSMD13|PSMD14|PSMD2|PSMD3|PSMD4|PSMD6|PSMD7|PSMD8|SEM1	20uM	A375	skin	24h	-0.715391	0.0133204712	11
SMR000043634		10uM	PC3	prostate	6h	-0.715141	0.0133677893	11
AZD-5438	CDK1|CDK10|CDK11B|CDK12|CDK13|CDK14|CDK15|CDK16|CDK17|CDK18|CDK19|CDK2|CDK20|CDK3|CDK4|CDK5|CDK6|CDK7|CDK8|CDK9	1.11uM	HELA	large intestine	24h	-0.715124	0.01337103133	11
Pazopanib	CSF1R|FGFR1|FGFR3|FLT1|FLT4|ITK|KDR|KIT|LCK|PDGFRA|PDGFRB	0.04uM	HCC515	lung	24h	-0.715029	0.01338908095	11
BRD-A24396574-001-01-5		1.11uM	A375	skin	24h	-0.714965	0.01340114391	11
MG-132	PSMB1	20uM	HT29	large intestine	24h	-0.714943	0.013405406	11
Triacsin C	ACSL1	10uM	OV7	ovary	6h	-0.714882	0.01341701677	11
Trichostatin A, Streptomyces Sp.	HDAC1|HDAC10|HDAC3|HDAC4|HDAC6|HDAC7|HDAC8	10uM	NEU		24h	-0.714776	0.01343722352	11
CHEMBL436817		40uM	EFO27	ovary	6h	-0.714689	0.01345380883	11
MGCD-265	AXL|FLT1|FLT4|KDR|MET|MST1R|TEK	1uM	BT20	breast	6h	-0.714658	0.0134596496	11
OSI-930	FLT1|FLT4|KDR|KIT	1uM	MCF10A	breast epithelial	24h	-0.714631	0.01346480603	11
Maackiain		10uM	A375	skin	6h	-0.714301	0.01352793739	11
ZINC27645180	NFKB1|TNF	10uM	A375	skin	6h	-0.71417	0.013552975	11
Baricitinib	JAK1|JAK2	1.11uM	MCF7	breast	24h	-0.714148	0.01355717922	11
BRD-K96433222-001-01-3		10uM	NEU		24h	-0.713997	0.01358624906	11
Tubastatin A	HDAC6	10uM	HA1E	kidney epithelial	6h	-0.713902	0.01360435315	11
FPA1_000301		10uM	VCAP	prostate	6h	-0.713721	0.01363919773	11
Entinostat	HDAC1|HDAC10|HDAC11|HDAC2|HDAC3|HDAC4|HDAC5|HDAC6|HDAC7|HDAC8|HDAC9	10uM	HA1E	kidney epithelial	24h	-0.71365	0.01365288342	11
179324-69-7	ADRM1|PSMA1|PSMA2|PSMA3|PSMA4|PSMA5|PSMA6|PSMA7|PSMA8|PSMB1|PSMB10|PSMB11|PSMB2|PSMB3|PSMB4|PSMB5|PSMB6|PSMB7|PSMB8|PSMB9|PSMC1|PSMC2|PSMC3|PSMC4|PSMC5|PSMC6|PSMD1|PSMD11|PSMD12|PSMD13|PSMD14|PSMD2|PSMD3|PSMD4|PSMD6|PSMD7|PSMD8|SEM1	20uM	HT29	large intestine	24h	-0.713568	0.01366874713	11
Trichostatin	HDAC1|HDAC10|HDAC3|HDAC4|HDAC6|HDAC7|HDAC8	1uM	MCF7	breast	6h	-0.713538	0.0136744397	11
GW620972X		1.11uM	HCC515	lung	24h	-0.713485	0.01368484762	11
CYTO7H11	BAX	10uM	NCIH1836	lung	6h	-0.713466	0.01368838567	11
BRD-K06188347		10uM	PC3	prostate	24h	-0.713364	0.01370815648	11
Floxuridine		3.33uM	A375	skin	24h	-0.713306	0.01371935064	11
Fluphenazine	DRD1|DRD2	0.12uM	YAPC	pancreas	24h	-0.713205	0.01373881635	11
Tubastatin A	HDAC6	1uM	HA1E	kidney epithelial	6h	-0.713198	0.01374021252	11
Necrostatin	RIPK1	100uM	LOVO	intestine	6h	-0.713144	0.01375077254	11
MG-132	PSMB1	20uM	A375	skin	24h	-0.712893	0.01379934091	11
179324-69-7	ADRM1|PSMA1|PSMA2|PSMA3|PSMA4|PSMA5|PSMA6|PSMA7|PSMA8|PSMB1|PSMB10|PSMB11|PSMB2|PSMB3|PSMB4|PSMB5|PSMB6|PSMB7|PSMB8|PSMB9|PSMC1|PSMC2|PSMC3|PSMC4|PSMC5|PSMC6|PSMD1|PSMD11|PSMD12|PSMD13|PSMD14|PSMD2|PSMD3|PSMD4|PSMD6|PSMD7|PSMD8|SEM1	20uM	YAPC	pancreas	24h	-0.712833	0.01381108173	11
ST078797		10uM	A549	lung	24h	-0.712818	0.01381394014	11
Piplartine		10uM	SKMEL1	skin	6h	-0.712707	0.0138354369	11
BRD-K78013650		10uM	PC3	prostate	24h	-0.712691	0.01383870337	11
Pevonedistat	NAE1|UBA3	10uM	SW620	large intestine	6h	-0.712679	0.01384098668	11
Ciprofloxacin		10uM	MCF7	breast	6h	-0.712652	0.01384615298	11
BRD-K46407773		5uM	VCAP	prostate	6h	-0.712615	0.01385352383	11
BIX01294	EHMT2	0.12uM	HCC515	lung	24h	-0.712547	0.01386663244	11
Vorinostat	HDAC1|HDAC2|HDAC3|HDAC6|HDAC8	10uM	NPC	neural progenitor cells	24h	-0.712402	0.01389491039	11
2-Methoxyestradiol		10uM	A375	skin	24h	-0.712311	0.01391267714	11
BG-1027		10uM	NPC	neural progenitor cells	24h	-0.712299	0.01391510423	11
Radicicol		10uM	SKBR3	breast	24h	-0.712178	0.01393871188	11
KW-2449	ABL1|AURKA|AURKB|FLT3	0.37uM	HCC515	lung	24h	-0.712147	0.01394479383	11
Curcumin	PTGS1|PTGS2	0.5uM	HT29	large intestine	24h	-0.712048	0.01396411694	11
Mitoxantrone	TOP2A	0.04uM	BT20	breast	3h	-0.711986	0.01397634615	11
SCHEMBL16065773		0.1uM	HS578T	breast	24h	-0.711945	0.01398431188	11
M-344		10uM	NPC	neural progenitor cells	24h	-0.711855	0.01400199884	11
Harmine	MAOA	10uM	NPC	neural progenitor cells	24h	-0.7118	0.01401282956	11
Epothilone B (EPO906, Patupilone)		10uM	A375	skin	24h	-0.711792	0.01401434504	11
MLS003271309		10uM	VCAP	prostate	24h	-0.711772	0.01401825672	11
Broad-Sai-045		0.5uM	HA1E	kidney epithelial	24h	-0.711744	0.01402374736	11
Imatinib	ABL1|BCR|CSF1R|KIT|PDGFRA|PDGFRB	0.04uM	PC3	prostate	24h	-0.711717	0.01402919688	11
Entinostat	HDAC1|HDAC10|HDAC11|HDAC2|HDAC3|HDAC4|HDAC5|HDAC6|HDAC7|HDAC8|HDAC9	3uM	HA1E	kidney epithelial	24h	-0.711621	0.01404793984	11
13-Hydroxy-8,14,19-trimethoxy-4,10,12,16-tetramethyl-3,20,22-trioxo-2-azabicyclo[16.3.1]docosa-1(21),4,6,10,18-pentaen-9-yl carbamate	HSP90AA1	10uM	HA1E	kidney epithelial	6h	-0.7116	0.01405204906	11
ZINC100309116	CNR2	10uM	NEU		24h	-0.711487	0.01407431611	11
RG 108	DNMT1	3.33uM	NEU		24h	-0.711423	0.01408699368	11
Linifanib	CSF1R|FLT1|FLT3|FLT4|KDR|PDGFRA|PDGFRB	3.33uM	MDAMB231		3h	-0.711416	0.01408834528	11
BRD-K43581698		10uM	HA1E	kidney epithelial	6h	-0.71126	0.0141190505	11
BRD-K47070211		5uM	PC3	prostate	24h	-0.711221	0.01412682835	11
BRD-K63948704		5uM	VCAP	prostate	24h	-0.711168	0.01413734942	11
AT-9283	ABL1|AURKA|AURKB|FLT3|JAK2|JAK3	1.11uM	HCC515	lung	24h	-0.711004	0.01416976426	11
BRD-K17530818		10uM	VCAP	prostate	24h	-0.710996	0.01417125137	11
TH02453-036-P1		10uM	HCC515	lung	24h	-0.710968	0.01417680962	11
Avicin-G		0.5uM	U266	lymphoid	6h	-0.710962	0.01417794347	11
NCGC00166323-01		1.11uM	A375	skin	24h	-0.710653	0.01423923307	11
13-Hydroxy-8,14,19-trimethoxy-4,10,12,16-tetramethyl-3,20,22-trioxo-2-azabicyclo[16.3.1]docosa-1(21),4,6,10,18-pentaen-9-yl carbamate	HSP90AA1	10uM	PC3	prostate	24h	-0.710621	0.01424568563	11
Bosutinib	ABL1|BCR|CAMK2G|HCK|LYN|SRC	3.33uM	NEU		24h	-0.71051	0.01426775151	11
SCHEMBL16980377		3uM	PHH		24h	-0.710329	0.01430375856	11
C-Fms Inhibitor		10uM	HCC515	lung	24h	-0.710276	0.01431435552	11
PF-562271	PTK2|PTK2B	0.37uM	PC3	prostate	24h	-0.710109	0.01434769166	11
BRD-K95673125		10uM	VCAP	prostate	24h	-0.710074	0.01435458766	11
179324-69-7	ADRM1|PSMA1|PSMA2|PSMA3|PSMA4|PSMA5|PSMA6|PSMA7|PSMA8|PSMB1|PSMB10|PSMB11|PSMB2|PSMB3|PSMB4|PSMB5|PSMB6|PSMB7|PSMB8|PSMB9|PSMC1|PSMC2|PSMC3|PSMC4|PSMC5|PSMC6|PSMD1|PSMD11|PSMD12|PSMD13|PSMD14|PSMD2|PSMD3|PSMD4|PSMD6|PSMD7|PSMD8|SEM1	20uM	A375	skin	24h	-0.709933	0.0143829038	11
Amethopterin	DHFR	3uM	MCF7	breast	6h	-0.709861	0.01439717981	11
Tacedinaline	HDAC1|HDAC10|HDAC11|HDAC2|HDAC3|HDAC4|HDAC5|HDAC6|HDAC7|HDAC8|HDAC9	10uM	HA1E	kidney epithelial	6h	-0.709844	0.01440065816	11
BRD-K71479066		5uM	PC3	prostate	24h	-0.709638	0.01444204734	11
TSU-68	AURKA|AURKB|FGFR1|FGFR2|FGFR3|FGFR4|KDR|PDGFRA|PDGFRB	5uM	NCIH508	large intestine	6h	-0.709632	0.01444324874	11
apigenin		0.04uM	PC3	prostate	24h	-0.709618	0.01444602405	11
Rabusertib	CHEK1	0.12uM	NEU		24h	-0.709526	0.01446438486	11
2-(Biphenyl-4-ylsulfonamido)pentanedioic acid		10uM	PC3	prostate	6h	-0.709525	0.01446468874	11
179324-69-7	ADRM1|PSMA1|PSMA2|PSMA3|PSMA4|PSMA5|PSMA6|PSMA7|PSMA8|PSMB1|PSMB10|PSMB11|PSMB2|PSMB3|PSMB4|PSMB5|PSMB6|PSMB7|PSMB8|PSMB9|PSMC1|PSMC2|PSMC3|PSMC4|PSMC5|PSMC6|PSMD1|PSMD11|PSMD12|PSMD13|PSMD14|PSMD2|PSMD3|PSMD4|PSMD6|PSMD7|PSMD8|SEM1	20uM	A375	skin	24h	-0.709448	0.01448021686	11
NCGC00346967-01	EPHB3	0.37uM	SKL	skeletal muscle	24h	-0.709261	0.01451770388	11
Farnesylcysteine Methyl Ester		10uM	PC3	prostate	24h	-0.709183	0.01453339395	11
Neratinib	EGFR|ERBB2|ERBB4	0.1uM	HS578T	breast	6h	-0.709155	0.01453912702	11
MG-132	PSMB1	20uM	A375	skin	24h	-0.709145	0.01454123044	11
BAS 06982646		10uM	NEU		24h	-0.709117	0.01454687681	11
Vorinostat	HDAC1|HDAC2|HDAC3|HDAC6|HDAC8	10uM	NPC.CAS9		24h	-0.70911	0.01454818913	11
Fenoldopam	DRD1	10uM	HA1E	kidney epithelial	6h	-0.709025	0.01456527681	11
Cerulenin	FASN	40uM	SKMEL1	skin	6h	-0.70901	0.01456845694	11
MLS001116157		10uM	A549	lung	24h	-0.708975	0.01457549851	11
Retinol	RXRA|RXRB|RXRG	10uM	SKB		24h	-0.708839	0.0146030364	11
AN-465/42889161		10uM	VCAP	prostate	6h	-0.708725	0.0146260436	11
BRD-K71006572		10uM	PC3	prostate	6h	-0.708694	0.01463232933	11
Bromhexine		10uM	SKB		24h	-0.708642	0.01464278157	11
MG-132	PSMB1	20uM	HT29	large intestine	24h	-0.708573	0.01465672163	11
Eplerenone	NR3C2	0.04uM	PC3	prostate	24h	-0.708549	0.01466162377	11
GSK-3 Inhibitor IX		0.12uM	HCC515	lung	24h	-0.708549	0.01466172919	11
Etofylline	ADORA1	10uM	PC3	prostate	24h	-0.708432	0.01468536096	11
Trichostatin	HDAC1|HDAC10|HDAC3|HDAC4|HDAC6|HDAC7|HDAC8	10uM	A375	skin	6h	-0.708416	0.01468864849	11
BRD-K60996261		10uM	PC3	prostate	24h	-0.708403	0.01469142523	11
MK-2206	AKT1|AKT2|AKT3	0.04uM	MDAMB231		3h	-0.70799	0.01477547604	11
Irinotecan	TOP1	10uM	NPC	neural progenitor cells	24h	-0.707976	0.01477828469	11
Fluoropyruvate		0.5uM	MCF7	breast	6h	-0.707809	0.01481228537	11
STK661558		10uM	HCC515	lung	6h	-0.70779	0.01481633348	11
GSK-1904529A	IGF1R|INSR	1.11uM	PC3	prostate	24h	-0.70773	0.01482846299	11
AC1O9B1U		10uM	VCAP	prostate	6h	-0.707719	0.01483083952	11
CHEMBL1728581		10uM	MCF7	breast	24h	-0.707686	0.01483746338	11
HC-030031		0.37uM	A375	skin	24h	-0.707541	0.01486721143	11
SCHEMBL12187882	PTPN1|PTPN11	10uM	MCF7	breast	24h	-0.707502	0.01487527487	11
Retinol	RXRA|RXRB|RXRG	10uM	PC3	prostate	24h	-0.707482	0.01487929051	11
BRD-K07125273		0.5uM	NKDBA	kidney epithelial	24h	-0.707386	0.01489901569	11
BRD-K00484200		5uM	VCAP	prostate	24h	-0.707326	0.014911372	11
CHEMBL520231	XPO1	10uM	HT115	large intestine	6h	-0.707301	0.01491637496	11
Geraniol		20uM	HA1E	kidney epithelial	6h	-0.707275	0.01492172767	11
Sirolimus	FKBP1A|MTOR	1uM	MCF10A	breast epithelial	6h	-0.707194	0.01493848006	11
MAYBRIDGE4_003950		10uM	VCAP	prostate	24h	-0.707162	0.01494498618	11
Flumequine		10uM	MCF7	breast	24h	-0.70686	0.01500710756	11
Fiacitabine		0.12uM	HELA	large intestine	24h	-0.706853	0.01500856799	11
Rabusertib	CHEK1	3.33uM	HCC515	lung	24h	-0.706819	0.0150155963	11
SCHEMBL6874948	LCK	10uM	SKBR3	breast	3h	-0.706746	0.01503072514	11
Dexamethasone Acetate	NR3C1	10uM	SKB		24h	-0.706716	0.01503683663	11
MLS003271309		10uM	HT29	large intestine	6h	-0.706682	0.01504397471	11
Sitagliptin	DPP4	10uM	HCC515	lung	6h	-0.706618	0.01505729387	11
GSK-3 Inhibitor II	GSK3B	0.12uM	NPC.CAS9		24h	-0.706611	0.01505872042	11
MG-132	PSMB1	20uM	YAPC	pancreas	24h	-0.706568	0.01506763561	11
179324-69-7	ADRM1|PSMA1|PSMA2|PSMA3|PSMA4|PSMA5|PSMA6|PSMA7|PSMA8|PSMB1|PSMB10|PSMB11|PSMB2|PSMB3|PSMB4|PSMB5|PSMB6|PSMB7|PSMB8|PSMB9|PSMC1|PSMC2|PSMC3|PSMC4|PSMC5|PSMC6|PSMD1|PSMD11|PSMD12|PSMD13|PSMD14|PSMD2|PSMD3|PSMD4|PSMD6|PSMD7|PSMD8|SEM1	20uM	A375	skin	24h	-0.706208	0.01514212184	11
ALDA 1	ALDH2	40uM	U937	haematopoietic and lymphoid tissue	6h	-0.706058	0.01517332532	11
ML162		10uM	HCC515	lung	6h	-0.706043	0.01517651237	11
MG-132	PSMB1	20uM	A375	skin	24h	-0.705698	0.01524837189	11
NVP-AUY922		3.33uM	HCC515	lung	24h	-0.705685	0.01525098088	11
Lidocaine	SCN10A|SCN11A|SCN1A|SCN2A|SCN3A|SCN4A|SCN5A|SCN7A|SCN8A|SCN9A	10uM	A549	lung	6h	-0.705664	0.01525539152	11
MG-132	PSMB1	20uM	A375	skin	24h	-0.705583	0.01527223464	11
BRD-K71059148		0.5uM	VCAP	prostate	24h	-0.705524	0.01528453777	11
Valacyclovir		10uM	A549	lung	24h	-0.705518	0.01528595097	11
BRD-K89696951		10uM	VCAP	prostate	6h	-0.705457	0.01529864092	11
BMS-387032	CDK2|CDK7|CDK9	0.12uM	A375	skin	24h	-0.705362	0.01531844174	11
Xanthohumol	VCP	10uM	HEPG2	liver	6h	-0.705306	0.01533032846	11
3,5-Bis(4-methylbenzylidene)piperidin-4-one	SENP2|USP1|USP2|USP7	10uM	HT29	large intestine	24h	-0.705269	0.01533802211	11
GW620972X		0.37uM	SKL	skeletal muscle	24h	-0.705235	0.01534518959	11
Gemcitabine	POLA1|POLD1|POLE|RRM1|RRM2|RRM2B	0.37uM	A375	skin	24h	-0.705222	0.01534790495	11
Tanespimycin	HSP90AA1|HSP90AB1	10uM	NEU		6h	-0.705202	0.01535210101	11
MLS003153123		10uM	HEPG2	liver	6h	-0.705185	0.01535555242	11
MLS003568140		10uM	HCC515	lung	6h	-0.705122	0.01536882892	11
Progesterone	CYP17A1|NR3C2|PGR	10uM	NEU		24h	-0.705108	0.01537171679	11
BRD-K03163743		5uM	A375	skin	24h	-0.705079	0.01537785768	11
BMS-777607	AXL|MERTK|MET|MST1R|TYRO3	1uM	MCF10A	breast epithelial	6h	-0.704844	0.01542732911	11
BRD-K37795473-019-01-5		5uM	A375	skin	24h	-0.704739	0.01544942483	11
PD-0325901	MAP2K1|MAP2K2	1uM	BT20	breast	6h	-0.704714	0.0154547056	11
BRD-K66187495		5uM	HT29	large intestine	24h	-0.704642	0.01546978338	11
Olaparib	PARP1|PARP2|PARP3	40uM	A549	lung	24h	-0.70464	0.01547012235	11
N-(3-Fluoro-4-((7-methoxyquinolin-4-yl)oxy)phenyl)-1-(2-hydroxy-2-methylpropyl)-5-methyl-3-oxo-2-phenyl-2,3-dihydro-1H-pyrazole-4-carboxamide		3.33uM	NEU		24h	-0.704624	0.01547358383	11
BRD-K48551077		5uM	A549	lung	24h	-0.704579	0.01548313536	11
Cladribine	ADA	10uM	A375	skin	24h	-0.704453	0.01550977584	11
Trichostatin A, Streptomyces Sp.	HDAC1|HDAC10|HDAC3|HDAC4|HDAC6|HDAC7|HDAC8	10uM	SKMEL28	skin	6h	-0.704452	0.01550985132	11
BRD-K07569193		0.5uM	MCF7	breast	6h	-0.704292	0.0155436775	11
GSK-923295		3.33uM	A375	skin	24h	-0.704264	0.01554959573	11
BRD-K59475561		5uM	VCAP	prostate	24h	-0.704182	0.01556708757	11
LDN 193189	ACVR1|BMPR1A	10uM	HT29	large intestine	24h	-0.703978	0.01561026452	11
SA-1459854		0.5uM	MCF7	breast	6h	-0.703942	0.01561788127	11
BRD-K61968247		5uM	VCAP	prostate	24h	-0.703879	0.01563136144	11
Ticlopidine	P2RY12	10uM	NPC	neural progenitor cells	24h	-0.703849	0.0156376521	11
T6704841		10uM	NPC	neural progenitor cells	6h	-0.703794	0.01564944047	11
Htfmt		10uM	A549	lung	24h	-0.703757	0.0156572777	11
Alitretinoin	RARA|RARB|RARG|RXRA|RXRB|RXRG	10uM	FIBRNPC		6h	-0.703686	0.01567229128	11
MLS001065846		10uM	PC3	prostate	24h	-0.70352	0.01570771357	11
CHEMBL259628	PTPN1	10uM	VCAP	prostate	24h	-0.703456	0.0157213606	11
BI-2536	PLK1	3.33uM	BT20	breast	24h	-0.703362	0.01574128637	11
Estradiol	ESR1|ESR2|NR1I2	3uM	MCF7	breast	6h	-0.703334	0.01574730998	11
Bisindolylmaleimide IX	SIRT1	10uM	NEU		24h	-0.70312	0.01579319388	11
AZD-1152-HQPA	AURKA|AURKB	3.33uM	PC3	prostate	24h	-0.703087	0.01580017347	11
MG-132	PSMB1	20uM	HT29	large intestine	24h	-0.703062	0.01580542082	11
CHEMBL214378		0.5uM	BT20	breast	24h	-0.70288	0.01584461221	11
NCH-51	HDAC1|HDAC10|HDAC11|HDAC2|HDAC3|HDAC4|HDAC5|HDAC6|HDAC7|HDAC8|HDAC9	10uM	NPC	neural progenitor cells	24h	-0.702647	0.01589447878	11
Nadolol	ADRB1|ADRB2	10uM	A375	skin	6h	-0.702605	0.01590354585	11
CHEMBL3182395	MAP2K5|MAPK7	10uM	VCAP	prostate	6h	-0.702598	0.0159050405	11
Gefitinib	EGFR	10uM	PHH		24h	-0.702253	0.01597943527	11
BRD-K23582869-001-01-3		0.001uM	NOMO1	haematopoietic and lymphoid tissue	24h	-0.702252	0.01597973344	11
Pracinostat		10uM	NPC	neural progenitor cells	24h	-0.702248	0.01598050901	11
SCHEMBL2559243		10uM	MCF7	breast	24h	-0.702152	0.01600113945	11
GSK 525762A		0.12uM	NPC.CAS9		24h	-0.70203	0.01602769541	11
Camptothecin	TOP1	10uM	HCC515	lung	6h	-0.701926	0.01605013061	11
HG-6-64-01		10uM	NEU		24h	-0.701893	0.01605719544	11
Entinostat	HDAC1|HDAC10|HDAC11|HDAC2|HDAC3|HDAC4|HDAC5|HDAC6|HDAC7|HDAC8|HDAC9	5uM	HA1E	kidney epithelial	6h	-0.70181	0.01607520399	11
Trichostatin A, Streptomyces Sp.	HDAC1|HDAC10|HDAC3|HDAC4|HDAC6|HDAC7|HDAC8	10uM	HA1E	kidney epithelial	6h	-0.701566	0.01612824236	11
179324-69-7	ADRM1|PSMA1|PSMA2|PSMA3|PSMA4|PSMA5|PSMA6|PSMA7|PSMA8|PSMB1|PSMB10|PSMB11|PSMB2|PSMB3|PSMB4|PSMB5|PSMB6|PSMB7|PSMB8|PSMB9|PSMC1|PSMC2|PSMC3|PSMC4|PSMC5|PSMC6|PSMD1|PSMD11|PSMD12|PSMD13|PSMD14|PSMD2|PSMD3|PSMD4|PSMD6|PSMD7|PSMD8|SEM1	20uM	HT29	large intestine	24h	-0.701564	0.01612859776	11
Apafant	PTAFR	0.12uM	HELA	large intestine	24h	-0.701499	0.0161427718	11
PI-103	MTOR|PIK3CA|PIK3CB|PIK3CD|PIK3CG	0.12uM	HT29	large intestine	24h	-0.701484	0.01614605804	11
CHEMBL41721	CNR1|CNR2|GRIN1	10uM	NEU		24h	-0.701437	0.01615629065	11
KW-2449	ABL1|AURKA|AURKB|FLT3	0.12uM	NPC.CAS9		24h	-0.701319	0.01618189161	11
Linezolid	MAOA|MAOB	10uM	SKB		24h	-0.701255	0.01619579834	11
GAP-134 (Hydrochloride)		1.11uM	A375	skin	24h	-0.701199	0.01620813277	11
Pracinostat		0.37uM	A375	skin	24h	-0.701068	0.01623653167	11
Dexamethasone	NR3C1	10uM	HCC515	lung	6h	-0.700993	0.01625299379	11
Radicicol		3.33uM	A375	skin	24h	-0.700696	0.01631804879	11
PF-562271	PTK2|PTK2B	1uM	SKBR3	breast	6h	-0.700632	0.01633209854	11
Fenbufen	PTGS1|PTGS2	10uM	NPC	neural progenitor cells	24h	-0.700606	0.01633781612	11
Olaparib	PARP1|PARP2|PARP3	0.37uM	NPC.TAK		24h	-0.700435	0.01637512886	11
Doramapimod	MAPK11|MAPK12|MAPK14	10uM	SKBR3	breast	6h	-0.700352	0.01639343981	11
SAR245409		1.11uM	HT29	large intestine	24h	-0.700314	0.01640191859	11
HSCI1_000314	ARG1|ARG2	80uM	U937	haematopoietic and lymphoid tissue	6h	-0.700174	0.01643264609	11
BRD-K18929270		5uM	PC3	prostate	24h	-0.700066	0.0164564201	11
BRD-K84679731		1uM	VCAP	prostate	24h	-0.700027	0.0164649264	11
BRD-K73118655		10uM	A549	lung	24h	-0.700013	0.01646820793	11
Vorinostat	HDAC1|HDAC2|HDAC3|HDAC6|HDAC8	10uM	MNEU.E		24h	-0.699947	0.01648267121	11
Toremifene	ESR1|ESR2	0.04uM	HELA	large intestine	24h	-0.699908	0.01649131297	11
U0126		10uM	HCC515	lung	6h	-0.699754	0.01652535082	11
Metoprolol	ADRB1|ADRB2	10uM	HA1E	kidney epithelial	24h	-0.699699	0.01653747552	11
Trichostatin A, Streptomyces Sp.	HDAC1|HDAC10|HDAC3|HDAC4|HDAC6|HDAC7|HDAC8	10uM	A375	skin	24h	-0.699694	0.01653861694	11
MLS006011051	BRAF	0.12uM	CD34	bone marrow	24h	-0.699525	0.01657604904	11
Dasatinib	ABL1|BCR|BLK|EPHA2|FGR|FRK|FYN|HCK|KIT|LCK|LYN|PDGFRB|SRC|SRMS|YES1	0.37uM	NEU		24h	-0.699517	0.0165776672	11
AC1O8PZP		10uM	NPC	neural progenitor cells	24h	-0.699502	0.01658113587	11
GSK-3 Inhibitor II	GSK3B	1.11uM	ASC.C		24h	-0.699478	0.01658640267	11
Flumatinib (mesylate)	ABL1	0.12uM	YAPC	pancreas	24h	-0.69944	0.01659492459	11
BRD-K94292824		5uM	VCAP	prostate	24h	-0.69932	0.01662139924	11
GSK-3 Inhibitor IX		1.11uM	SKBR3	breast	24h	-0.699268	0.01663291203	11
ZK-93423	GABRA1|GABRA2|GABRA3|GABRA5	10uM	HCC515	lung	24h	-0.699231	0.01664116238	11
BRD-K78380744		5uM	VCAP	prostate	24h	-0.699164	0.0166561899	11
MG-132	PSMB1	20uM	HT29	large intestine	24h	-0.699158	0.01665744047	11
Epothilone B (EPO906, Patupilone)		0.04uM	A375	skin	24h	-0.699069	0.01667721841	11
BH3I 1	BCL2L1	10uM	ASC	adipose	24h	-0.699008	0.01669084757	11
Trichostatin A, Streptomyces Sp.	HDAC1|HDAC10|HDAC3|HDAC4|HDAC6|HDAC7|HDAC8	1uM	NPC	neural progenitor cells	24h	-0.698932	0.01670783193	11
Suloctidil		10uM	VCAP	prostate	24h	-0.698924	0.01670960363	11
Fluoropyruvate		40uM	VCAP	prostate	6h	-0.698861	0.01672347575	11
BRD-K00150267		0.37uM	HELA	large intestine	24h	-0.6988	0.01673706978	11
CHEMBL2360506		10uM	MCF7	breast	24h	-0.698775	0.0167426642	11
BRD-K06071925		10uM	HCC515	lung	6h	-0.698703	0.01675873888	11
CAY10618	NAMPT	10uM	A375	skin	24h	-0.698636	0.01677369378	11
BRD-K57127959		10uM	PC3	prostate	24h	-0.698607	0.01678024129	11
Alvespimycin	HSP90AA1	10uM	HT29	large intestine	6h	-0.698498	0.01680470378	11
CI-1040	MAP2K1|MAP2K2	3.33uM	PC3	prostate	24h	-0.698309	0.01684698261	11
1228746-78-8	NPC1L1	10uM	NPC	neural progenitor cells	24h	-0.698291	0.01685093679	11
MG-132	PSMB1	20uM	A375	skin	24h	-0.69829	0.01685112756	11
Liothyronine	THRA|THRB	10uM	VCAP	prostate	24h	-0.698163	0.01687980483	11
MG-132	PSMB1	20uM	A375	skin	24h	-0.698043	0.01690677459	11
Niclosamide	STAT3	10uM	NPC	neural progenitor cells	24h	-0.698016	0.01691266882	11
BCB03_000263		10uM	VCAP	prostate	24h	-0.697976	0.0169216403	11
Venlafaxine	SLC6A2|SLC6A4	10uM	NPC	neural progenitor cells	24h	-0.697851	0.01694975286	11
Entinostat	HDAC1|HDAC10|HDAC11|HDAC2|HDAC3|HDAC4|HDAC5|HDAC6|HDAC7|HDAC8|HDAC9	3uM	HA1E	kidney epithelial	6h	-0.697826	0.0169554572	11
1166227-08-2		1.11uM	NEU		24h	-0.697792	0.01696305293	11
WHI-P97	JAK3	0.37uM	NPC	neural progenitor cells	24h	-0.697735	0.01697608072	11
Enzastaurin	PRKCB	1.11uM	HCC515	lung	24h	-0.697663	0.01699229215	11
SPECTRUM1505034		10uM	VCAP	prostate	6h	-0.697611	0.01700404502	11
(1H-Indol-3-ylsulfanyl)-acetic acid		10uM	MCF7	breast	24h	-0.697459	0.01703823422	11
179324-69-7	ADRM1|PSMA1|PSMA2|PSMA3|PSMA4|PSMA5|PSMA6|PSMA7|PSMA8|PSMB1|PSMB10|PSMB11|PSMB2|PSMB3|PSMB4|PSMB5|PSMB6|PSMB7|PSMB8|PSMB9|PSMC1|PSMC2|PSMC3|PSMC4|PSMC5|PSMC6|PSMD1|PSMD11|PSMD12|PSMD13|PSMD14|PSMD2|PSMD3|PSMD4|PSMD6|PSMD7|PSMD8|SEM1	20uM	A375	skin	24h	-0.697458	0.01703852975	11
Thioproperazine		10uM	NPC	neural progenitor cells	24h	-0.69743	0.01704473897	11
BRD-K51034923		10uM	PC3	prostate	24h	-0.697414	0.01704845886	11
AVN-944		10uM	A375	skin	24h	-0.697411	0.01704916037	11
Entinostat	HDAC1|HDAC10|HDAC11|HDAC2|HDAC3|HDAC4|HDAC5|HDAC6|HDAC7|HDAC8|HDAC9	3.33uM	ASC.C		24h	-0.697189	0.01709932039	11
HC-030031		0.12uM	MCF7	breast	24h	-0.697109	0.01711752983	11
Entinostat	HDAC1|HDAC10|HDAC11|HDAC2|HDAC3|HDAC4|HDAC5|HDAC6|HDAC7|HDAC8|HDAC9	0.04uM	A375	skin	24h	-0.697035	0.01713433374	11
Benfluorex	HMGCR	0.04uM	HELA	large intestine	24h	-0.696981	0.01714655683	11
MW-SHH-61		1uM	HEPG2	liver	6h	-0.6968	0.01718777935	11
Sepantronium	BIRC5	0.5uM	CL34	large intestine	6h	-0.696761	0.01719660978	11
ST007958		10uM	MCF7	breast	24h	-0.696718	0.01720643024	11
BRD-K11826883		10uM	PC3	prostate	24h	-0.696685	0.01721379947	11
MLS003079543		10uM	PC3	prostate	24h	-0.69642	0.01727418807	11
Everolimus	FKBP1A|MTOR	10uM	A375	skin	6h	-0.696389	0.01728139369	11
Mitoxantrone	TOP2A	10uM	A375	skin	24h	-0.69632	0.01729696794	11
5,6-Dichlorobenzimidazole riboside	CSNK2A1	10uM	NPC	neural progenitor cells	24h	-0.696207	0.01732286398	11
1-[4-[3-(4-Fluorophenoxy)phenyl]but-3-en-2-yl]-1-hydroxyurea	ALOX5	10uM	ASC	adipose	24h	-0.696176	0.0173298942	11
SA-441092		3uM	NKDBA	kidney epithelial	24h	-0.69612	0.01734284175	11
Piracetam		3.33uM	HELA	large intestine	24h	-0.696027	0.01736420447	11
Entinostat	HDAC1|HDAC10|HDAC11|HDAC2|HDAC3|HDAC4|HDAC5|HDAC6|HDAC7|HDAC8|HDAC9	0.12uM	A375	skin	24h	-0.695973	0.01737644838	11
BG-1028		10uM	NPC	neural progenitor cells	24h	-0.695916	0.01738944787	11
Cucurbitacin-I	JAK2|STAT3	10uM	SKLU1	lung	6h	-0.69591	0.0173909097	11
BG-1007		10uM	NPC	neural progenitor cells	24h	-0.695902	0.01739277555	11
NCGC00016774-01		10uM	PHH		24h	-0.695865	0.0174012247	11
BRD-K52785744-001-01-7		10uM	PHH		24h	-0.695862	0.01740197425	11
2-(4-Chlorophenyl)-6-(methylthio)-4-oxo-3,4-dihydro-2H-1,3-thiazine-5-carbonitrile		10uM	ASC	adipose	24h	-0.695831	0.0174089295	11
GSK-3 Inhibitor IX	GSK3A|GSK3B	0.5uM	SKBR3	breast	6h	-0.695817	0.01741235075	11
GSK429286A	ROCK1	0.04uM	NEU		24h	-0.695791	0.01741824774	11
13-Hydroxy-8,14,19-trimethoxy-4,10,12,16-tetramethyl-3,20,22-trioxo-2-azabicyclo[16.3.1]docosa-1(21),4,6,10,18-pentaen-9-yl carbamate	HSP90AA1	10uM	HCC515	lung	24h	-0.695618	0.01745789788	11
179324-69-7	ADRM1|PSMA1|PSMA2|PSMA3|PSMA4|PSMA5|PSMA6|PSMA7|PSMA8|PSMB1|PSMB10|PSMB11|PSMB2|PSMB3|PSMB4|PSMB5|PSMB6|PSMB7|PSMB8|PSMB9|PSMC1|PSMC2|PSMC3|PSMC4|PSMC5|PSMC6|PSMD1|PSMD11|PSMD12|PSMD13|PSMD14|PSMD2|PSMD3|PSMD4|PSMD6|PSMD7|PSMD8|SEM1	20uM	A375	skin	24h	-0.695577	0.01746727988	11
SA-84902		10uM	A549	lung	24h	-0.6955	0.01748517983	11
CHEMBL2354737		0.5uM	NKDBA	kidney epithelial	24h	-0.695473	0.01749132914	11
Broad-Sai-045		10uM	A375	skin	24h	-0.695399	0.01750839713	11
BRD-K18814836		5uM	PC3	prostate	24h	-0.695273	0.01753736414	11
Amperozide	DRD2|HTR2A	10uM	NPC	neural progenitor cells	24h	-0.695257	0.01754109342	11
1166227-08-2		0.04uM	HCC515	lung	24h	-0.695252	0.01754218377	11
MLS002703293		10uM	PC3	prostate	24h	-0.695204	0.01755344871	11
Zaleplon	GABRA1|GABRB1|GABRG2	10uM	MCF7	breast	6h	-0.695177	0.01755964575	11
Prednisolone Hemisuccinate	NR3C1	10uM	NPC	neural progenitor cells	24h	-0.695151	0.01756554293	11
Vorinostat	HDAC1|HDAC2|HDAC3|HDAC6|HDAC8	10uM	NPC	neural progenitor cells	24h	-0.694979	0.01760531519	11
Vorinostat	HDAC1|HDAC2|HDAC3|HDAC6|HDAC8	10uM	NPC	neural progenitor cells	24h	-0.694896	0.01762458041	11
SCHEMBL570779		1.11uM	HA1E	kidney epithelial	24h	-0.69479	0.01764909003	11
Etizolam		0.12uM	HA1E	kidney epithelial	24h	-0.69477	0.01765375083	11
MG-132	PSMB1	20uM	A375	skin	24h	-0.694754	0.01765750724	11
Anandamide	CNR1|CNR2|TRPV1	10uM	HELA	large intestine	24h	-0.694724	0.01766429833	11
Amuvatinib	FLT3|KIT|MET|PDGFRA	0.04uM	HCC515	lung	24h	-0.694708	0.017668109	11
Radicicol		10uM	A375	skin	24h	-0.6946	0.0176932666	11
TPCA-1	IKBKB	0.12uM	HCC515	lung	24h	-0.694587	0.01769617549	11
Simvastatin	HMGCR	3uM	HUH7	liver	24h	-0.694583	0.01769708573	11
GW620972X		0.12uM	SKL	skeletal muscle	24h	-0.694556	0.01770327793	11
BRD-K40555995		5uM	VCAP	prostate	24h	-0.694547	0.01770559531	11
CBDIVE_003036		10uM	NPC	neural progenitor cells	24h	-0.694407	0.01773809957	11
AS601245	MAPK10|MAPK8|MAPK9	1uM	SKBR3	breast	6h	-0.694349	0.01775156299	11
CHEMBL2130683		10uM	HA1E	kidney epithelial	6h	-0.694332	0.01775554541	11
SB743921		0.37uM	A375	skin	24h	-0.694175	0.01779203995	11
VX-745	MAPK14	10uM	MCF7	breast	24h	-0.694154	0.0177968541	11
Myriocin		10uM	THP1	haematopoietic and lymphoid tissue	6h	-0.694131	0.01780226604	11
BMN 673		10uM	A375	skin	24h	-0.694106	0.01780812771	11
AT 7867		0.37uM	HEPG2	liver	24h	-0.694027	0.0178265554	11
BG-1025		10uM	NPC	neural progenitor cells	24h	-0.69399	0.01783515261	11
Amlexanox	PDE4A|PDE4B|PDE4C|PDE4D	0.37uM	PC3	prostate	24h	-0.693978	0.01783790455	11
YK 4-279	DHX9|FLI1	10uM	A375	skin	24h	-0.693886	0.01785942509	11
FR-180204	MAPK1|MAPK3	0.04uM	MNEU.E		24h	-0.693865	0.01786442253	11
MGCD-265	AXL|FLT1|FLT4|KDR|MET|MST1R|TEK	0.1uM	BT20	breast	24h	-0.693785	0.01788321653	11
SMR000031368		10uM	HCC515	lung	6h	-0.693781	0.01788399052	11
MLS000583957		3uM	MCF7	breast	6h	-0.693699	0.01790333401	11
BRD-K99638197		5uM	MCF7	breast	24h	-0.69367	0.01791010196	11
CHEMBL2362635		3uM	NKDBA	kidney epithelial	24h	-0.693629	0.01791965477	11
BRD-K85580817		10uM	VCAP	prostate	6h	-0.693382	0.0179774746	11
Tryptoline		10uM	PC3	prostate	24h	-0.693264	0.01800528006	11
AC1MEVG9	PTPN1	10uM	PC3	prostate	24h	-0.693222	0.01801509481	11
Vorinostat	HDAC1|HDAC2|HDAC3|HDAC6|HDAC8	10uM	MCF7	breast	6h	-0.693187	0.01802340584	11
BRD-K56593426		5uM	A549	lung	24h	-0.69314	0.01803441498	11
Gossypol	BCL2|BCL2L1|MCL1	10uM	OV7	ovary	6h	-0.692971	0.018074355	11
MLN 2238	PSMB1	10uM	SKLU1	lung	6h	-0.69295	0.01807926356	11
32703-82-5	KIF11	40uM	OV7	ovary	6h	-0.692751	0.01812623384	11
Crizotinib	ALK|MET	0.1uM	MCF10A	breast epithelial	6h	-0.692748	0.01812688541	11
AC1NSM0X	P2RX1	10uM	RKO	intestine	6h	-0.692696	0.01813917826	11
CHEMBL520231	XPO1	10uM	CL34	large intestine	6h	-0.69263	0.01815485279	11
15D-PGJ2	PPARG	10uM	NPC	neural progenitor cells	6h	-0.692493	0.0181871369	11
179324-69-7	ADRM1|PSMA1|PSMA2|PSMA3|PSMA4|PSMA5|PSMA6|PSMA7|PSMA8|PSMB1|PSMB10|PSMB11|PSMB2|PSMB3|PSMB4|PSMB5|PSMB6|PSMB7|PSMB8|PSMB9|PSMC1|PSMC2|PSMC3|PSMC4|PSMC5|PSMC6|PSMD1|PSMD11|PSMD12|PSMD13|PSMD14|PSMD2|PSMD3|PSMD4|PSMD6|PSMD7|PSMD8|SEM1	20uM	YAPC	pancreas	24h	-0.692422	0.01820405374	11
MG-132	PSMB1	20uM	HT29	large intestine	24h	-0.692391	0.01821132279	11
SCIO 469 hydrochloride	MAPK14	10uM	A375	skin	24h	-0.692316	0.01822904333	11
BRD-K54343811		0.1uM	MCF7	breast	24h	-0.692269	0.01824025358	11
AZD-1152-HQPA	AURKA|AURKB	10uM	PHH		24h	-0.692256	0.01824342297	11
Broad-Sai-296		10uM	MCF7	breast	24h	-0.692193	0.01825824359	11
MLS000562366		10uM	MCF7	breast	6h	-0.692155	0.01826731675	11
MG-132	PSMB1	20uM	HT29	large intestine	24h	-0.692093	0.01828212637	11
BRD-K97440728		10uM	VCAP	prostate	24h	-0.692056	0.01829083836	11
BRD-K84022666		10uM	A375	skin	24h	-0.691964	0.0183126781	11
vincristine	TUBB	10uM	HA1E	kidney epithelial	24h	-0.691951	0.01831594637	11
AC1O9I2Y		10uM	SKB		24h	-0.691736	0.01836704232	11
GW843682X	PLK1|PLK3	1uM	MCF7	breast	6h	-0.691689	0.01837820484	11
HMN-214	CSF1R|FLT1|FLT3|FLT4|KDR|KIT|PDGFRB|RET	0.12uM	HCC515	lung	24h	-0.691633	0.01839163652	11
Altanserin	HTR2A	10uM	SKB		24h	-0.691585	0.01840308874	11
PDK1 Inhibitor	PDPK1	3.33uM	NEU		24h	-0.691326	0.01846509614	11
GSK429286A	ROCK1	0.37uM	NEU		24h	-0.691296	0.0184722876	11
Genistein	CFTR|ESR2	0.37uM	A549	lung	24h	-0.691272	0.01847804618	11
AT-7519	CDK1|CDK10|CDK11B|CDK12|CDK13|CDK14|CDK15|CDK16|CDK17|CDK18|CDK19|CDK2|CDK20|CDK3|CDK4|CDK5|CDK6|CDK7|CDK8|CDK9	1uM	BT20	breast	24h	-0.691231	0.01848787959	11
Glycopyrrolate	CHRM1|CHRM2|CHRM3	10uM	A549	lung	24h	-0.691224	0.01848942432	11
179324-69-7	ADRM1|PSMA1|PSMA2|PSMA3|PSMA4|PSMA5|PSMA6|PSMA7|PSMA8|PSMB1|PSMB10|PSMB11|PSMB2|PSMB3|PSMB4|PSMB5|PSMB6|PSMB7|PSMB8|PSMB9|PSMC1|PSMC2|PSMC3|PSMC4|PSMC5|PSMC6|PSMD1|PSMD11|PSMD12|PSMD13|PSMD14|PSMD2|PSMD3|PSMD4|PSMD6|PSMD7|PSMD8|SEM1	20uM	HT29	large intestine	24h	-0.691164	0.01850387187	11
ASN 04482680		10uM	ASC	adipose	24h	-0.691067	0.01852703154	11
GSK-3 Inhibitor II	GSK3B	10uM	HCC515	lung	24h	-0.691022	0.01853802616	11
BRD-K58070753		10uM	A549	lung	24h	-0.690891	0.01856932819	11
SA-243276		10uM	MCF7	breast	24h	-0.690775	0.01859739347	11
Entinostat	HDAC1|HDAC10|HDAC11|HDAC2|HDAC3|HDAC4|HDAC5|HDAC6|HDAC7|HDAC8|HDAC9	3.33uM	A375	skin	24h	-0.690738	0.01860625013	11
N-{3-[(4-methoxyphenyl)amino]-1,4-dioxo-1,4-dihydronaphthalen-2-yl}acetamide		0.5uM	PC3	prostate	6h	-0.690659	0.01862524694	11
BAYK 8644	CACNA1C	0.12uM	A375	skin	24h	-0.690555	0.01865022174	11
Menadione		0.01uM	A549	lung	6h	-0.690525	0.01865749538	11
Belinostat	HDAC1|HDAC10|HDAC11|HDAC2|HDAC3|HDAC4|HDAC5|HDAC6|HDAC7|HDAC8|HDAC9	1.11uM	NPC.TAK		24h	-0.690504	0.01866264867	11
Selumetinib	MAP2K1|MAP2K2	0.37uM	HA1E	kidney epithelial	24h	-0.690499	0.0186637254	11
Donitriptan hydrochloride	HTR1B|HTR1D|PTGDR2	0.37uM	PC3	prostate	24h	-0.690494	0.01866506942	11
ST074627		10uM	NEU		24h	-0.690221	0.01873081884	11
SA-1938219		1uM	MCF7	breast	24h	-0.690198	0.01873650346	11
CHEMBL287327		10uM	ASC	adipose	24h	-0.690182	0.01874024127	11
MG-132	PSMB1	20uM	HT29	large intestine	24h	-0.689613	0.01887827464	11
PHA-793887	CDK1|CDK10|CDK11B|CDK12|CDK13|CDK14|CDK15|CDK16|CDK17|CDK18|CDK19|CDK2|CDK20|CDK3|CDK4|CDK5|CDK6|CDK7|CDK8|CDK9	10uM	BT20	breast	24h	-0.689522	0.01890039758	11
HMN-214	CSF1R|FLT1|FLT3|FLT4|KDR|KIT|PDGFRB|RET	0.37uM	CD34	bone marrow	24h	-0.689338	0.01894531828	11
CHEMBL2132289	RPS6KA3	10uM	CD34	bone marrow	24h	-0.689294	0.01895600466	11
Vorinostat	HDAC1|HDAC2|HDAC3|HDAC6|HDAC8	10uM	NPC.TAK		24h	-0.689252	0.01896629141	11
BRD-K85650383		5uM	A549	lung	24h	-0.689071	0.01901059371	11
N-Cyclooctyl-4-methylbenzenesulfonamide		10uM	SKB		24h	-0.689054	0.01901472624	11
MG-132	PSMB1	20uM	A375	skin	24h	-0.688801	0.01907665054	11
CHEMBL277800	POLA1|RRM1|RRM2	10uM	NPC	neural progenitor cells	24h	-0.688736	0.01909260411	11
Enzastaurin	PRKCB	10uM	HCC515	lung	6h	-0.688696	0.01910238527	11
Zidovudine		10uM	PC3	prostate	24h	-0.688671	0.01910835322	11
Nevirapine	CYP1A2|CYP2A6|CYP2B6|CYP2C9|CYP2D6|CYP3A4|CYP3A5	10uM	PC3	prostate	24h	-0.688553	0.0191374193	11
SA-1457415		1uM	NKDBA	kidney epithelial	24h	-0.688459	0.01916049993	11
Brefeldin A		0.1uM	T3M10	lung	6h	-0.688422	0.01916948875	11
BRD-K76999748		10uM	HCC515	lung	6h	-0.688404	0.01917412034	11
Quinacrine	TP53	10uM	SNUC4	large intestine	6h	-0.688391	0.01917717153	11
SCHEMBL3954849		0.1uM	MCF10A	breast epithelial	6h	-0.688388	0.01917786163	11
MG-132	PSMB1	0.5uM	MCF7	breast	24h	-0.688351	0.01918712384	11
Withaferin A	IKBKB|NAMPT	3.33uM	A375	skin	24h	-0.688348	0.01918787801	11
Erismodegib	SMO	10uM	AGS	stomach	6h	-0.688305	0.01919828453	11
AZD7687		0.12uM	HELA	large intestine	24h	-0.688278	0.01920490382	11
CHEMBL2333339		10uM	A549	lung	6h	-0.688102	0.01924827514	11
YM 201636		0.5uM	MCF7	breast	6h	-0.688091	0.0192510772	11
BRD-K86845397		10uM	PC3	prostate	24h	-0.688028	0.01926672747	11
CHEMBL585951	MAPK8	0.5uM	MDAMB231		6h	-0.687918	0.01929387675	11
GSK-1070916	AURKB|AURKC	0.04uM	PC3	prostate	24h	-0.687897	0.01929897885	11
KW-2449	ABL1|AURKA|AURKB|FLT3	10uM	NEU		24h	-0.687884	0.01930226131	11
MLS001065866		10uM	PC3	prostate	24h	-0.687806	0.01932134395	11
23981-80-8	PTGS1|PTGS2	10uM	VCAP	prostate	24h	-0.687707	0.01934599839	11
NS-3694	CASP9	10uM	VCAP	prostate	24h	-0.687607	0.01937074605	11
Azacyclonol		10uM	ASC	adipose	24h	-0.687605	0.01937109992	11
NaCl		0.1uM	NEU		24h	-0.687557	0.01938317768	11
4L7B	KEAP1	11.11uM	MCF7	breast	24h	-0.687526	0.01939085572	11
BG-1029		10uM	NPC	neural progenitor cells	24h	-0.687488	0.01940018467	11
179324-69-7	ADRM1|PSMA1|PSMA2|PSMA3|PSMA4|PSMA5|PSMA6|PSMA7|PSMA8|PSMB1|PSMB10|PSMB11|PSMB2|PSMB3|PSMB4|PSMB5|PSMB6|PSMB7|PSMB8|PSMB9|PSMC1|PSMC2|PSMC3|PSMC4|PSMC5|PSMC6|PSMD1|PSMD11|PSMD12|PSMD13|PSMD14|PSMD2|PSMD3|PSMD4|PSMD6|PSMD7|PSMD8|SEM1	20uM	PC3	prostate	24h	-0.687448	0.0194102022	11
Troglitazone	PPARG	10uM	HA1E	kidney epithelial	24h	-0.687432	0.01941413749	11
MLS002554302		10uM	MCF7	breast	24h	-0.687314	0.0194433885	11
Phenoxazine		10uM	THP1	haematopoietic and lymphoid tissue	6h	-0.687208	0.01946975554	11
501919-59-1	STAT3	100uM	RKO	intestine	6h	-0.687176	0.01947756527	11
BRD-K00541818		10uM	A375	skin	24h	-0.687138	0.01948702324	11
Propentofylline	PDE1A	10uM	A375	skin	24h	-0.687114	0.01949306567	11
testosterone	AR	10uM	HA1E	kidney epithelial	24h	-0.687027	0.01951485107	11
SA-1456734		1uM	MCF7	breast	24h	-0.686981	0.01952624838	11
Fluoropyruvate		3uM	MCF7	breast	6h	-0.686968	0.01952947043	11
331771-20-1	AURKA|AURKB	10uM	HCC515	lung	6h	-0.686807	0.01956957574	11
SMR000162699		40uM	HA1E	kidney epithelial	6h	-0.686795	0.01957249825	11
MG-132	PSMB1	20uM	HT29	large intestine	24h	-0.686765	0.01958001062	11
179324-69-7	ADRM1|PSMA1|PSMA2|PSMA3|PSMA4|PSMA5|PSMA6|PSMA7|PSMA8|PSMB1|PSMB10|PSMB11|PSMB2|PSMB3|PSMB4|PSMB5|PSMB6|PSMB7|PSMB8|PSMB9|PSMC1|PSMC2|PSMC3|PSMC4|PSMC5|PSMC6|PSMD1|PSMD11|PSMD12|PSMD13|PSMD14|PSMD2|PSMD3|PSMD4|PSMD6|PSMD7|PSMD8|SEM1	20uM	HT29	large intestine	24h	-0.686681	0.01960096643	11
Estradiol	ESR1|ESR2|NR1I2	10uM	NKDBA	kidney epithelial	24h	-0.686613	0.01961808311	11
MLN-8054	AURKA	0.5uM	PC3	prostate	24h	-0.686503	0.019645488	11
Tiapride	DRD2|DRD3	0.04uM	YAPC	pancreas	24h	-0.686485	0.01965009768	11
179324-69-7	ADRM1|PSMA1|PSMA2|PSMA3|PSMA4|PSMA5|PSMA6|PSMA7|PSMA8|PSMB1|PSMB10|PSMB11|PSMB2|PSMB3|PSMB4|PSMB5|PSMB6|PSMB7|PSMB8|PSMB9|PSMC1|PSMC2|PSMC3|PSMC4|PSMC5|PSMC6|PSMD1|PSMD11|PSMD12|PSMD13|PSMD14|PSMD2|PSMD3|PSMD4|PSMD6|PSMD7|PSMD8|SEM1	20uM	A375	skin	24h	-0.686445	0.01965993578	11
AC1LB45U		10uM	VCAP	prostate	24h	-0.686375	0.01967748237	11
Belinostat	HDAC1|HDAC10|HDAC11|HDAC2|HDAC3|HDAC4|HDAC5|HDAC6|HDAC7|HDAC8|HDAC9	10uM	A375	skin	24h	-0.686301	0.01969601127	11
BRD-K03476588		10uM	VCAP	prostate	24h	-0.686252	0.01970845607	11
Broad-Sai-443		0.5uM	HA1E	kidney epithelial	24h	-0.686087	0.01974976302	11
Fedratinib	FLT3|JAK2	0.5uM	SKBR3	breast	24h	-0.686065	0.0197553812	11
MG-132	PSMB1	20uM	HT29	large intestine	24h	-0.686044	0.01976064164	11
Radezolid		10uM	A375	skin	24h	-0.686021	0.01976650284	11
CEP-701		0.04uM	A375	skin	24h	-0.685991	0.01977389998	11
Pracinostat		3.33uM	PC3	prostate	24h	-0.685986	0.01977514737	11
STOCK1N-09285	ESR1	3.33uM	HA1E	kidney epithelial	24h	-0.685902	0.01979641807	11
CHEMBL552425	DDR1	0.37uM	NPC.CAS9		24h	-0.6859	0.01979690368	11
MW-STK33-97		0.5uM	THP1	haematopoietic and lymphoid tissue	24h	-0.685867	0.01980506036	11
Sorafenib	BRAF|DDR2|FGFR1|FLT1|FLT3|FLT4|KDR|KIT|PDGFRB|RAF1|RET	10uM	HA1E	kidney epithelial	6h	-0.685864	0.01980577739	11
Calmidazolium	ATP2B1|PDE1A	10uM	NPC	neural progenitor cells	24h	-0.685852	0.0198089496	11
Infigratinib	FGFR1|FGFR2|FGFR3|FGFR4	10uM	MCF10A	breast epithelial	24h	-0.685847	0.01981008991	11
IN1092		10uM	HCC515	lung	24h	-0.685827	0.01981512493	11
BRD-K12385780		10uM	VCAP	prostate	24h	-0.685827	0.01981530378	11
Sumatriptan	HTR1A|HTR1B|HTR1D|HTR1F	10uM	MCF7	breast	6h	-0.685812	0.01981889446	11
CAY10603	HDAC6	10uM	SKMEL1	skin	6h	-0.685773	0.01982892343	11
AC1M5YQH		10uM	A549	lung	6h	-0.685723	0.01984150763	11
AC1NAR46		10uM	HCC515	lung	6h	-0.685615	0.019868577	11
MG-132	PSMB1	10uM	NPC	neural progenitor cells	6h	-0.685576	0.01987841984	11
Gly-Gly-Palo		80uM	RKO	intestine	6h	-0.685572	0.01987955943	11
CP-724714	ERBB2	10uM	A549	lung	6h	-0.685568	0.01988045004	11
OSI-930	FLT1|FLT4|KDR|KIT	1uM	BT20	breast	24h	-0.685506	0.01989609298	11
cortisone-acetate	TUBA1A|TUBA1B|TUBA1C|TUBA3E|TUBA4A|TUBB|TUBB1|TUBB2A|TUBB2B|TUBB3|TUBB4A|TUBB4B|TUBB6|TUBB8	3.33uM	A375	skin	24h	-0.685428	0.01991589155	11
Entinostat	HDAC1|HDAC10|HDAC11|HDAC2|HDAC3|HDAC4|HDAC5|HDAC6|HDAC7|HDAC8|HDAC9	1.11uM	A375	skin	24h	-0.685388	0.0199258434	11
SR-03000001971		10uM	A375	skin	6h	-0.68535	0.01993553595	11
MG-132	PSMB1	20uM	A375	skin	24h	-0.685253	0.01996015977	11
BRD-K08023754		5uM	VCAP	prostate	6h	-0.685231	0.0199657344	11
BMY45778	PTGIR	10uM	A375	skin	24h	-0.685228	0.0199664402	11
Cucurbitacin-I	JAK2|STAT3	10uM	HEC108	endometrium	6h	-0.685175	0.0199798978	11
179324-69-7	ADRM1|PSMA1|PSMA2|PSMA3|PSMA4|PSMA5|PSMA6|PSMA7|PSMA8|PSMB1|PSMB10|PSMB11|PSMB2|PSMB3|PSMB4|PSMB5|PSMB6|PSMB7|PSMB8|PSMB9|PSMC1|PSMC2|PSMC3|PSMC4|PSMC5|PSMC6|PSMD1|PSMD11|PSMD12|PSMD13|PSMD14|PSMD2|PSMD3|PSMD4|PSMD6|PSMD7|PSMD8|SEM1	20uM	HT29	large intestine	24h	-0.685136	0.01998959494	11
BRD-K54046891		5uM	A549	lung	24h	-0.685116	0.01999469837	11
ML239		10uM	HEC108	endometrium	6h	-0.685059	0.02000908911	11
KUC104493		10uM	VCAP	prostate	6h	-0.684999	0.02002441361	11
MG-132	PSMB1	20uM	HT29	large intestine	24h	-0.684985	0.02002796983	11
Apatinib Hydrochloride	HDAC1|HDAC10|HDAC11|HDAC2|HDAC3|HDAC4|HDAC5|HDAC6|HDAC7|HDAC8|HDAC9	3.33uM	A375	skin	24h	-0.684905	0.02004819454	11
Ricolinostat		10uM	NPC.TAK		24h	-0.684889	0.02005233457	11
MG-132	PSMB1	20uM	A375	skin	24h	-0.684871	0.02005681623	11
Raclopride	DRD2|DRD3	10uM	MCF7	breast	24h	-0.684867	0.02005780303	11
Vandetanib	EGFR|EPHA1|EPHA10|EPHA2|EPHA3|EPHA4|EPHA5|EPHA6|EPHA7|EPHA8|EPHB1|EPHB2|EPHB3|EPHB4|EPHB6|ERBB2|ERBB3|ERBB4|FLT1|FLT4|KDR|PTK6|RET|SRC|TEK	0.12uM	HCC515	lung	24h	-0.684731	0.02009260911	11
Radicicol		1.11uM	A375	skin	24h	-0.68468	0.0201053764	11
LACOSAMIDE	SCN10A|SCN11A|SCN1A|SCN2A|SCN3A|SCN4A|SCN5A|SCN7A|SCN8A|SCN9A	0.12uM	A375	skin	24h	-0.684673	0.0201072722	11
Vorinostat	HDAC1|HDAC2|HDAC3|HDAC6|HDAC8	10uM	A375	skin	6h	-0.684632	0.02011771522	11
179324-69-7	ADRM1|PSMA1|PSMA2|PSMA3|PSMA4|PSMA5|PSMA6|PSMA7|PSMA8|PSMB1|PSMB10|PSMB11|PSMB2|PSMB3|PSMB4|PSMB5|PSMB6|PSMB7|PSMB8|PSMB9|PSMC1|PSMC2|PSMC3|PSMC4|PSMC5|PSMC6|PSMD1|PSMD11|PSMD12|PSMD13|PSMD14|PSMD2|PSMD3|PSMD4|PSMD6|PSMD7|PSMD8|SEM1	20uM	A375	skin	24h	-0.684609	0.02012354961	11
Quisinostat	HDAC1|MDM2	1.11uM	PC3	prostate	24h	-0.684476	0.02015743418	11
Enzalutamide	AR	0.1uM	RMUGS	ovary	6h	-0.684409	0.02017450112	11
KU-55933	ATM	3.33uM	NEU		24h	-0.684309	0.02020000798	11
HMN-214	CSF1R|FLT1|FLT3|FLT4|KDR|KIT|PDGFRB|RET	3.33uM	A375	skin	24h	-0.684292	0.0202042555	11
Vorinostat	HDAC1|HDAC2|HDAC3|HDAC6|HDAC8	10uM	HA1E	kidney epithelial	6h	-0.684282	0.02020700124	11
Dolastatin 10		3.33uM	A375	skin	24h	-0.684185	0.02023172377	11
BRD-K34160774		10uM	NEU		24h	-0.684184	0.02023199597	11
MW-STK33-100		0.1uM	THP1	haematopoietic and lymphoid tissue	6h	-0.684102	0.02025273612	11
MG-132	PSMB1	20uM	YAPC	pancreas	24h	-0.684101	0.02025313157	11
Vorinostat	HDAC1|HDAC2|HDAC3|HDAC6|HDAC8	10uM	A375	skin	24h	-0.684065	0.02026222742	11
BG-1003		10uM	NPC	neural progenitor cells	24h	-0.684045	0.02026744067	11
PF477736	CHEK1	0.5uM	MDAMB231		6h	-0.683884	0.02030874245	11
MLS001060847		10uM	VCAP	prostate	6h	-0.683857	0.0203154787	11
MLS002729053		10uM	PC3	prostate	6h	-0.683833	0.02032167314	11
(S)-2-Amino-3-(2,4-dihydroxyphenyl)propanoic acid		10uM	NEU		6h	-0.683818	0.02032546668	11
Selumetinib	MAP2K1|MAP2K2	10uM	BT20	breast	3h	-0.683766	0.02033896665	11
BRD-K59733592		10uM	PC3	prostate	6h	-0.68374	0.0203455853	11
Metaraminol	ADRA1A|ADRA1B|ADRA1D	10uM	MCF7	breast	24h	-0.683625	0.02037511707	11
MLS002725684		10uM	ASC	adipose	24h	-0.683621	0.02037609279	11
Allitinib		1.11uM	CD34	bone marrow	24h	-0.68354	0.02039700458	11
Blonanserin (Lonasen)		1.11uM	PC3	prostate	24h	-0.683536	0.02039793335	11
BI-2536	PLK1	0.5uM	HS578T	breast	24h	-0.683514	0.02040363875	11
Broad-Sai-045		10uM	HA1E	kidney epithelial	6h	-0.683506	0.02040576743	11
179324-69-7	ADRM1|PSMA1|PSMA2|PSMA3|PSMA4|PSMA5|PSMA6|PSMA7|PSMA8|PSMB1|PSMB10|PSMB11|PSMB2|PSMB3|PSMB4|PSMB5|PSMB6|PSMB7|PSMB8|PSMB9|PSMC1|PSMC2|PSMC3|PSMC4|PSMC5|PSMC6|PSMD1|PSMD11|PSMD12|PSMD13|PSMD14|PSMD2|PSMD3|PSMD4|PSMD6|PSMD7|PSMD8|SEM1	20uM	A375	skin	24h	-0.683502	0.02040678084	11
Doramapimod	MAPK11|MAPK12|MAPK14	0.37uM	HCC515	lung	24h	-0.683489	0.02041004832	11
Chenodeoxycholic-acid	NR1H4	10uM	MCF7	breast	24h	-0.683457	0.02041836552	11
MLS002473819		10uM	A549	lung	6h	-0.683359	0.02044337033	11
XMD 8-92	MAPK7	0.12uM	MCF7	breast	24h	-0.683328	0.02045151591	11
Dacinostat	HDAC1	10uM	PHH		24h	-0.683242	0.02047355458	11
Elacridar		1.11uM	HA1E	kidney epithelial	24h	-0.683234	0.02047579835	11
TAE-684	ALK	0.37uM	SKBR3	breast	24h	-0.683179	0.02048997108	11
Epothilone B (EPO906, Patupilone)		0.12uM	A375	skin	24h	-0.683176	0.02049053944	11
179324-69-7	ADRM1|PSMA1|PSMA2|PSMA3|PSMA4|PSMA5|PSMA6|PSMA7|PSMA8|PSMB1|PSMB10|PSMB11|PSMB2|PSMB3|PSMB4|PSMB5|PSMB6|PSMB7|PSMB8|PSMB9|PSMC1|PSMC2|PSMC3|PSMC4|PSMC5|PSMC6|PSMD1|PSMD11|PSMD12|PSMD13|PSMD14|PSMD2|PSMD3|PSMD4|PSMD6|PSMD7|PSMD8|SEM1	20uM	PC3	prostate	24h	-0.683161	0.02049443933	11
ST50851003		10uM	A549	lung	6h	-0.683073	0.020517134	11
AZD-8055	MTOR	0.12uM	BT20	breast	3h	-0.683016	0.0205318947	11
FR-180204	MAPK1|MAPK3	0.5uM	SKBR3	breast	24h	-0.682929	0.02055448828	11
Dihydroegotamine	HTR1B|HTR1D	10uM	MCF7	breast	6h	-0.682814	0.02058404488	11
STK219801		0.12uM	NEU		24h	-0.682766	0.02059650152	11
N-{3-[(4-methoxyphenyl)amino]-1,4-dioxo-1,4-dihydronaphthalen-2-yl}acetamide		10uM	HL60	haematopoietic and lymphoid tissue	6h	-0.682701	0.02061340766	11
BRD-K00541818		3.33uM	YAPC	pancreas	24h	-0.682622	0.02063375849	11
179324-69-7	ADRM1|PSMA1|PSMA2|PSMA3|PSMA4|PSMA5|PSMA6|PSMA7|PSMA8|PSMB1|PSMB10|PSMB11|PSMB2|PSMB3|PSMB4|PSMB5|PSMB6|PSMB7|PSMB8|PSMB9|PSMC1|PSMC2|PSMC3|PSMC4|PSMC5|PSMC6|PSMD1|PSMD11|PSMD12|PSMD13|PSMD14|PSMD2|PSMD3|PSMD4|PSMD6|PSMD7|PSMD8|SEM1	20uM	HT29	large intestine	24h	-0.682558	0.02065041533	11
179324-69-7	ADRM1|PSMA1|PSMA2|PSMA3|PSMA4|PSMA5|PSMA6|PSMA7|PSMA8|PSMB1|PSMB10|PSMB11|PSMB2|PSMB3|PSMB4|PSMB5|PSMB6|PSMB7|PSMB8|PSMB9|PSMC1|PSMC2|PSMC3|PSMC4|PSMC5|PSMC6|PSMD1|PSMD11|PSMD12|PSMD13|PSMD14|PSMD2|PSMD3|PSMD4|PSMD6|PSMD7|PSMD8|SEM1	20uM	A375	skin	24h	-0.682537	0.02065589311	11
13-Hydroxy-8,14,19-trimethoxy-4,10,12,16-tetramethyl-3,20,22-trioxo-2-azabicyclo[16.3.1]docosa-1(21),4,6,10,18-pentaen-9-yl carbamate	HSP90AA1	0.04uM	HCC515	lung	24h	-0.682492	0.02066743004	11
LY-294002	MTOR|PIK3CA|PIK3CB|PIK3CD|PIK3CG|PLK1|PRKDC	1uM	VCAP	prostate	24h	-0.682491	0.02066776092	11
CGP 60474	CDK1	3.33uM	HCC515	lung	24h	-0.68248	0.02067058754	11
Seliciclib	CDK1|CDK2|CDK5|CDK7|CDK9	0.1uM	HS578T	breast	24h	-0.682455	0.02067707942	11
BRD32048		10uM	HCT116	large intestine	6h	-0.682441	0.02068067954	11
BRD-A11009626		10uM	NEU		6h	-0.682407	0.0206894748	11
BRD-K82666260		5uM	VCAP	prostate	24h	-0.682374	0.02069819576	11
BRD-K00541818		1.11uM	A375	skin	24h	-0.682358	0.02070236066	11
BRD-K13582094		5uM	A549	lung	24h	-0.682153	0.0207556944	11
Tacedinaline	HDAC1|HDAC10|HDAC11|HDAC2|HDAC3|HDAC4|HDAC5|HDAC6|HDAC7|HDAC8|HDAC9	3.33uM	HCC515	lung	24h	-0.681901	0.02082116408	11
Trichostatin A, Streptomyces Sp.	HDAC1|HDAC10|HDAC3|HDAC4|HDAC6|HDAC7|HDAC8	10uM	NPC	neural progenitor cells	24h	-0.68186	0.02083188958	11
Clofarabine	POLA1|POLD1|POLE|RRM1|RRM2|RRM2B	10uM	A375	skin	24h	-0.681853	0.02083380887	11
Broad-Sai-296		5uM	HA1E	kidney epithelial	6h	-0.681733	0.02086498406	11
AC1OAATK		10uM	ASC	adipose	24h	-0.681707	0.02087192201	11
MEGXM0_000282		10uM	MCF7	breast	24h	-0.68165	0.02088668408	11
Niclosamide	STAT3	10uM	SKB		24h	-0.681647	0.02088752136	11
AC1O6OS2		10uM	PC3	prostate	6h	-0.681624	0.02089351254	11
Teniposide	TOP2A	1uM	A375	skin	24h	-0.681547	0.02091366171	11
FR-180204	MAPK1|MAPK3	0.37uM	HCC515	lung	24h	-0.681502	0.02092544635	11
Panobinostat	HDAC1|HDAC10|HDAC11|HDAC2|HDAC3|HDAC4|HDAC5|HDAC6|HDAC7|HDAC8|HDAC9	10uM	PC3	prostate	24h	-0.681492	0.0209281338	11
BRD-K01621458		10uM	A375	skin	24h	-0.681476	0.0209323187	11
Trichostatin A, Streptomyces Sp.	HDAC1|HDAC10|HDAC3|HDAC4|HDAC6|HDAC7|HDAC8	3uM	NEU		24h	-0.681462	0.02093590757	11
Midazolam	GABRA1|GABRA2|GABRA3|GABRA4|GABRA5|GABRA6|GABRB1|GABRB2|GABRB3|GABRD|GABRE|GABRG1|GABRG2|GABRG3|GABRP|GABRQ	10uM	HA1E	kidney epithelial	6h	-0.681445	0.02094053628	11
179324-69-7	ADRM1|PSMA1|PSMA2|PSMA3|PSMA4|PSMA5|PSMA6|PSMA7|PSMA8|PSMB1|PSMB10|PSMB11|PSMB2|PSMB3|PSMB4|PSMB5|PSMB6|PSMB7|PSMB8|PSMB9|PSMC1|PSMC2|PSMC3|PSMC4|PSMC5|PSMC6|PSMD1|PSMD11|PSMD12|PSMD13|PSMD14|PSMD2|PSMD3|PSMD4|PSMD6|PSMD7|PSMD8|SEM1	20uM	YAPC	pancreas	24h	-0.681438	0.02094221355	11
WZ 4002	EGFR|ERBB2	10uM	A549	lung	6h	-0.681361	0.02096250466	11
CHEMBL416418	ASAH1|UGCG	60uM	HCT116	large intestine	6h	-0.681323	0.02097225399	11
Amiodarone	KCNH2	10uM	VCAP	prostate	6h	-0.681315	0.02097450144	11
179324-69-7	ADRM1|PSMA1|PSMA2|PSMA3|PSMA4|PSMA5|PSMA6|PSMA7|PSMA8|PSMB1|PSMB10|PSMB11|PSMB2|PSMB3|PSMB4|PSMB5|PSMB6|PSMB7|PSMB8|PSMB9|PSMC1|PSMC2|PSMC3|PSMC4|PSMC5|PSMC6|PSMD1|PSMD11|PSMD12|PSMD13|PSMD14|PSMD2|PSMD3|PSMD4|PSMD6|PSMD7|PSMD8|SEM1	20uM	PC3	prostate	24h	-0.681249	0.02099183977	11
CHEMBL2357805		10uM	VCAP	prostate	24h	-0.681235	0.02099546963	11
MK-5108	AURKA|AURKB	1.11uM	HA1E	kidney epithelial	24h	-0.681156	0.02101628016	11
PF431396		10uM	BT20	breast	6h	-0.680849	0.0210968627	11
BI-2536	PLK1	0.5uM	BT20	breast	6h	-0.680835	0.02110061635	11
(R)-3-(piperidin-2-Yl)pyridine		10uM	MCF7	breast	6h	-0.680777	0.02111577873	11
3,5-Diiodo-l-thyronine		10uM	MCF7	breast	24h	-0.680707	0.02113435264	11
Cyclosporin A	PPIA|PPP3CA	10uM	SKB		24h	-0.680701	0.02113598132	11
SCHEMBL722708	OPRD1|OPRK1|OPRM1	10uM	A549	lung	6h	-0.680692	0.0211381558	11
179324-69-7	ADRM1|PSMA1|PSMA2|PSMA3|PSMA4|PSMA5|PSMA6|PSMA7|PSMA8|PSMB1|PSMB10|PSMB11|PSMB2|PSMB3|PSMB4|PSMB5|PSMB6|PSMB7|PSMB8|PSMB9|PSMC1|PSMC2|PSMC3|PSMC4|PSMC5|PSMC6|PSMD1|PSMD11|PSMD12|PSMD13|PSMD14|PSMD2|PSMD3|PSMD4|PSMD6|PSMD7|PSMD8|SEM1	20uM	HT29	large intestine	24h	-0.680654	0.02114833881	11
MG-132	PSMB1	20uM	HT29	large intestine	24h	-0.680649	0.02114946894	11
Sirolimus	FKBP1A|MTOR	10uM	HT115	large intestine	6h	-0.680392	0.02121732315	11
BRD-K47825575		10uM	A549	lung	24h	-0.680382	0.02122001983	11
AZD-5438	CDK1|CDK10|CDK11B|CDK12|CDK13|CDK14|CDK15|CDK16|CDK17|CDK18|CDK19|CDK2|CDK20|CDK3|CDK4|CDK5|CDK6|CDK7|CDK8|CDK9	0.12uM	A375	skin	24h	-0.680377	0.02122144355	11
Vorinostat	HDAC1|HDAC2|HDAC3|HDAC6|HDAC8	10uM	SKB		24h	-0.680143	0.02128319786	11
Withaferin A	IKBKB|NAMPT	10uM	MCF7	breast	24h	-0.680131	0.02128659811	11
Tozasertib	ABL1|AURKA|AURKB|AURKC|BCR|FLT3|JAK2	10uM	COV644	ovary	6h	-0.680127	0.02128758342	11
CHEMBL2359798		10uM	MCF7	breast	6h	-0.679989	0.02132411121	11
Adapalene	RARA|RARB|RARG	10uM	NEU		6h	-0.679983	0.02132582934	11
Raltegravir		10uM	A549	lung	6h	-0.679778	0.02138012388	11
STK224476		10uM	PHH		24h	-0.679769	0.02138248854	11
Semaxanib	FLT1|FLT4|KDR|KIT|PDGFRB	10uM	NEU		24h	-0.67975	0.02138759716	11
10-Methylphenothiazin-3-amine		10uM	PC3	prostate	24h	-0.679732	0.02139243729	11
Diotyrosine		10uM	HT29	large intestine	6h	-0.679723	0.02139477488	11
Chlorthalidone	CA7|SLC12A3	1.11uM	YAPC	pancreas	24h	-0.679633	0.02141866357	11
BG-1008		10uM	NPC	neural progenitor cells	24h	-0.679603	0.02142674648	11
BRD-K07395346		10uM	VCAP	prostate	6h	-0.679509	0.02145166332	11
Sepantronium	BIRC5	0.5uM	RMUGS	ovary	6h	-0.679506	0.02145245205	11
Rabeprazole	ATP4A|ATP4B	10uM	VCAP	prostate	24h	-0.67943	0.02147279249	11
BRD-A94810754-001-01-2		10uM	NEU		6h	-0.679428	0.02147339848	11
Benzbromarone		0.37uM	YAPC	pancreas	24h	-0.679258	0.02151860563	11
Methantheline	HRH2	10uM	A549	lung	24h	-0.679244	0.02152254911	11
Entinostat	HDAC1|HDAC10|HDAC11|HDAC2|HDAC3|HDAC4|HDAC5|HDAC6|HDAC7|HDAC8|HDAC9	0.37uM	A375	skin	24h	-0.679183	0.0215386019	11
Everolimus	FKBP1A|MTOR	10uM	MCF7	breast	6h	-0.679113	0.02155744493	11
CHEMBL416418	ASAH1|UGCG	60uM	SNUC4	large intestine	6h	-0.679038	0.02157758482	11
Entacapone	COMT	10uM	HT29	large intestine	6h	-0.678999	0.02158803495	11
Oxamflatin		10uM	FIBRNPC		24h	-0.678919	0.02160921101	11
Lorcaserin HCl	HTR2C	1.11uM	YAPC	pancreas	24h	-0.678675	0.02167470617	11
WZ3105	CLK2|CSNK1E|FLT3|ULK1	0.04uM	SKBR3	breast	3h	-0.678669	0.0216764179	11
BS-181		1.11uM	NPC.CAS9		24h	-0.678607	0.0216930077	11
Fccp		1uM	MCF7	breast	24h	-0.67857	0.02170294707	11
Cabozantinib	KDR|MET	0.12uM	HCC515	lung	24h	-0.678564	0.02170455081	11
Promazine	CHRM5|DRD2|DRD3|DRD4|HTR2A	10uM	HCT116	large intestine	6h	-0.678433	0.02173974201	11
Broad-Sai-296		10uM	HA1E	kidney epithelial	6h	-0.678411	0.02174557172	11
AC1MFWN2		10uM	PC3	prostate	6h	-0.678386	0.02175248065	11
Floxuridine		0.37uM	A375	skin	24h	-0.678357	0.02176008137	11
SPECTRUM_001873		0.12uM	YAPC	pancreas	24h	-0.678337	0.02176561797	11
Fusaric acid	DBH	10uM	VCAP	prostate	24h	-0.678312	0.0217722891	11
Entinostat	HDAC1|HDAC10|HDAC11|HDAC2|HDAC3|HDAC4|HDAC5|HDAC6|HDAC7|HDAC8|HDAC9	10uM	ASC	adipose	24h	-0.678243	0.02179090259	11
Curcumin	PTGS1|PTGS2	10uM	A375	skin	24h	-0.678231	0.02179418257	11
Toremifene	ESR1|ESR2	10uM	PC3	prostate	24h	-0.678194	0.02180417595	11
Vorinostat	HDAC1|HDAC2|HDAC3|HDAC6|HDAC8	10uM	SKMEL28	skin	6h	-0.678183	0.0218069358	11
179324-69-7	ADRM1|PSMA1|PSMA2|PSMA3|PSMA4|PSMA5|PSMA6|PSMA7|PSMA8|PSMB1|PSMB10|PSMB11|PSMB2|PSMB3|PSMB4|PSMB5|PSMB6|PSMB7|PSMB8|PSMB9|PSMC1|PSMC2|PSMC3|PSMC4|PSMC5|PSMC6|PSMD1|PSMD11|PSMD12|PSMD13|PSMD14|PSMD2|PSMD3|PSMD4|PSMD6|PSMD7|PSMD8|SEM1	20uM	PC3	prostate	24h	-0.678148	0.02181651812	11
Tyrphostin AG 538		10uM	PC3	prostate	24h	-0.678135	0.02182005492	11
Romidepsin		0.12uM	PC3	prostate	24h	-0.678099	0.02182968369	11
Bardoxolone Methyl	IKBKB|KEAP1|NFE2L2|PPARG	10uM	HT29	large intestine	24h	-0.678066	0.02183865009	11
NVP-AUY922	HSP90AA1|HSP90AB1	10uM	SKLU1	lung	6h	-0.67806	0.0218402256	11
AC1LWZG4		10uM	H1299	lung	6h	-0.678039	0.02184587696	11
16Beta-hydroxydisitoxigenin	ATP1A1	10uM	NPC	neural progenitor cells	24h	-0.677967	0.02186527341	11
848193-68-0	SIRT1	0.37uM	NPC	neural progenitor cells	24h	-0.67792	0.02187787863	11
MG-132	PSMB1	20uM	A375	skin	24h	-0.677856	0.02189534985	11
Tfmpp	HTR1D|HTR2A	10uM	VCAP	prostate	24h	-0.677814	0.02190656889	11
AGK 2	SIRT2	0.37uM	HCC515	lung	24h	-0.677733	0.02192853352	11
179324-69-7	ADRM1|PSMA1|PSMA2|PSMA3|PSMA4|PSMA5|PSMA6|PSMA7|PSMA8|PSMB1|PSMB10|PSMB11|PSMB2|PSMB3|PSMB4|PSMB5|PSMB6|PSMB7|PSMB8|PSMB9|PSMC1|PSMC2|PSMC3|PSMC4|PSMC5|PSMC6|PSMD1|PSMD11|PSMD12|PSMD13|PSMD14|PSMD2|PSMD3|PSMD4|PSMD6|PSMD7|PSMD8|SEM1	20uM	HT29	large intestine	24h	-0.677731	0.02192907343	11
Zardaverine	PDE4D	10uM	A549	lung	24h	-0.677708	0.02193538244	11
BRD-K22357409		5uM	A549	lung	24h	-0.677646	0.0219520188	11
MLS003587251		10uM	A375	skin	6h	-0.677582	0.02196947561	11
ZINC6718453		0.12uM	HCC515	lung	24h	-0.677569	0.02197299328	11
Phentolamine	ADRA1A|ADRA1B|ADRA1D|ADRA2A|ADRA2B|ADRA2C	0.37uM	A375	skin	24h	-0.677545	0.02197936986	11
MGCD-265	AXL|FLT1|FLT4|KDR|MET|MST1R|TEK	0.1uM	HS578T	breast	6h	-0.677514	0.02198782009	11
C28H30CIN5O4S	MET	0.1uM	MDAMB231		6h	-0.677499	0.02199195938	11
NS1619	KCNMA1	10uM	VCAP	prostate	24h	-0.67739	0.02202154664	11
STK178014		50uM	SKMEL28	skin	6h	-0.677359	0.02203000743	11
Rolipram	PDE4A|PDE4B|PDE4C|PDE4D	10uM	H1299	lung	6h	-0.677297	0.02204680503	11
Enzastaurin	PRKCB	1.11uM	MDAMB231		24h	-0.677281	0.02205124126	11
SB743921		0.12uM	A375	skin	24h	-0.677268	0.02205454291	11
ST024029		10uM	MCF7	breast	24h	-0.677234	0.02206382373	11
Simvastatin	HMGCR	10uM	SKB		24h	-0.677211	0.02207022378	11
Apatinib Hydrochloride	HDAC1|HDAC10|HDAC11|HDAC2|HDAC3|HDAC4|HDAC5|HDAC6|HDAC7|HDAC8|HDAC9	0.12uM	A375	skin	24h	-0.67719	0.02207585502	11
Mocetinostat	HDAC1|HDAC11|HDAC2|HDAC3|HDAC8	10uM	A375	skin	6h	-0.677156	0.02208516508	11
Arundine	AR|HIF1A|IFNG|PI3	10uM	NPC	neural progenitor cells	24h	-0.677132	0.02209154099	11
Iniparib	PARP1	10uM	YAPC	pancreas	24h	-0.677129	0.0220923073	11
SCHEMBL15150531		10uM	NEU		24h	-0.677094	0.02210200852	11
Dipyrone	PTGS1	0.12uM	A375	skin	24h	-0.677086	0.02210411922	11
HDACi1,2+3_mix		1uM	MCF7	breast	6h	-0.677075	0.02210719747	11
FR-180204	MAPK1|MAPK3	0.1uM	MDAMB231		24h	-0.677013	0.02212394224	11
Saracatinib	ABL1|SRC	10uM	VCAP	prostate	24h	-0.677013	0.02212403493	11
Pilaralisib	PIK3CA|PIK3CD|PIK3CG	10uM	HCC515	lung	6h	-0.676919	0.02214953734	11
Azacitidine	DNMT1|DNMT3A	0.04uM	NPC	neural progenitor cells	24h	-0.676829	0.02217410258	11
Ixabepilone	TUBA1A|TUBA1B|TUBA1C|TUBA3E|TUBA4A|TUBB|TUBB1|TUBB2A|TUBB2B|TUBB3|TUBB4A|TUBB4B|TUBB6|TUBB8	1.11uM	A375	skin	24h	-0.676754	0.02219451896	11
Alpha-Tochopherol		0.5uM	MCF7	breast	6h	-0.676683	0.0222139075	11
AEE788 (NVP-AEE788)	EGFR|ERBB2|FLT1|KDR	1.11uM	A375	skin	24h	-0.67667	0.02221755086	11
PD-0325901	MAP2K1|MAP2K2	3.33uM	SKBR3	breast	24h	-0.676646	0.0222239924	11
Methyldopa	ADRA2A|ADRA2B|ADRA2C|DDC	0.37uM	YAPC	pancreas	24h	-0.676631	0.02222824959	11
MW-STK33-100		3uM	THP1	haematopoietic and lymphoid tissue	24h	-0.676544	0.02225197868	11
Lersivirine		3.33uM	PC3	prostate	24h	-0.676527	0.02225672104	11
MLS002264414		10uM	A375	skin	6h	-0.676459	0.02227509289	11
Tretinoin	RARA|RARB|RARG|RORB	0.5uM	MCF7	breast	24h	-0.676397	0.02229221877	11
Pirenzepine	CHRM1	10uM	MCF7	breast	24h	-0.676368	0.02230023455	11
Amitrole		10uM	HEPG2	liver	6h	-0.67631	0.0223160064	11
CHEMBL2139763		10uM	PC3	prostate	24h	-0.67619	0.02234895022	11
MLS002276504		10uM	A549	lung	24h	-0.676132	0.02236477751	11
179324-69-7	ADRM1|PSMA1|PSMA2|PSMA3|PSMA4|PSMA5|PSMA6|PSMA7|PSMA8|PSMB1|PSMB10|PSMB11|PSMB2|PSMB3|PSMB4|PSMB5|PSMB6|PSMB7|PSMB8|PSMB9|PSMC1|PSMC2|PSMC3|PSMC4|PSMC5|PSMC6|PSMD1|PSMD11|PSMD12|PSMD13|PSMD14|PSMD2|PSMD3|PSMD4|PSMD6|PSMD7|PSMD8|SEM1	20uM	A375	skin	24h	-0.676012	0.02239769539	11
BRD-K31088139		5uM	VCAP	prostate	6h	-0.676012	0.02239788467	11
ZINC06431970		10uM	HA1E	kidney epithelial	6h	-0.67599	0.02240389209	11
Sepantronium	BIRC5	0.12uM	A375	skin	24h	-0.675452	0.02255184732	11
Ruxolitinib	JAK1|JAK2|TYK2	10uM	MCF7	breast	24h	-0.675449	0.02255286662	11
BRD-K06816133		10uM	NPC	neural progenitor cells	24h	-0.675366	0.02257585807	11
BRD-K77007746		5uM	HT29	large intestine	24h	-0.675362	0.02257676074	11
Itrazole		10uM	RKO	intestine	6h	-0.675333	0.02258492167	11
179324-69-7	ADRM1|PSMA1|PSMA2|PSMA3|PSMA4|PSMA5|PSMA6|PSMA7|PSMA8|PSMB1|PSMB10|PSMB11|PSMB2|PSMB3|PSMB4|PSMB5|PSMB6|PSMB7|PSMB8|PSMB9|PSMC1|PSMC2|PSMC3|PSMC4|PSMC5|PSMC6|PSMD1|PSMD11|PSMD12|PSMD13|PSMD14|PSMD2|PSMD3|PSMD4|PSMD6|PSMD7|PSMD8|SEM1	20uM	HT29	large intestine	24h	-0.675314	0.02259011361	11
BRD-K93157782		5uM	A549	lung	24h	-0.675268	0.02260288682	11
IMD-0354	IKBKB	10uM	PHH		6h	-0.675265	0.02260371852	11
Calcitriol	VDR	1uM	HT29	large intestine	6h	-0.675213	0.02261815711	11
Quiflapon	ALOX5AP	80uM	A375	skin	24h	-0.675102	0.02264878496	11
Entinostat	HDAC1|HDAC10|HDAC11|HDAC2|HDAC3|HDAC4|HDAC5|HDAC6|HDAC7|HDAC8|HDAC9	10uM	ASC	adipose	24h	-0.675086	0.02265328064	11
CHIR-99021		3.33uM	SKBR3	breast	24h	-0.674898	0.02270534818	11
STK224476		10uM	PC3	prostate	24h	-0.674863	0.02271502517	11
C-Fms Inhibitor		0.04uM	HCC515	lung	24h	-0.674822	0.02272638374	11
RO-194603		10uM	HEPG2	liver	6h	-0.674785	0.02273675464	11
Decitabine	DNMT1|DNMT3A	0.37uM	NPC	neural progenitor cells	24h	-0.674636	0.02277804319	11
MLS000063560		10uM	HEPG2	liver	6h	-0.674632	0.0227790581	11
Olaparib	PARP1|PARP2|PARP3	10uM	MCF7	breast	6h	-0.674625	0.02278118625	11
BRD-A86146706		10uM	NEU		24h	-0.67462	0.02278258796	11
BRD-K16633334		5uM	A375	skin	24h	-0.674614	0.02278406291	11
RO10-5824	DRD4	10uM	A549	lung	6h	-0.674602	0.02278746351	11
MG-132	PSMB1	20uM	HT29	large intestine	24h	-0.674601	0.02278786656	11
Loxapine	DRD1|DRD2|DRD3|DRD4|HRH1|HTR2A|HTR2C|HTR6	10uM	MCF7	breast	24h	-0.674599	0.02278840001	11
Tyrphostin AG-112		10uM	H1299	lung	6h	-0.674546	0.02280315814	11
Trazodone	HTR2A|HTR2C|SLC6A4	10uM	MCF7	breast	24h	-0.674538	0.02280527701	11
BRD-K40956802-001-01-8		10uM	HCC515	lung	6h	-0.674533	0.02280657043	11
MLS000108814		10uM	A375	skin	24h	-0.674427	0.02283629905	11
Iniparib	PARP1	0.04uM	NEU		24h	-0.674414	0.02283968336	11
SR-02000000346		10uM	PC3	prostate	24h	-0.674405	0.02284234878	11
phylloquinone		10uM	HELA	large intestine	24h	-0.674379	0.02284948613	11
MLN-8054	AURKA	3.33uM	NPC	neural progenitor cells	24h	-0.674357	0.02285579753	11
BRD-K67733357		5uM	PC3	prostate	24h	-0.674299	0.0228717636	11
BRD-K52099002		10uM	NPC	neural progenitor cells	24h	-0.674299	0.02287178347	11
BRD-A24396574-001-01-5		3.33uM	SKBR3	breast	24h	-0.674037	0.02294508252	11
3,5-Bis(4-methylbenzylidene)piperidin-4-one	SENP2|USP1|USP2|USP7	10uM	SNUC4	large intestine	6h	-0.673997	0.02295607646	11
MG-132	PSMB1	20uM	A375	skin	24h	-0.67396	0.02296656491	11
Infigratinib	FGFR1|FGFR2|FGFR3|FGFR4	0.04uM	NPC.CAS9		24h	-0.673854	0.02299625486	11
BRD-K38290133		5uM	VCAP	prostate	6h	-0.673848	0.0229978642	11
MG-132	PSMB1	20uM	YAPC	pancreas	24h	-0.673812	0.02300783341	11
BRD-K39172790-001-01-9		10uM	NEU		24h	-0.673747	0.02302622949	11
Vorinostat	HDAC1|HDAC2|HDAC3|HDAC6|HDAC8	10uM	H1299	lung	6h	-0.67355	0.02308145172	11
5-Bromo-n-[(3-methylpyridin-2-yl)carbamothioyl]pyridine-3-carboxamide		10uM	NEU		24h	-0.673527	0.02308788305	11
BI-2536	PLK1	0.37uM	SKBR3	breast	3h	-0.673522	0.02308925758	11
MLS003171619	GRM4	10uM	A549	lung	24h	-0.673393	0.02312540461	11
BRD-K15559773		10uM	VCAP	prostate	6h	-0.67328	0.02315709195	11
Vandetanib	EGFR|EPHA1|EPHA10|EPHA2|EPHA3|EPHA4|EPHA5|EPHA6|EPHA7|EPHA8|EPHB1|EPHB2|EPHB3|EPHB4|EPHB6|ERBB2|ERBB3|ERBB4|FLT1|FLT4|KDR|PTK6|RET|SRC|TEK	0.37uM	HEPG2	liver	24h	-0.673255	0.02316421243	11
Gemcitabine	POLA1|POLD1|POLE|RRM1|RRM2|RRM2B	3.33uM	A375	skin	24h	-0.673245	0.02316696629	11
KN 62	CAMK2A|P2RX7	10uM	ASC	adipose	24h	-0.673211	0.02317659878	11
Acetazolamide	CA1|CA12|CA14|CA2|CA4|CA7	0.12uM	A375	skin	24h	-0.673177	0.02318620775	11
PF 3845	FAAH	10uM	TYKNU	ovary	6h	-0.673136	0.02319773196	11
KUC103875		10uM	HT29	large intestine	6h	-0.673056	0.02322030999	11
VX-809 (Lumacaftor)	CFTR	0.12uM	HELA	large intestine	24h	-0.67303	0.02322757671	11
Cyclopentolate	CHRM3	10uM	PC3	prostate	24h	-0.67292	0.02325875572	11
BRD-K28668737		5uM	MCF7	breast	24h	-0.672832	0.02328337455	11
FK-506	FKBP1A	10uM	VCAP	prostate	24h	-0.672783	0.0232972336	11
BRD-K38842489		5uM	HT29	large intestine	24h	-0.672563	0.02335945699	11
Glimepiride	ABCC8|KCNJ11	10uM	NPC	neural progenitor cells	24h	-0.672556	0.02336157598	11
Doramapimod	MAPK11|MAPK12|MAPK14	1.11uM	A375	skin	24h	-0.67255	0.02336305736	11
Tamatinib	SYK	0.04uM	MCF7	breast	24h	-0.67247	0.02338596133	11
AC1L1E8W	ADORA1|ADORA2A	10uM	HA1E	kidney epithelial	24h	-0.672468	0.02338631977	11
Narlaprevir		0.04uM	YAPC	pancreas	24h	-0.672447	0.02339235997	11
Vorinostat	HDAC1|HDAC2|HDAC3|HDAC6|HDAC8	10uM	A375	skin	24h	-0.672433	0.02339618081	11
BRD-K39947788		10uM	VCAP	prostate	6h	-0.672415	0.02340131449	11
179324-69-7	ADRM1|PSMA1|PSMA2|PSMA3|PSMA4|PSMA5|PSMA6|PSMA7|PSMA8|PSMB1|PSMB10|PSMB11|PSMB2|PSMB3|PSMB4|PSMB5|PSMB6|PSMB7|PSMB8|PSMB9|PSMC1|PSMC2|PSMC3|PSMC4|PSMC5|PSMC6|PSMD1|PSMD11|PSMD12|PSMD13|PSMD14|PSMD2|PSMD3|PSMD4|PSMD6|PSMD7|PSMD8|SEM1	20uM	HT29	large intestine	24h	-0.672373	0.02341326298	11
SCHEMBL618594		0.12uM	HCC515	lung	24h	-0.672336	0.02342386768	11
OPREA1_214521		10uM	PC3	prostate	24h	-0.672307	0.02343206112	11
Lenalidomide	CRBN|CUL4A|DDB1|RBX1|TNF	100uM	MDST8	intestine	6h	-0.672251	0.02344782504	11
YM-298198	GRM1	10uM	PHH		24h	-0.67215	0.02347662332	11
CHEMBL1552615		10uM	MCF7	breast	24h	-0.672142	0.02347899658	11
Necrostatin	RIPK1	10uM	A549	lung	6h	-0.672129	0.02348242865	11
179324-69-7	ADRM1|PSMA1|PSMA2|PSMA3|PSMA4|PSMA5|PSMA6|PSMA7|PSMA8|PSMB1|PSMB10|PSMB11|PSMB2|PSMB3|PSMB4|PSMB5|PSMB6|PSMB7|PSMB8|PSMB9|PSMC1|PSMC2|PSMC3|PSMC4|PSMC5|PSMC6|PSMD1|PSMD11|PSMD12|PSMD13|PSMD14|PSMD2|PSMD3|PSMD4|PSMD6|PSMD7|PSMD8|SEM1	20uM	HT29	large intestine	24h	-0.672051	0.02350478965	11
SR-02000000367		10uM	MCF7	breast	24h	-0.671955	0.02353190462	11
Momelotinib	JAK1|JAK2	0.5uM	MCF7	breast	6h	-0.671937	0.02353717318	11
SCHEMBL10583556	PTGS1|PTGS2	10uM	A549	lung	24h	-0.671883	0.0235524342	11
Tipifarnib	CHURC1-FNTB|FNTA|FNTB	1.11uM	A375	skin	24h	-0.671785	0.02358055405	11
MG-132	PSMB1	20uM	HT29	large intestine	24h	-0.671782	0.02358128306	11
179324-69-7	ADRM1|PSMA1|PSMA2|PSMA3|PSMA4|PSMA5|PSMA6|PSMA7|PSMA8|PSMB1|PSMB10|PSMB11|PSMB2|PSMB3|PSMB4|PSMB5|PSMB6|PSMB7|PSMB8|PSMB9|PSMC1|PSMC2|PSMC3|PSMC4|PSMC5|PSMC6|PSMD1|PSMD11|PSMD12|PSMD13|PSMD14|PSMD2|PSMD3|PSMD4|PSMD6|PSMD7|PSMD8|SEM1	20uM	PC3	prostate	24h	-0.67174	0.02359332258	11
BRD-K72072919		5uM	MCF7	breast	24h	-0.671661	0.02361570969	11
BMS-345541	IKBKB	0.1uM	MCF7	breast	6h	-0.671634	0.02362349788	11
Methylnaltrexone (Bromide)		0.12uM	HELA	large intestine	24h	-0.671596	0.02363419947	11
AC1OAV9H		10uM	NPC	neural progenitor cells	24h	-0.671571	0.02364154559	11
CHEMBL179288		10uM	OV7	ovary	6h	-0.671559	0.02364480328	11
16Beta-hydroxydisitoxigenin	ATP1A1	10uM	A375	skin	6h	-0.671535	0.02365182913	11
SCHEMBL5945809	HTR2A	10uM	NPC	neural progenitor cells	24h	-0.671496	0.02366286446	11
BRD-K74711637		10uM	VCAP	prostate	6h	-0.671347	0.02370547493	11
MLS-0315868.0001		10uM	A375	skin	6h	-0.671303	0.02371811969	11
BRD-K73788182		10uM	VCAP	prostate	24h	-0.671299	0.02371913395	11
Withaferin A	IKBKB|NAMPT	1.11uM	MDAMB231		24h	-0.671238	0.02373656662	11
C24H25CLFN5O3	EGFR|ERBB2|ERBB4	1uM	MDAMB231		6h	-0.671226	0.02374017391	11
SPOX1_000823		10uM	HCC515	lung	6h	-0.671102	0.0237756483	11
Necrostatin	RIPK1	100uM	NCIH596	lung	6h	-0.671101	0.02377584486	11
Thioridazine	DRD1|DRD2|DRD3|DRD4|HTR2A|HTR2C	10uM	SNUC5	large intestine	6h	-0.671059	0.02378783337	11
MG-132	PSMB1	20uM	A375	skin	24h	-0.670972	0.02381286093	11
Vorinostat	HDAC1|HDAC2|HDAC3|HDAC6|HDAC8	10uM	HCC515	lung	24h	-0.670956	0.02381757083	11
SA-433965		10uM	MCF7	breast	24h	-0.670887	0.02383714412	11
BRD-K01425431		10uM	A549	lung	24h	-0.670882	0.02383864515	11
179324-69-7	ADRM1|PSMA1|PSMA2|PSMA3|PSMA4|PSMA5|PSMA6|PSMA7|PSMA8|PSMB1|PSMB10|PSMB11|PSMB2|PSMB3|PSMB4|PSMB5|PSMB6|PSMB7|PSMB8|PSMB9|PSMC1|PSMC2|PSMC3|PSMC4|PSMC5|PSMC6|PSMD1|PSMD11|PSMD12|PSMD13|PSMD14|PSMD2|PSMD3|PSMD4|PSMD6|PSMD7|PSMD8|SEM1	20uM	A375	skin	24h	-0.670818	0.02385708161	11
Rigosertib	CDK1|F2R|FLT1|FYN|PDGFRA|PLK1|PLK2|SRC	0.37uM	HA1E	kidney epithelial	24h	-0.670806	0.02386040917	11
BRD-K19436903		10uM	NPC	neural progenitor cells	24h	-0.670788	0.02386575632	11
AZD7762	CHEK1	3.33uM	A375	skin	24h	-0.670701	0.02389066855	11
F1566-0341		10uM	SKB		24h	-0.670598	0.02392043129	11
Genistein	CFTR|ESR2	1uM	VCAP	prostate	6h	-0.670562	0.02393061436	11
BRD-K22101161		5uM	HT29	large intestine	24h	-0.670506	0.02394678525	11
CHEMBL1965031		10uM	A549	lung	24h	-0.670406	0.02397570245	11
Purmorphamine	SMO	40uM	RMUGS	ovary	6h	-0.670382	0.02398251128	11
AC1MGQL6		10uM	ASC	adipose	24h	-0.670362	0.02398819847	11
Pictilisib	PIK3CA|PIK3CB|PIK3CD|PIK3CG|PIK3R1|PIK3R2|PIK3R3|PIK3R5	0.12uM	HELA	large intestine	24h	-0.670218	0.02402994955	11
179324-69-7	ADRM1|PSMA1|PSMA2|PSMA3|PSMA4|PSMA5|PSMA6|PSMA7|PSMA8|PSMB1|PSMB10|PSMB11|PSMB2|PSMB3|PSMB4|PSMB5|PSMB6|PSMB7|PSMB8|PSMB9|PSMC1|PSMC2|PSMC3|PSMC4|PSMC5|PSMC6|PSMD1|PSMD11|PSMD12|PSMD13|PSMD14|PSMD2|PSMD3|PSMD4|PSMD6|PSMD7|PSMD8|SEM1	20uM	PC3	prostate	24h	-0.670182	0.02404030948	11
PF750	FAAH	80uM	SKMEL28	skin	6h	-0.670156	0.02404791089	11
BRD-K44302407		5uM	VCAP	prostate	24h	-0.670135	0.02405392643	11
Nesbuvir		10uM	YAPC	pancreas	24h	-0.670059	0.02407576028	11
LBH-589		10uM	NPC	neural progenitor cells	24h	-0.669999	0.02409326352	11
PF-04217903	MET	0.37uM	HCC515	lung	24h	-0.669994	0.02409470109	11
QL47	BMX|BTK	10uM	BT20	breast	24h	-0.669851	0.02413601766	11
Vorinostat	HDAC1|HDAC2|HDAC3|HDAC6|HDAC8	0.12uM	A375	skin	24h	-0.669844	0.02413807192	11
Idelalisib	PIK3CD|PIK3CG	0.12uM	HCC515	lung	24h	-0.669739	0.02416851662	11
MG-132	PSMB1	20uM	HT29	large intestine	24h	-0.669633	0.02419913405	11
IOX2		0.37uM	PC3	prostate	24h	-0.669537	0.02422710412	11
SPECTRUM1505012	CYP19A1	10uM	A375	skin	24h	-0.669508	0.02423544497	11
179324-69-7	ADRM1|PSMA1|PSMA2|PSMA3|PSMA4|PSMA5|PSMA6|PSMA7|PSMA8|PSMB1|PSMB10|PSMB11|PSMB2|PSMB3|PSMB4|PSMB5|PSMB6|PSMB7|PSMB8|PSMB9|PSMC1|PSMC2|PSMC3|PSMC4|PSMC5|PSMC6|PSMD1|PSMD11|PSMD12|PSMD13|PSMD14|PSMD2|PSMD3|PSMD4|PSMD6|PSMD7|PSMD8|SEM1	20uM	YAPC	pancreas	24h	-0.669485	0.0242421515	11
SCHEMBL15422533		0.5uM	NKDBA	kidney epithelial	24h	-0.66948	0.02424376391	11
BRD-K55878534		10uM	NPC	neural progenitor cells	24h	-0.669436	0.02425630533	11
Vorinostat	HDAC1|HDAC2|HDAC3|HDAC6|HDAC8	10uM	SKMEL1	skin	6h	-0.669377	0.02427367527	11
ZINC00368262		10uM	MCF7	breast	24h	-0.669371	0.02427543836	11
Flunarizine	CACNA1G|CACNA1H	10uM	ASC	adipose	24h	-0.669345	0.02428297108	11
MLS002607677		10uM	MCF7	breast	24h	-0.669146	0.02434094714	11
Belinostat	HDAC1|HDAC10|HDAC11|HDAC2|HDAC3|HDAC4|HDAC5|HDAC6|HDAC7|HDAC8|HDAC9	10uM	NPC.CAS9		24h	-0.669145	0.02434106082	11
SAQUINAVIR MESYLATE		0.04uM	A375	skin	24h	-0.669125	0.02434702345	11
BRD-K91834385		10uM	MCF7	breast	24h	-0.668805	0.02444022322	11
SCHEMBL16892136		3uM	HA1E	kidney epithelial	6h	-0.668752	0.02445595281	11
848193-68-0	SIRT1	20uM	SNUC5	large intestine	6h	-0.668682	0.02447624349	11
Trichostatin A, Streptomyces Sp.	HDAC1|HDAC10|HDAC3|HDAC4|HDAC6|HDAC7|HDAC8	0.1uM	PC3	prostate	24h	-0.668476	0.02453653199	11
CHEMBL3347630		1.11uM	NEU		24h	-0.668373	0.02456687105	11
Tracazolate	GABRA1	10uM	SKB		24h	-0.668356	0.02457191275	11
CHEMBL2361691		5uM	VCAP	prostate	6h	-0.668355	0.02457203049	11
Luzindole	MTNR1B	10uM	NEU		24h	-0.668348	0.02457412706	11
MLS002264433		10uM	MCF7	breast	6h	-0.668313	0.02458435438	11
Broad-Sai-296		5uM	PC3	prostate	24h	-0.668307	0.02458613238	11
BRD-K59130924		5uM	VCAP	prostate	6h	-0.668269	0.02459735769	11
Trichostatin A, Streptomyces Sp.	HDAC1|HDAC10|HDAC3|HDAC4|HDAC6|HDAC7|HDAC8	10uM	MCF7	breast	24h	-0.668258	0.02460044859	11
IWR-1-ENDO	TNKS|TNKS2	0.001uM	A549	lung	24h	-0.668252	0.02460228492	11
Brefeldin A		0.1uM	HCC515	lung	24h	-0.668187	0.02462139135	11
MEGXP0_001010		10uM	PC3	prostate	24h	-0.66817	0.02462642443	11
MG-132	PSMB1	20uM	HT29	large intestine	24h	-0.668141	0.02463483571	11
ST-4062971		10uM	HT29	large intestine	6h	-0.668105	0.02464553865	11
Pregnenolone		10uM	PC3	prostate	24h	-0.667981	0.02468187761	11
Repaglinide	ABCC8|KCNJ11	10uM	VCAP	prostate	6h	-0.667923	0.02469907866	11
Trichostatin	HDAC1|HDAC10|HDAC3|HDAC4|HDAC6|HDAC7|HDAC8	0.001uM	A549	lung	24h	-0.667798	0.02473582318	11
OSI-930	FLT1|FLT4|KDR|KIT	0.37uM	NEU		24h	-0.667783	0.02474029389	11
Canertinib	EGFR|ERBB2|ERBB4	0.12uM	MCF7	breast	3h	-0.667722	0.02475820161	11
TPCA-1	IKBKB	0.37uM	ASC.C		24h	-0.667655	0.02477813471	11
Propantheline	CHRM1|CHRM2|CHRM3	10uM	PC3	prostate	24h	-0.66763	0.02478548444	11
L-Sulforaphane	NFE2L2	0.5uM	HCC515	lung	6h	-0.6676	0.02479440358	11
179324-69-7	ADRM1|PSMA1|PSMA2|PSMA3|PSMA4|PSMA5|PSMA6|PSMA7|PSMA8|PSMB1|PSMB10|PSMB11|PSMB2|PSMB3|PSMB4|PSMB5|PSMB6|PSMB7|PSMB8|PSMB9|PSMC1|PSMC2|PSMC3|PSMC4|PSMC5|PSMC6|PSMD1|PSMD11|PSMD12|PSMD13|PSMD14|PSMD2|PSMD3|PSMD4|PSMD6|PSMD7|PSMD8|SEM1	20uM	A375	skin	24h	-0.667588	0.02479792037	11
KI8751	KDR	10uM	PHH		24h	-0.667558	0.02480661363	11
BRD-K99311962		10uM	VCAP	prostate	24h	-0.667508	0.0248213268	11
SAR245409		0.1uM	MCF7	breast	24h	-0.667462	0.02483518943	11
Lofexidine	ADRA2A	10uM	MCF7	breast	6h	-0.667444	0.0248404948	11
Iproniazid		10uM	MCF7	breast	24h	-0.667442	0.02484105876	11
BRD-K60823407		5uM	MCF7	breast	24h	-0.66734	0.02487100667	11
THZ-2-98-01		1uM	BT20	breast	6h	-0.667294	0.02488468255	11
869288-64-2		0.12uM	HUVEC	umbilical vein	24h	-0.667277	0.02488977649	11
PIK-93		0.37uM	BT20	breast	24h	-0.667272	0.02489118227	11
MLS000038106		10uM	HCC515	lung	6h	-0.667229	0.02490389344	11
SCHEMBL13991002		40uM	H1299	lung	6h	-0.667147	0.02492837801	11
2-Bromo-n-[3-(pentanoylamino)phenyl]benzamide		10uM	NEU		24h	-0.667127	0.02493410474	11
Althiazide		10uM	PC3	prostate	24h	-0.667125	0.02493488657	11
MG-132	PSMB1	20uM	YAPC	pancreas	24h	-0.667067	0.02495212518	11
BRD-K46692335		10uM	HCC515	lung	6h	-0.666998	0.02497240098	11
Vorinostat	HDAC1|HDAC2|HDAC3|HDAC6|HDAC8	10uM	PC3	prostate	24h	-0.666631	0.02508160318	11
Zardaverine	PDE4D	10uM	A375	skin	24h	-0.666612	0.02508706271	11
Aggc		10uM	PC3	prostate	24h	-0.666561	0.02510238955	11
Etya	ALOX12|PPARA|PPARG|PTGS1	10uM	VCAP	prostate	6h	-0.666513	0.02511654633	11
Parthenolide		0.5uM	MCF7	breast	6h	-0.6665	0.02512045557	11
Allitinib		0.04uM	HCC515	lung	24h	-0.666424	0.02514309508	11
AC1MEVG9	PTPN1	10uM	TYKNU	ovary	6h	-0.666386	0.02515458789	11
PHA-665752	MET	1uM	BT20	breast	24h	-0.666345	0.02516670583	11
MLS003178531		10uM	HEPG2	liver	6h	-0.666198	0.02521050871	11
MG-132	PSMB1	20uM	HT29	large intestine	24h	-0.666184	0.02521479792	11
Sepantronium	BIRC5	1.11uM	HT29	large intestine	24h	-0.666105	0.02523849772	11
BRD-K01621458		1uM	MCF7	breast	6h	-0.665876	0.0253069394	11
BRD-K32069250		1uM	VCAP	prostate	24h	-0.665873	0.0253080097	11
179324-69-7	ADRM1|PSMA1|PSMA2|PSMA3|PSMA4|PSMA5|PSMA6|PSMA7|PSMA8|PSMB1|PSMB10|PSMB11|PSMB2|PSMB3|PSMB4|PSMB5|PSMB6|PSMB7|PSMB8|PSMB9|PSMC1|PSMC2|PSMC3|PSMC4|PSMC5|PSMC6|PSMD1|PSMD11|PSMD12|PSMD13|PSMD14|PSMD2|PSMD3|PSMD4|PSMD6|PSMD7|PSMD8|SEM1	20uM	HT29	large intestine	24h	-0.665851	0.02531434459	11
Probenecid	SLC22A11|SLC22A6|SLC22A8	10uM	A549	lung	24h	-0.665783	0.02533480231	11
BRD-K75368232		1uM	MCF7	breast	6h	-0.665739	0.02534793038	11
MLS001116189		10uM	HT29	large intestine	6h	-0.665674	0.02536764192	11
Felodipine	CACNA1C|CACNA1D|CACNA1F|CACNA1S|NR3C2	3.33uM	HELA	large intestine	24h	-0.665669	0.02536902342	11
GSK-3 Inhibitor IX	GSK3A|GSK3B	10uM	MDAMB231		24h	-0.665641	0.02537745337	11
XMD-16144		10uM	MCF7	breast	6h	-0.665627	0.02538156095	11
COT Inhibitor-2		0.37uM	NEU		24h	-0.665566	0.02539997751	11
DR 2313		3uM	MCF7	breast	6h	-0.665518	0.02541428884	11
CAY10603	HDAC6	10uM	A375	skin	24h	-0.665504	0.02541851364	11
PF-03758309	PAK4	10uM	A375	skin	24h	-0.665284	0.02548459591	11
SB-216763	GSK3B	10uM	SKM1	haematopoietic and lymphoid tissue	6h	-0.665283	0.02548511925	11
BRD-A24396574-001-01-5		1.11uM	BT20	breast	24h	-0.665276	0.0254870809	11
127408-30-4	KCNJ8	0.12uM	HELA	large intestine	24h	-0.665253	0.02549401525	11
179324-69-7	ADRM1|PSMA1|PSMA2|PSMA3|PSMA4|PSMA5|PSMA6|PSMA7|PSMA8|PSMB1|PSMB10|PSMB11|PSMB2|PSMB3|PSMB4|PSMB5|PSMB6|PSMB7|PSMB8|PSMB9|PSMC1|PSMC2|PSMC3|PSMC4|PSMC5|PSMC6|PSMD1|PSMD11|PSMD12|PSMD13|PSMD14|PSMD2|PSMD3|PSMD4|PSMD6|PSMD7|PSMD8|SEM1	0.01uM	HCC515	lung	6h	-0.665243	0.02549719358	11
MLS002474002		10uM	NPC	neural progenitor cells	24h	-0.665159	0.02552228439	11
QL47	BMX|BTK	0.1uM	SKBR3	breast	6h	-0.665115	0.02553558052	11
Pimozide	DRD1|DRD2|DRD3|DRD4|DRD5|HTR2A	10uM	FIBRNPC		24h	-0.665085	0.02554478874	11
Anastrozole	CYP19A1	0.37uM	HELA	large intestine	24h	-0.665068	0.02554973232	11
Isotretinoin	RARA|RARB|RARG	10uM	HCC515	lung	6h	-0.664946	0.02558651049	11
Linifanib	CSF1R|FLT1|FLT3|FLT4|KDR|PDGFRA|PDGFRB	1uM	SKBR3	breast	24h	-0.664904	0.0255993879	11
Tyrphostin 23	EGFR	10uM	VCAP	prostate	6h	-0.664896	0.02560182502	11
MG-132	PSMB1	20uM	YAPC	pancreas	24h	-0.664764	0.02564164351	11
KS-1136	AR	10uM	HCC515	lung	6h	-0.664747	0.02564663632	11
MG-132	PSMB1	20uM	A375	skin	24h	-0.664745	0.02564744501	11
Broad-Sai-296		10uM	PC3	prostate	24h	-0.664713	0.02565700166	11
PFI-1		0.12uM	HME1	breast	24h	-0.664697	0.02566174344	11
Tretinoin	RARA|RARB|RARG|RORB	10uM	FIBRNPC		24h	-0.66464	0.02567906405	11
SCHEMBL570779		10uM	A375	skin	24h	-0.664616	0.02568646233	11
BRD-K80281472		5uM	VCAP	prostate	24h	-0.664589	0.0256944879	11
Phenformin		10uM	SKB		24h	-0.664438	0.02574017969	11
SC-514	IKBKB	10uM	A549	lung	24h	-0.664431	0.02574239056	11
AZD-5438	CDK1|CDK10|CDK11B|CDK12|CDK13|CDK14|CDK15|CDK16|CDK17|CDK18|CDK19|CDK2|CDK20|CDK3|CDK4|CDK5|CDK6|CDK7|CDK8|CDK9	3.33uM	MCF7	breast	24h	-0.664201	0.02581222382	11
Resveratrol	PTGS1|PTGS2|SIRT1	0.12uM	YAPC	pancreas	24h	-0.664181	0.02581839089	11
Withaferin A	IKBKB|NAMPT	1.11uM	BT20	breast	3h	-0.664155	0.0258262073	11
AC1OCDAW	TOP2A	0.04uM	A375	skin	24h	-0.664116	0.02583819264	11
SMR000068650		100uM	NCIH508	large intestine	6h	-0.664092	0.02584519592	11
Pracinostat		3.33uM	A375	skin	24h	-0.664023	0.02586621844	11
179324-69-7	ADRM1|PSMA1|PSMA2|PSMA3|PSMA4|PSMA5|PSMA6|PSMA7|PSMA8|PSMB1|PSMB10|PSMB11|PSMB2|PSMB3|PSMB4|PSMB5|PSMB6|PSMB7|PSMB8|PSMB9|PSMC1|PSMC2|PSMC3|PSMC4|PSMC5|PSMC6|PSMD1|PSMD11|PSMD12|PSMD13|PSMD14|PSMD2|PSMD3|PSMD4|PSMD6|PSMD7|PSMD8|SEM1	20uM	HT29	large intestine	24h	-0.664011	0.02586994801	11
SMP2_000081	FKBP1A	20uM	U937	haematopoietic and lymphoid tissue	6h	-0.663996	0.02587458943	11
2-(4,5-Dihydro-1H-imidazol-2-yl)quinoxaline		10uM	HEPG2	liver	6h	-0.663958	0.02588605722	11
NMS-1286937		1.11uM	PC3	prostate	24h	-0.663924	0.0258965284	11
GSK-1904529A	IGF1R|INSR	10uM	HA1E	kidney epithelial	6h	-0.663907	0.02590168364	11
BRD-K75081836		10uM	PC3	prostate	24h	-0.66389	0.0259069258	11
Infigratinib	FGFR1|FGFR2|FGFR3|FGFR4	1.11uM	HCC515	lung	24h	-0.663886	0.02590797614	11
MEGXP0_000778		10uM	NPC	neural progenitor cells	24h	-0.663608	0.02599275632	11
179324-69-7	ADRM1|PSMA1|PSMA2|PSMA3|PSMA4|PSMA5|PSMA6|PSMA7|PSMA8|PSMB1|PSMB10|PSMB11|PSMB2|PSMB3|PSMB4|PSMB5|PSMB6|PSMB7|PSMB8|PSMB9|PSMC1|PSMC2|PSMC3|PSMC4|PSMC5|PSMC6|PSMD1|PSMD11|PSMD12|PSMD13|PSMD14|PSMD2|PSMD3|PSMD4|PSMD6|PSMD7|PSMD8|SEM1	20uM	A375	skin	24h	-0.663567	0.02600525023	11
CHEMBL2136735	FGFR1|FGFR3|FLT1|FLT4|KDR|PDGFRA|PDGFRB	1uM	MCF10A	breast epithelial	24h	-0.663461	0.02603756955	11
Z36		10uM	NEU		6h	-0.663396	0.02605749369	11
20554-84-1		10uM	ASC	adipose	24h	-0.663333	0.02607695858	11
BRD-K91600270		10uM	MCF7	breast	24h	-0.663296	0.02608829473	11
chlormadinone-acetate		0.12uM	HA1E	kidney epithelial	24h	-0.663268	0.02609667221	11
Pracinostat		1.11uM	PC3	prostate	24h	-0.663248	0.02610282683	11
Iodipamide		10uM	VCAP	prostate	24h	-0.663213	0.02611363214	11
CLIMBAZOLE		10uM	HELA	large intestine	24h	-0.663211	0.02611407255	11
MG-132	PSMB1	20uM	HT29	large intestine	24h	-0.663203	0.02611665482	11
BRD-K78352220		5uM	VCAP	prostate	24h	-0.663151	0.02613246306	11
BRD-K81641277		5uM	MCF7	breast	24h	-0.663093	0.02615022637	11
179324-69-7	ADRM1|PSMA1|PSMA2|PSMA3|PSMA4|PSMA5|PSMA6|PSMA7|PSMA8|PSMB1|PSMB10|PSMB11|PSMB2|PSMB3|PSMB4|PSMB5|PSMB6|PSMB7|PSMB8|PSMB9|PSMC1|PSMC2|PSMC3|PSMC4|PSMC5|PSMC6|PSMD1|PSMD11|PSMD12|PSMD13|PSMD14|PSMD2|PSMD3|PSMD4|PSMD6|PSMD7|PSMD8|SEM1	20uM	A375	skin	24h	-0.66309	0.0261513653	11
GSK-461364	PLK1	0.5uM	MCF7	breast	24h	-0.663027	0.02617060142	11
CCT036477		10uM	NPC	neural progenitor cells	6h	-0.662891	0.02621238549	11
R547		3.33uM	A375	skin	24h	-0.662887	0.02621360996	11
LDN 193189	ACVR1|BMPR1A	10uM	HT29	large intestine	24h	-0.662846	0.02622627028	11
BRD-K25940840		5uM	A549	lung	24h	-0.662678	0.02627786541	11
SPECTRUM1505012	CYP19A1	10uM	YAPC	pancreas	24h	-0.662646	0.02628767242	11
Bendamustine HCl		0.04uM	HELA	large intestine	24h	-0.662628	0.02629327459	11
CHEMBL3188678		5uM	A375	skin	24h	-0.662598	0.02630237466	11
MGCD-265	AXL|FLT1|FLT4|KDR|MET|MST1R|TEK	0.5uM	MCF7	breast	24h	-0.662545	0.02631859199	11
LRRK2-IN-1	LRRK2	1.11uM	BT20	breast	3h	-0.662467	0.02634288559	11
IWR-1-ENDO	TNKS|TNKS2	1uM	A549	lung	24h	-0.662464	0.02634369398	11
Cpccoet	GRM1	10uM	NEU		24h	-0.662458	0.02634548485	11
ST-91		10uM	ASC	adipose	24h	-0.662425	0.02635577996	11
AC1O1EQ5		10uM	VCAP	prostate	24h	-0.662381	0.02636931944	11
Metoprolol	ADRB1|ADRB2	10uM	SKB		24h	-0.662366	0.02637385554	11
BMS-345541	IKBKB	0.37uM	SKBR3	breast	3h	-0.662274	0.02640225634	11
ZG-10	IRAK1	10uM	NEU		24h	-0.662242	0.02641215149	11
Zaprinast	PDE5A	1.11uM	A375	skin	24h	-0.66222	0.02641905206	11
BRD-K46445327		10uM	PC3	prostate	24h	-0.662206	0.02642332557	11
FR-180204	MAPK1|MAPK3	10uM	MCF10A	breast epithelial	6h	-0.662174	0.02643301203	11
BRD-K01477275		5uM	A549	lung	24h	-0.662132	0.02644614546	11
GSK1292263		1.11uM	YAPC	pancreas	24h	-0.662107	0.02645383584	11
Dasatinib	ABL1|BCR|BLK|EPHA2|FGR|FRK|FYN|HCK|KIT|LCK|LYN|PDGFRB|SRC|SRMS|YES1	1.11uM	NEU		24h	-0.662103	0.0264551189	11
Cyclohexanecarboxamide, 4-(1-aminoethyl)-n-4-pyridinyl-, trans-	ROCK1|ROCK2	1.11uM	HUVEC	umbilical vein	24h	-0.662098	0.02645653811	11
Linifanib	CSF1R|FLT1|FLT3|FLT4|KDR|PDGFRA|PDGFRB	10uM	HCC515	lung	6h	-0.662022	0.02648002548	11
Iobenguane		10uM	SKB		24h	-0.662012	0.02648312404	11
GSK-923295		10uM	A375	skin	24h	-0.661987	0.02649091308	11
GSK-3 Inhibitor IX	GSK3A|GSK3B	1uM	BT20	breast	6h	-0.661932	0.02650789138	11
T5715534		10uM	A549	lung	6h	-0.661867	0.02652801018	11
13-Hydroxy-8,14,19-trimethoxy-4,10,12,16-tetramethyl-3,20,22-trioxo-2-azabicyclo[16.3.1]docosa-1(21),4,6,10,18-pentaen-9-yl carbamate	HSP90AA1	1.11uM	HCC515	lung	24h	-0.66182	0.02654276729	11
Celecoxib	PTGS2	10uM	NEU		6h	-0.661796	0.02655020855	11
Indole-3-carbinol	AHR	10uM	HA1E	kidney epithelial	24h	-0.661693	0.02658204954	11
PF477736	CHEK1	0.5uM	HS578T	breast	6h	-0.661654	0.02659424267	11
MG-132	PSMB1	20uM	HT29	large intestine	24h	-0.661621	0.02660433116	11
Pioglitazone	PPARG	1.11uM	A375	skin	24h	-0.661451	0.02665728247	11
MG-132	PSMB1	20uM	A375	skin	24h	-0.661317	0.02669869058	11
F3098-6208		10uM	ASC	adipose	24h	-0.661261	0.02671634937	11
MG-132	PSMB1	20uM	HT29	large intestine	24h	-0.661189	0.0267385957	11
BI-2536	PLK1	1.11uM	BT20	breast	24h	-0.661046	0.02678334988	11
BRD-K11742792		5uM	PC3	prostate	24h	-0.661006	0.02679570641	11
CHEMBL2333346		3uM	MCF7	breast	6h	-0.661	0.02679760359	11
BRD-K03130528		5uM	A549	lung	24h	-0.660963	0.02680918089	11
IOX2		1.11uM	HEPG2	liver	24h	-0.660904	0.02682763114	11
CHEMDIV1_016684		10uM	SKB		24h	-0.660851	0.0268441511	11
Bonuten	ACE	10uM	PC3	prostate	24h	-0.660844	0.02684619639	11
Purmorphamine	SMO	40uM	THP1	haematopoietic and lymphoid tissue	6h	-0.660812	0.02685631523	11
Desmethylclomipramine		10uM	NEU		24h	-0.660788	0.02686369459	11
22862-76-6		10uM	FIBRNPC		24h	-0.660749	0.02687606437	11
WZ3105	CLK2|CSNK1E|FLT3|ULK1	0.37uM	A375	skin	24h	-0.660719	0.02688538006	11
GANT-61	GLI1|GLI2	10uM	ASC	adipose	24h	-0.660633	0.02691212414	11
BD-1047	SIGMAR1	10uM	VCAP	prostate	24h	-0.66061	0.02691942857	11
MLS000038106		10uM	NCIH508	large intestine	6h	-0.660582	0.0269280954	11
179324-69-7	ADRM1|PSMA1|PSMA2|PSMA3|PSMA4|PSMA5|PSMA6|PSMA7|PSMA8|PSMB1|PSMB10|PSMB11|PSMB2|PSMB3|PSMB4|PSMB5|PSMB6|PSMB7|PSMB8|PSMB9|PSMC1|PSMC2|PSMC3|PSMC4|PSMC5|PSMC6|PSMD1|PSMD11|PSMD12|PSMD13|PSMD14|PSMD2|PSMD3|PSMD4|PSMD6|PSMD7|PSMD8|SEM1	20uM	PC3	prostate	24h	-0.660581	0.02692849582	11
PKC Beta Inhibitor	PRKCB	10uM	SW480	large intestine	6h	-0.66052	0.02694755011	11
GAP-134 (Hydrochloride)		0.37uM	A375	skin	24h	-0.660498	0.0269542877	11
179324-69-7	ADRM1|PSMA1|PSMA2|PSMA3|PSMA4|PSMA5|PSMA6|PSMA7|PSMA8|PSMB1|PSMB10|PSMB11|PSMB2|PSMB3|PSMB4|PSMB5|PSMB6|PSMB7|PSMB8|PSMB9|PSMC1|PSMC2|PSMC3|PSMC4|PSMC5|PSMC6|PSMD1|PSMD11|PSMD12|PSMD13|PSMD14|PSMD2|PSMD3|PSMD4|PSMD6|PSMD7|PSMD8|SEM1	20uM	A375	skin	24h	-0.660368	0.02699532646	11
Trichostatin	HDAC1|HDAC10|HDAC3|HDAC4|HDAC6|HDAC7|HDAC8	1uM	MCF7	breast	6h	-0.660331	0.02700687101	11
Thioperamide	HRH3|HRH4	10uM	NPC	neural progenitor cells	24h	-0.66033	0.02700712089	11
Febuxostat	XDH	10uM	A549	lung	6h	-0.660325	0.0270086663	11
THZ-2-98-01		10uM	SKBR3	breast	24h	-0.660301	0.02701630488	11
Genz-644282		1.11uM	A375	skin	24h	-0.6603	0.02701648134	11
CGP 60474	CDK1	0.12uM	A375	skin	24h	-0.660299	0.0270168986	11
Belinostat	HDAC1|HDAC10|HDAC11|HDAC2|HDAC3|HDAC4|HDAC5|HDAC6|HDAC7|HDAC8|HDAC9	0.37uM	PC3	prostate	24h	-0.660185	0.02705269961	11
M-344		10uM	FIBRNPC		24h	-0.660183	0.02705331777	11
Apatinib Hydrochloride	HDAC1|HDAC10|HDAC11|HDAC2|HDAC3|HDAC4|HDAC5|HDAC6|HDAC7|HDAC8|HDAC9	1.11uM	A375	skin	24h	-0.660181	0.02705369761	11
MLN 2238	PSMB1	10uM	HT29	large intestine	6h	-0.660107	0.02707707702	11
BRD-K01621458		0.5uM	PC3	prostate	24h	-0.660093	0.02708154635	11
BRD-A03684405		3.33uM	A375	skin	24h	-0.660044	0.02709694916	11
CGP 60474	CDK1	0.37uM	HEPG2	liver	24h	-0.660022	0.02710388764	11
Chelerythrine		3.33uM	HCC515	lung	24h	-0.659938	0.027130358	11
Tamatinib	SYK	10uM	SW480	large intestine	6h	-0.65986	0.02715484074	11
MLS-0435555.0001		10uM	NEU		24h	-0.659835	0.02716253797	11
179324-69-7	ADRM1|PSMA1|PSMA2|PSMA3|PSMA4|PSMA5|PSMA6|PSMA7|PSMA8|PSMB1|PSMB10|PSMB11|PSMB2|PSMB3|PSMB4|PSMB5|PSMB6|PSMB7|PSMB8|PSMB9|PSMC1|PSMC2|PSMC3|PSMC4|PSMC5|PSMC6|PSMD1|PSMD11|PSMD12|PSMD13|PSMD14|PSMD2|PSMD3|PSMD4|PSMD6|PSMD7|PSMD8|SEM1	20uM	PC3	prostate	24h	-0.659719	0.02719923282	11
AC1NAL7D		10uM	MCF7	breast	24h	-0.659653	0.0272200919	11
761437-28-9		0.04uM	CD34	bone marrow	24h	-0.659584	0.02724186948	11
NU-7441	PRKDC	0.37uM	A549	lung	24h	-0.659583	0.02724199421	11
Pevonedistat	NAE1|UBA3	10uM	A375	skin	24h	-0.65945	0.02728392892	11
BRD-K99303177		10uM	HCC515	lung	6h	-0.659434	0.02728915569	11
Febuxostat	XDH	10uM	VCAP	prostate	24h	-0.659292	0.02733395205	11
Broad-Sai-296		10uM	MCF7	breast	6h	-0.659273	0.02733999425	11
T 98475	GNRHR	10uM	ASC	adipose	24h	-0.659229	0.02735383234	11
Mosapride	HTR4	10uM	NPC	neural progenitor cells	24h	-0.659225	0.02735526808	11
SC_I_004		10uM	NPC	neural progenitor cells	24h	-0.6591	0.02739481394	11
Olaparib	PARP1|PARP2|PARP3	0.5uM	SKBR3	breast	6h	-0.659084	0.02739980468	11
NONOXYNOL 9		10uM	A375	skin	6h	-0.659012	0.02742271172	11
ALX-5407	SLC6A9	10uM	VCAP	prostate	24h	-0.659003	0.02742553497	11
MLS001065847		10uM	VCAP	prostate	24h	-0.658972	0.02743537552	11
Vorinostat	HDAC1|HDAC2|HDAC3|HDAC6|HDAC8	10uM	NPC	neural progenitor cells	24h	-0.658944	0.02744432154	11
Cladribine	ADA	3.33uM	A375	skin	24h	-0.658902	0.02745759403	11
PF477736	CHEK1	0.37uM	A375	skin	24h	-0.658854	0.02747282474	11
STK151112		10uM	SNUC4	large intestine	6h	-0.658795	0.0274915209	11
179324-69-7	ADRM1|PSMA1|PSMA2|PSMA3|PSMA4|PSMA5|PSMA6|PSMA7|PSMA8|PSMB1|PSMB10|PSMB11|PSMB2|PSMB3|PSMB4|PSMB5|PSMB6|PSMB7|PSMB8|PSMB9|PSMC1|PSMC2|PSMC3|PSMC4|PSMC5|PSMC6|PSMD1|PSMD11|PSMD12|PSMD13|PSMD14|PSMD2|PSMD3|PSMD4|PSMD6|PSMD7|PSMD8|SEM1	20uM	HT29	large intestine	24h	-0.658697	0.02752258543	11
GSK-1904529A	IGF1R|INSR	0.5uM	SKBR3	breast	6h	-0.658606	0.02755154292	11
UNC1215		1.11uM	NEU		24h	-0.658586	0.02755790875	11
NU1025	PARP1	0.001uM	A549	lung	24h	-0.658543	0.02757179173	11
Oleoylethanolamide	GPR119|PPARA	10uM	PC3	prostate	6h	-0.658503	0.02758432779	11
Trichostatin A, Streptomyces Sp.	HDAC1|HDAC10|HDAC3|HDAC4|HDAC6|HDAC7|HDAC8	1uM	NEU		24h	-0.658469	0.0275951959	11
QL47	BMX|BTK	10uM	SKBR3	breast	24h	-0.658443	0.02760336174	11
SCHEMBL17497408		0.5uM	MCF7	breast	24h	-0.658438	0.02760511596	11
BRD-K54343811		1uM	HA1E	kidney epithelial	6h	-0.658313	0.02764489096	11
Panobinostat	HDAC1|HDAC10|HDAC11|HDAC2|HDAC3|HDAC4|HDAC5|HDAC6|HDAC7|HDAC8|HDAC9	0.1uM	HA1E	kidney epithelial	6h	-0.658283	0.02765452308	11
STK721917		0.5uM	HT29	large intestine	24h	-0.658168	0.0276912444	11
AC1LPBDT		10uM	NPC	neural progenitor cells	24h	-0.658121	0.0277062515	11
Pevonedistat	NAE1|UBA3	0.37uM	A375	skin	24h	-0.658108	0.02771022764	11
SA-84905		0.5uM	MCF7	breast	24h	-0.658072	0.02772180349	11
ZM336372		100uM	HCC15	lung	6h	-0.658071	0.02772228891	11
MLS000038106		10uM	LOVO	intestine	6h	-0.658048	0.02772945731	11
869288-64-2		1.11uM	PC3	prostate	24h	-0.658036	0.02773324369	11
CHIR-99021		10uM	SKBR3	breast	6h	-0.657989	0.02774824619	11
XMD 8-92	MAPK7	1.11uM	NEU		24h	-0.657938	0.02776473906	11
BG-1029		10uM	FIBRNPC		6h	-0.657901	0.02777654393	11
WZ3105	CLK2|CSNK1E|FLT3|ULK1	1uM	BT20	breast	6h	-0.657792	0.02781129058	11
MG-132	PSMB1	20uM	HT29	large intestine	24h	-0.657785	0.02781355323	11
Gemcitabine	POLA1|POLD1|POLE|RRM1|RRM2|RRM2B	10uM	A375	skin	24h	-0.657764	0.02782022803	11
179324-69-7	ADRM1|PSMA1|PSMA2|PSMA3|PSMA4|PSMA5|PSMA6|PSMA7|PSMA8|PSMB1|PSMB10|PSMB11|PSMB2|PSMB3|PSMB4|PSMB5|PSMB6|PSMB7|PSMB8|PSMB9|PSMC1|PSMC2|PSMC3|PSMC4|PSMC5|PSMC6|PSMD1|PSMD11|PSMD12|PSMD13|PSMD14|PSMD2|PSMD3|PSMD4|PSMD6|PSMD7|PSMD8|SEM1	20uM	PC3	prostate	24h	-0.657675	0.02784870933	11
179324-69-7	ADRM1|PSMA1|PSMA2|PSMA3|PSMA4|PSMA5|PSMA6|PSMA7|PSMA8|PSMB1|PSMB10|PSMB11|PSMB2|PSMB3|PSMB4|PSMB5|PSMB6|PSMB7|PSMB8|PSMB9|PSMC1|PSMC2|PSMC3|PSMC4|PSMC5|PSMC6|PSMD1|PSMD11|PSMD12|PSMD13|PSMD14|PSMD2|PSMD3|PSMD4|PSMD6|PSMD7|PSMD8|SEM1	20uM	A375	skin	24h	-0.657621	0.02786601402	11
Clofarabine	POLA1|POLD1|POLE|RRM1|RRM2|RRM2B	10uM	YAPC	pancreas	24h	-0.657589	0.02787626826	11
Chlorambucil		10uM	HT29	large intestine	6h	-0.65757	0.0278824363	11
Arachidonyl Trifluoromethylketone	PLA2G4A	80uM	HT29	large intestine	6h	-0.657553	0.02788796237	11
SB-216763	GSK3B	10uM	MCF10A	breast epithelial	6h	-0.65754	0.02789199651	11
Methyl 1-hydroxy-7-(hydroxymethyl)-1,4a,5,7a-tetrahydrocyclopenta[c]pyran-4-carboxylate		10uM	HCC515	lung	6h	-0.657489	0.02790842116	11
SCHEMBL570779		1.11uM	HCC515	lung	24h	-0.657379	0.02794388957	11
GSK429286A	ROCK1	0.12uM	HEPG2	liver	24h	-0.657365	0.02794820552	11
MLS000332706		10uM	ASC	adipose	24h	-0.657263	0.02798100139	11
Zardaverine	PDE4D	0.37uM	A375	skin	24h	-0.657149	0.02801789956	11
Pictilisib	PIK3CA|PIK3CB|PIK3CD|PIK3CG|PIK3R1|PIK3R2|PIK3R3|PIK3R5	0.5uM	MCF10A	breast epithelial	24h	-0.657121	0.02802678701	11
BRD-K65373229		5uM	A375	skin	24h	-0.657107	0.02803119727	11
TPCA-1	IKBKB	1.11uM	HCC515	lung	24h	-0.657107	0.028031207	11
GSK-3 Inhibitor II	GSK3B	10uM	SKL	skeletal muscle	24h	-0.657092	0.02803626807	11
CHEMBL2132717		0.5uM	MCF7	breast	6h	-0.657065	0.02804492469	11
THZ-2-98-01		10uM	SKBR3	breast	6h	-0.657001	0.02806542307	11
JZL-184		10uM	OV7	ovary	6h	-0.656984	0.02807079216	11
BRD-K87079453		5uM	VCAP	prostate	24h	-0.65693	0.0280883606	11
SCHEMBL16980374		0.5uM	MCF7	breast	6h	-0.656906	0.02809603466	11
MK-2206	AKT1|AKT2|AKT3	10uM	LOVO	intestine	6h	-0.656778	0.02813750889	11
BRD-K87313043		5uM	A549	lung	24h	-0.656754	0.02814502247	11
13-Methyl-7-[9-(4,4,5,5,5-pentafluoropentylsulfinyl)nonyl]-6,7,8,9,11,12,14,15,16,17-decahydrocyclopenta[a]phenanthrene-3,17-diol	ESR1	10uM	VCAP	prostate	6h	-0.656736	0.02815103135	11
AC1MEEHF		10uM	A375	skin	6h	-0.656726	0.02815422916	11
Broad-Sai-045		0.5uM	MCF7	breast	24h	-0.656682	0.02816840685	11
Tacedinaline	HDAC1|HDAC10|HDAC11|HDAC2|HDAC3|HDAC4|HDAC5|HDAC6|HDAC7|HDAC8|HDAC9	10uM	A375	skin	24h	-0.65633	0.02828216759	11
BRD-K51083659		10uM	HT29	large intestine	6h	-0.656281	0.02829826775	11
BRD-K95487462		10uM	NEU		24h	-0.656175	0.02833246511	11
Trichostatin A, Streptomyces Sp.	HDAC1|HDAC10|HDAC3|HDAC4|HDAC6|HDAC7|HDAC8	10uM	A375	skin	6h	-0.656086	0.02836149379	11
BRD-K31703908		5uM	VCAP	prostate	6h	-0.656057	0.02837082101	11
AC1N1YO4		10uM	HT29	large intestine	6h	-0.655977	0.02839664633	11
4L7B	KEAP1	1uM	HT29	large intestine	24h	-0.655951	0.02840521073	11
Gossypol	BCL2|BCL2L1|MCL1	10uM	A375	skin	24h	-0.655868	0.02843232309	11
ipratropium		0.12uM	HT29	large intestine	24h	-0.655825	0.02844622707	11
3-Aminobenzamide		40uM	NCIH2073	lung	6h	-0.655752	0.02847010627	11
BRD-K97318829		10uM	HT29	large intestine	24h	-0.655643	0.02850559714	11
Sirolimus	FKBP1A|MTOR	10uM	NEU		24h	-0.655561	0.0285322981	11
HLI-373	MDM2	10uM	U937	haematopoietic and lymphoid tissue	6h	-0.655451	0.02856789874	11
ALD1-H_000583		10uM	MCF7	breast	24h	-0.65542	0.02857812907	11
MG-132	PSMB1	20uM	A375	skin	24h	-0.655414	0.02858018969	11
BRD-K63801873		10uM	PC3	prostate	24h	-0.655324	0.0286096354	11
Disopyramide	SCN10A|SCN11A|SCN1A|SCN2A|SCN3A|SCN4A|SCN5A|SCN7A|SCN8A|SCN9A	10uM	MCF7	breast	24h	-0.655209	0.02864721865	11
BRD-K16026651		10uM	VCAP	prostate	24h	-0.655193	0.02865243545	11
6,10,10B-Trihydroxy-3,4a,7,7,10a-pentamethyl-1-oxo-3-vinyldodecahydro-1H-benzo[f]chromen-5-yl acetate	ADCY2	10uM	HCC515	lung	24h	-0.655173	0.02865902198	11
179324-69-7	ADRM1|PSMA1|PSMA2|PSMA3|PSMA4|PSMA5|PSMA6|PSMA7|PSMA8|PSMB1|PSMB10|PSMB11|PSMB2|PSMB3|PSMB4|PSMB5|PSMB6|PSMB7|PSMB8|PSMB9|PSMC1|PSMC2|PSMC3|PSMC4|PSMC5|PSMC6|PSMD1|PSMD11|PSMD12|PSMD13|PSMD14|PSMD2|PSMD3|PSMD4|PSMD6|PSMD7|PSMD8|SEM1	20uM	PC3	prostate	24h	-0.655138	0.02867015018	11
CHEMBL3182405		10uM	A375	skin	6h	-0.655098	0.02868327911	11
Hypericin		10uM	NPC	neural progenitor cells	24h	-0.655086	0.0286874462	11
Birinapant	BIRC2|BIRC3	10uM	YAPC	pancreas	24h	-0.655058	0.02869661816	11
GDC-0152		3.33uM	A375	skin	24h	-0.654946	0.02873316926	11
MLS002607703		10uM	HA1E	kidney epithelial	6h	-0.654946	0.02873325423	11
E-Doxepin	HRH1|HRH2|SLC6A2|SLC6A4	10uM	A549	lung	24h	-0.654868	0.02875857851	11
BRD-K90734091		10uM	A549	lung	24h	-0.654856	0.02876250912	11
TyrphostinAG835	EGFR	10uM	HT29	large intestine	6h	-0.654789	0.02878459558	11
Adarotene		0.12uM	A375	skin	24h	-0.654773	0.02878997135	11
CHEMBL2136735	FGFR1|FGFR3|FLT1|FLT4|KDR|PDGFRA|PDGFRB	3.33uM	HCC515	lung	24h	-0.654766	0.02879233938	11
Linifanib	CSF1R|FLT1|FLT3|FLT4|KDR|PDGFRA|PDGFRB	3.33uM	HCC515	lung	24h	-0.654728	0.02880462026	11
Belinostat	HDAC1|HDAC10|HDAC11|HDAC2|HDAC3|HDAC4|HDAC5|HDAC6|HDAC7|HDAC8|HDAC9	0.37uM	A375	skin	24h	-0.654646	0.0288315713	11
869288-64-2		0.37uM	HCC515	lung	24h	-0.654578	0.02885374868	11
L-690488	IMPA1	10uM	SW948	large intestine	6h	-0.654571	0.02885632085	11
MG-132	PSMB1	20uM	PC3	prostate	24h	-0.654475	0.02888775235	11
Vorinostat	HDAC1|HDAC2|HDAC3|HDAC6|HDAC8	10uM	NPC.TAK		24h	-0.654439	0.02889954236	11
Mosapride	HTR4	10uM	PC3	prostate	24h	-0.654301	0.02894505559	11
MLS001065912		10uM	PC3	prostate	6h	-0.654219	0.02897192784	11
Hexamethonium		10uM	MCF7	breast	24h	-0.654193	0.02898068962	11
SCHEMBL17497583		1uM	JURKAT	haematopoietic and lymphoid tissue	6h	-0.654139	0.0289983865	11
Manumycin-A	FNTA|IKBKB	10uM	A375	skin	24h	-0.654079	0.02901830885	11
SPOX1_000651		10uM	ASC	adipose	24h	-0.653977	0.02905181041	11
MLS006011051	BRAF	0.04uM	CD34	bone marrow	24h	-0.653957	0.02905857378	11
13-Hydroxy-8,14,19-trimethoxy-4,10,12,16-tetramethyl-3,20,22-trioxo-2-azabicyclo[16.3.1]docosa-1(21),4,6,10,18-pentaen-9-yl carbamate	HSP90AA1	0.01uM	A549	lung	6h	-0.653891	0.02908042752	11
AT-7519	CDK1|CDK10|CDK11B|CDK12|CDK13|CDK14|CDK15|CDK16|CDK17|CDK18|CDK19|CDK2|CDK20|CDK3|CDK4|CDK5|CDK6|CDK7|CDK8|CDK9	3.33uM	A375	skin	24h	-0.653819	0.02910406371	11
Dolastatin 10		0.04uM	A375	skin	24h	-0.653773	0.02911939331	11
QL47	BMX|BTK	0.5uM	BT20	breast	6h	-0.653698	0.02914397188	11
BRD-K00270349		5uM	VCAP	prostate	6h	-0.653686	0.02914804479	11
apigenin		3.33uM	BT20	breast	24h	-0.653634	0.02916519861	11
MLS001060779		10uM	PC3	prostate	24h	-0.653484	0.029215067	11
BRD-A24396574-001-01-5		3.33uM	HS578T	breast	24h	-0.653476	0.02921751456	11
SB-216641	HTR1B|HTR1D	10uM	VCAP	prostate	24h	-0.653443	0.02922839399	11
BRD-K23582869-001-01-3		0.1uM	THP1	haematopoietic and lymphoid tissue	6h	-0.6534	0.02924281931	11
TRIENTINE HYDROCHLORIDE		0.12uM	HELA	large intestine	24h	-0.653374	0.02925142702	11
GSK 1059615	PIK3CA|PIK3CB|PIK3CD|PIK3CG	0.12uM	HCC515	lung	24h	-0.653277	0.02928375719	11
Mebendazole		3.33uM	A375	skin	24h	-0.653249	0.02929297635	11
Riluzole	SCN10A|SCN11A|SCN1A|SCN2A|SCN3A|SCN4A|SCN5A|SCN7A|SCN8A|SCN9A	10uM	NPC	neural progenitor cells	6h	-0.653243	0.0292949423	11
Methiazole		10uM	HS27A	bone marrow	6h	-0.653239	0.02929637185	11
SMR000798332		10uM	HT29	large intestine	6h	-0.653237	0.02929678544	11
CHEMDIV3_004193		10uM	A549	lung	6h	-0.653114	0.02933788231	11
IN1541	PRKAA1	10uM	CL34	large intestine	6h	-0.653002	0.02937495304	11
Androstanol		10uM	A549	lung	24h	-0.652928	0.02939971732	11
Ethamivan		10uM	A549	lung	6h	-0.652922	0.02940159912	11
BRD-M69191681		5uM	VCAP	prostate	6h	-0.6529	0.02940909805	11
Bardoxolone Methyl	IKBKB|KEAP1|NFE2L2|PPARG	0.12uM	YAPC	pancreas	24h	-0.652882	0.02941499046	11
SB525334	TGFBR1	0.37uM	MNEU.E		24h	-0.652855	0.0294238796	11
Imatinib	ABL1|BCR|CSF1R|KIT|PDGFRA|PDGFRB	10uM	SKB		24h	-0.6528	0.0294421662	11
SB525334	TGFBR1	0.5uM	MCF10A	breast epithelial	6h	-0.652791	0.02944542052	11
SCHEMBL14867073		10uM	NEU		24h	-0.65274	0.02946230211	11
BRD-K83954980		5uM	HT29	large intestine	24h	-0.652724	0.02946764092	11
BRD-K59939374		10uM	A549	lung	24h	-0.652695	0.02947729845	11
Pazopanib	CSF1R|FGFR1|FGFR3|FLT1|FLT4|ITK|KDR|KIT|LCK|PDGFRA|PDGFRB	0.12uM	JURKAT	haematopoietic and lymphoid tissue	24h	-0.652665	0.02948724785	11
BRD-K20862010		5uM	HT29	large intestine	24h	-0.652654	0.02949104928	11
Broad-Sai-443		10uM	HA1E	kidney epithelial	24h	-0.652643	0.02949482317	11
MG-132	PSMB1	20uM	A375	skin	24h	-0.652471	0.02955197681	11
BRD-K84022666		10uM	HT29	large intestine	24h	-0.652411	0.02957226346	11
GSK429286A	ROCK1	3.33uM	NEU		24h	-0.6523	0.02960913475	11
MLS001214919		10uM	HT29	large intestine	6h	-0.6523	0.02960919759	11
Cyclohexanecarboxamide, 4-(1-aminoethyl)-n-4-pyridinyl-, trans-	ROCK1|ROCK2	3.33uM	NPC.CAS9		24h	-0.652273	0.02961833992	11
CYTARABINE, Cytarabine (Cytosine 1-b-D-arabinofuranoside), CYTIDINE 63878	POLA1|POLB	10uM	HS27A	bone marrow	6h	-0.652177	0.02965052964	11
Tretinoin	RARA|RARB|RARG|RORB	0.5uM	MCF7	breast	6h	-0.652104	0.02967480728	11
BMS-777607	AXL|MERTK|MET|MST1R|TYRO3	0.12uM	ASC.C		24h	-0.652102	0.02967571052	11
MG-132	PSMB1	20uM	HT29	large intestine	24h	-0.652063	0.02968856184	11
BRD-K10916986-001-01-6	TUBB	10uM	HCC515	lung	6h	-0.652034	0.02969839739	11
Androstenedone		10uM	A375	skin	6h	-0.651999	0.02971028926	11
Rimantadine		0.12uM	YAPC	pancreas	24h	-0.651996	0.02971114524	11
ZINC00125569		10uM	MCF7	breast	24h	-0.651945	0.02972821683	11
Vorinostat	HDAC1|HDAC2|HDAC3|HDAC6|HDAC8	10uM	NPC.TAK		24h	-0.651858	0.02975750623	11
ST4110747		10uM	MCF7	breast	24h	-0.651733	0.02979931131	11
179324-69-7	ADRM1|PSMA1|PSMA2|PSMA3|PSMA4|PSMA5|PSMA6|PSMA7|PSMA8|PSMB1|PSMB10|PSMB11|PSMB2|PSMB3|PSMB4|PSMB5|PSMB6|PSMB7|PSMB8|PSMB9|PSMC1|PSMC2|PSMC3|PSMC4|PSMC5|PSMC6|PSMD1|PSMD11|PSMD12|PSMD13|PSMD14|PSMD2|PSMD3|PSMD4|PSMD6|PSMD7|PSMD8|SEM1	20uM	HT29	large intestine	24h	-0.651708	0.02980776921	11
MG-132	PSMB1	20uM	HT29	large intestine	24h	-0.651706	0.02980838503	11
VE-821		0.04uM	CD34	bone marrow	24h	-0.651668	0.02982137438	11
179324-69-7	ADRM1|PSMA1|PSMA2|PSMA3|PSMA4|PSMA5|PSMA6|PSMA7|PSMA8|PSMB1|PSMB10|PSMB11|PSMB2|PSMB3|PSMB4|PSMB5|PSMB6|PSMB7|PSMB8|PSMB9|PSMC1|PSMC2|PSMC3|PSMC4|PSMC5|PSMC6|PSMD1|PSMD11|PSMD12|PSMD13|PSMD14|PSMD2|PSMD3|PSMD4|PSMD6|PSMD7|PSMD8|SEM1	20uM	A375	skin	24h	-0.65163	0.02983396871	11
MG-132	PSMB1	20uM	A375	skin	24h	-0.651573	0.02985323599	11
BRD-K15594502		5uM	HT29	large intestine	24h	-0.651494	0.02987987055	11
MLS-0435542.0001		10uM	VCAP	prostate	24h	-0.651463	0.02989045419	11
BIX01294	EHMT2	3.33uM	SKL.C		24h	-0.65141	0.02990801314	11
Tretinoin	RARA|RARB|RARG|RORB	10uM	A375	skin	6h	-0.651306	0.02994320135	11
BRD-A28746609	NR1I2|TUBB	10uM	A375	skin	24h	-0.651225	0.0299704859	11
CHEMBL567134		10uM	MCF7	breast	24h	-0.65122	0.02997231424	11
MG-132	PSMB1	20uM	HT29	large intestine	24h	-0.651104	0.03001123035	11
Adarotene		3.33uM	A375	skin	24h	-0.651033	0.03003554691	11
Mycophenolic acid	IMPDH1|IMPDH2	1.11uM	A375	skin	24h	-0.651027	0.03003748376	11
COT Inhibitor-2		10uM	NPC	neural progenitor cells	24h	-0.650995	0.03004829249	11
2-Bromo-n-[3-(pentanoylamino)phenyl]benzamide		10uM	PC3	prostate	24h	-0.65088	0.03008725602	11
179324-69-7	ADRM1|PSMA1|PSMA2|PSMA3|PSMA4|PSMA5|PSMA6|PSMA7|PSMA8|PSMB1|PSMB10|PSMB11|PSMB2|PSMB3|PSMB4|PSMB5|PSMB6|PSMB7|PSMB8|PSMB9|PSMC1|PSMC2|PSMC3|PSMC4|PSMC5|PSMC6|PSMD1|PSMD11|PSMD12|PSMD13|PSMD14|PSMD2|PSMD3|PSMD4|PSMD6|PSMD7|PSMD8|SEM1	20uM	PC3	prostate	24h	-0.650839	0.03010085459	11
Daidzein		10uM	HT29	large intestine	6h	-0.650799	0.03011453434	11
SCHEMBL1725480		10uM	MCF7	breast	24h	-0.650766	0.03012571633	11
Navitoclax	BCL2|BCL2L1|BCL2L2	10uM	U937	haematopoietic and lymphoid tissue	6h	-0.650727	0.03013879212	11
ST50813754		10uM	HT29	large intestine	6h	-0.65071	0.03014466634	11
ST4110747		10uM	A375	skin	6h	-0.650694	0.03015005851	11
BRD-K06589444		10uM	NEU		24h	-0.650645	0.03016656515	11
CHEMBL179288		10uM	SKB		24h	-0.65059	0.03018541701	11
Troglitazone	PPARG	10uM	NPC	neural progenitor cells	24h	-0.650588	0.03018619869	11
GSK429286A	ROCK1	0.12uM	NEU		24h	-0.650586	0.03018663308	11
Cabazitaxel		0.04uM	A375	skin	24h	-0.650536	0.03020365642	11
BRD-K47586560		10uM	PC3	prostate	24h	-0.650526	0.03020706055	11
Risperidone	ADRA1A|ADRA1B|DRD2|DRD3|DRD4|HRH1|HTR1A|HTR1D|HTR2A|HTR2C	10uM	NEU		24h	-0.650465	0.03022780206	11
Sepantronium	BIRC5	3.33uM	HT29	large intestine	24h	-0.650438	0.03023687729	11
179324-69-7	ADRM1|PSMA1|PSMA2|PSMA3|PSMA4|PSMA5|PSMA6|PSMA7|PSMA8|PSMB1|PSMB10|PSMB11|PSMB2|PSMB3|PSMB4|PSMB5|PSMB6|PSMB7|PSMB8|PSMB9|PSMC1|PSMC2|PSMC3|PSMC4|PSMC5|PSMC6|PSMD1|PSMD11|PSMD12|PSMD13|PSMD14|PSMD2|PSMD3|PSMD4|PSMD6|PSMD7|PSMD8|SEM1	20uM	PC3	prostate	24h	-0.650402	0.03024914066	11
Testosterone Propionate	AR	10uM	HCC515	lung	6h	-0.65037	0.03026011011	11
BRD-K75101679		5uM	A375	skin	24h	-0.650357	0.03026453513	11
BRD-K54343811		0.5uM	MCF7	breast	24h	-0.650355	0.03026499775	11
3-Chloro-l-alanine	RPS2	0.5uM	CL34	large intestine	6h	-0.650333	0.0302727469	11
Risperidone	ADRA1A|ADRA1B|DRD2|DRD3|DRD4|HRH1|HTR1A|HTR1D|HTR2A|HTR2C	10uM	VCAP	prostate	24h	-0.650323	0.0302760095	11
MLS005000125		5uM	PC3	prostate	24h	-0.650311	0.03028003018	11
PHA-767491		1.11uM	NPC	neural progenitor cells	24h	-0.650275	0.03029246801	11
4-Hydroxynon-2-enal		10uM	HEPG2	liver	6h	-0.650263	0.03029658394	11
MLS002703293		10uM	A549	lung	6h	-0.650214	0.03031308997	11
BIO2_000792	PTGS1|PTGS2	10uM	SKM1	haematopoietic and lymphoid tissue	6h	-0.650173	0.03032709353	11
179324-69-7	ADRM1|PSMA1|PSMA2|PSMA3|PSMA4|PSMA5|PSMA6|PSMA7|PSMA8|PSMB1|PSMB10|PSMB11|PSMB2|PSMB3|PSMB4|PSMB5|PSMB6|PSMB7|PSMB8|PSMB9|PSMC1|PSMC2|PSMC3|PSMC4|PSMC5|PSMC6|PSMD1|PSMD11|PSMD12|PSMD13|PSMD14|PSMD2|PSMD3|PSMD4|PSMD6|PSMD7|PSMD8|SEM1	20uM	HT29	large intestine	24h	-0.650123	0.03034413331	11
BRD-K71004332		5uM	VCAP	prostate	24h	-0.650103	0.03035093511	11
PHA-767491		0.12uM	NPC	neural progenitor cells	24h	-0.650019	0.03037932804	11
SMR000651464		10uM	MCF7	breast	24h	-0.649974	0.03039490421	11
Brefeldin A		0.1uM	MDST8	intestine	6h	-0.64997	0.03039625868	11
CHEMBL2355399		10uM	ASC	adipose	24h	-0.649942	0.03040571856	11
Methoxsalen	CYP1A1|CYP1A2|CYP2A13|CYP2A6|CYP3A4	10uM	MCF7	breast	24h	-0.649912	0.03041589127	11
Radicicol		0.04uM	A549	lung	24h	-0.649887	0.0304243268	11
Vorinostat	HDAC1|HDAC2|HDAC3|HDAC6|HDAC8	10uM	HCC515	lung	6h	-0.649842	0.03043971915	11
KCl		0.1uM	NEU		24h	-0.649828	0.03044464261	11
Broad-Sai-686		10uM	A375	skin	24h	-0.649781	0.03046057381	11
BRD-K38599483		10uM	HEPG2	liver	6h	-0.64976	0.03046766217	11
(+)-Taxifolin	ADIPOR2	10uM	A375	skin	6h	-0.649757	0.03046880499	11
179324-69-7	ADRM1|PSMA1|PSMA2|PSMA3|PSMA4|PSMA5|PSMA6|PSMA7|PSMA8|PSMB1|PSMB10|PSMB11|PSMB2|PSMB3|PSMB4|PSMB5|PSMB6|PSMB7|PSMB8|PSMB9|PSMC1|PSMC2|PSMC3|PSMC4|PSMC5|PSMC6|PSMD1|PSMD11|PSMD12|PSMD13|PSMD14|PSMD2|PSMD3|PSMD4|PSMD6|PSMD7|PSMD8|SEM1	20uM	HT29	large intestine	24h	-0.649755	0.03046950579	11
SMP2_000006		10uM	MCF7	breast	24h	-0.649701	0.03048802412	11
Withaferin A	IKBKB|NAMPT	10uM	PC3	prostate	24h	-0.649625	0.03051381886	11
BRD-K52908798		10uM	PC3	prostate	6h	-0.649622	0.03051504888	11
852475-26-4		0.12uM	HUVEC	umbilical vein	24h	-0.649554	0.03053810806	11
Cabozantinib	KDR|MET	1.11uM	NPC.CAS9		24h	-0.649515	0.03055156278	11
[truncated: 1,421 more rows]

## Sheet: CMAP library
Perturbagen	GeneTargets	Concentration	CellLine	Tissue	Concordance	pValue	nGenes
thioridazine	DRD1|DRD2|DRD3|DRD4|HTR2A|HTR2C	10uM	HL60	haematopoietic and lymphoid tissue	-0.276823	0.001701486088	126
thioridazine	DRD1|DRD2|DRD3|DRD4|HTR2A|HTR2C	10uM,9.8uM	HL60	haematopoietic and lymphoid tissue	-0.27087	0.002156645769	126
mianserin	ADRA1A|ADRA1B|ADRA1D|DRD2|HRH1|HTR1A|HTR2A|HTR2B|HTR2C|HTR6|HTR7	13.2uM	PC3	prostate	-0.256895	0.003686644163	126
parthenolide		16.2uM	MCF7	breast	-0.254634	0.004010145119	126
helveticoside		7.4uM	MCF7	breast	-0.250538	0.004661708633	126
penbutolol	ADRB2	5.8uM	MCF7	breast	-0.249671	0.004811168933	126
digitoxigenin		10.6uM	MCF7	breast	-0.243151	0.006079541204	126
genistein	CFTR|ESR2	10uM	HL60	haematopoietic and lymphoid tissue	-0.228082	0.01020946863	126
digoxigenin		10.2uM	MCF7	breast	-0.228006	0.01023547923	126
dicycloverine	CHRM1|CHRM2|CHRM3	11.6uM	PC3	prostate	-0.226855	0.01063543385	126
digoxin	ATP1A1|ATP1A2|ATP1A3|ATP1A4|ATP1B1|ATP1B2|ATP1B3|FXYD2	5.2uM	MCF7	breast	-0.221758	0.0125755023	126
bisacodyl		11uM	MCF7	breast	-0.221626	0.01262943697	126
levomepromazine	DRD2|DRD3|DRD4	9uM	PC3	prostate	-0.221187	0.01281093508	126
ouabain	ATP1A1	5.4uM	MCF7	breast	-0.219179	0.01366990328	126
proscillaridin	ATP1A1	7.6uM	MCF7	breast	-0.219158	0.01367950859	126
lanatoside C		4uM	MCF7	breast	-0.217509	0.01442230491	126
azacyclonol		15uM	PC3	prostate	-0.216429	0.0149282007	126
trifluoperazine	DRD1|DRD2|DRD3|DRD4|HTR2A|HTR2C	10uM,9.8uM	PC3	prostate	-0.212475	0.01691266358	126
trifluoperazine	DRD2|DRD3|DRD4|HTR2A|HTR2C	10uM	HL60	haematopoietic and lymphoid tissue	-0.210389	0.01804918943	126
astemizole	HRH1|KCNH2	8.8uM	PC3	prostate	-0.204609	0.02154993887	126
0179445-0000		10uM	PC3	prostate	-0.202251	0.0231374022	126
fluphenazine	DRD1|DRD2|DRD3|DRD4|HTR2A|HTR2C	10uM	PC3	prostate	-0.202169	0.02319399096	126
fluphenazine	DRD1|DRD2	10uM	PC3	prostate	-0.20061	0.02430032623	126

## Sheet: DM library
Compound	Tissue	Concordance	pValue	nGenes
CHEMBL3182046	breast cancer	-0.465121	1.21e-16	452
SCHEMBL12684744	pancreas cancer	-0.44652	1.56e-14	452
BMS-387032	pancreas cancer	-0.428572	1.28e-12	452
CHIR-265	haematopoietic and lymphoid tissue cancer	-0.417705	1.64e-11	452
NSC23766	breast cancer	-0.414322	3.55e-11	452
Sildenafil	pancreas cancer	-0.409267	1.11e-10	452
Selumetinib	upper aerodigestive tract cancer	-0.408499	1.32e-10	452
austocystin D	pancreas cancer	-0.405049	2.83e-10	452
bleomycin A2	haematopoietic and lymphoid tissue cancer	-0.403886	3.65e-10	452
PRIMA 1	large intestine cancer	-0.402831	4.61e-10	452
Sitagliptin	lung cancer	-0.401064	6.77e-10	452
ML320	breast cancer	-0.399027	1.05e-10	452
birinapant	central nervous system cancer	-0.397917	1.34e-09	452
Cyclophosphamide	pancreas cancer	-0.396031	2e-09	452
RO4929097	endometrium cancer	-0.393512	3.43e-09	452
KH-CB19	endometrium cancer	-0.392357	4.38e-09	452
BRD-K02492147	breast cancer	-0.389592	7.82e-09	452
TG100-115	central nervous system cancer	-0.388544	9.74e-09	452
CHIR-99021	soft tissue cancer	-0.386281	1.56e-08	452
Dasatinib	breast cancer	-0.386277	1.56e-08	452
Momelotinib	ovary cancer	-0.385317	1.9e-08	452
N9-Isopropylolomoucine	pancreas cancer	-0.382548	3.36e-08	452
Trametinib	upper aerodigestive tract cancer	-0.382304	3.53e-08	452
Cytochalasin B	lung cancer	-0.382251	3.57e-08	452
SPOX1_002925	endometrium cancer	-0.381558	4.11e-09	452
BRD-K96431673	lung cancer	-0.381499	4.16e-08	452
OSI-027	pancreas cancer	-0.380964	4.63e-09	452
Darinaparsin	large intestine cancer	-0.379948	5.69e-08	452
Semagacestat	breast cancer	-0.377735	8.89e-08	452
Cimetidine	haematopoietic and lymphoid tissue cancer	-0.376466	1.15e-07	452
IC-87114	central nervous system cancer	-0.375463	1.4e-07	452
TGX 221	pancreas cancer	-0.375132	1.5e-07	452
BRD-K33199242	kidney cancer	-0.375044	1.52e-07	452
Canertinib	pancreas cancer	-0.374445	1.72e-07	452
Erlotinib	CTRP cell lines	-0.374402	1.73e-07	452
Erlotinib	non-haematopoietic and non-lymphoid cancer	-0.374402	1.73e-07	452
PHA-793887	upper aerodigestive tract cancer	-0.373602	2.03e-07	452
Neratinib	urinary tract cancer	-0.372583	2.48e-07	452
bleomycin A2	upper aerodigestive tract cancer	-0.371983	2.79e-07	452
BRD-K61166597	pancreas cancer	-0.371857	2.86e-07	452
UNC0638	upper aerodigestive tract cancer	-0.371702	2.95e-07	452
CHEMBL2355724	upper aerodigestive tract cancer	-0.371225	3.24e-07	452
501919-59-1	breast cancer	-0.370257	3.92e-07	452
PYR-41	breast cancer	-0.370099	4.04e-07	452
PD153035 (Hydrochloride)	upper aerodigestive tract cancer	-0.369982	4.13e-07	452
bosutinib	breast cancer	-0.36962	4.44e-07	452
PIK-93	upper aerodigestive tract cancer	-0.369329	4.7e-07	452
KX2-391	upper aerodigestive tract cancer	-0.368384	5.64e-07	452
BRD-K26531177	large intestine cancer	-0.368101	5.96e-07	452
MK-0752	pancreas cancer	-0.367838	6.28e-07	452
Trametinib	endometrium cancer	-0.367468	6.74e-07	452
BRD-K86535717	lung cancer	-0.367417	6.81e-07	452
Ibrutinib (PCI-32765)	upper aerodigestive tract cancer	-0.3665	8.13e-07	452
Doramapimod	pancreas cancer	-0.365866	9.19e-07	452
Obatoclax	endometrium cancer	-0.365796	9.32e-07	452
Chlorambucil	pancreas cancer	-0.362228	1.84e-06	452
Alpelisib	upper aerodigestive tract cancer	-0.362037	1.91e-06	452
ZINC68199948	large intestine cancer	-0.361376	2.17e-06	452
Tamatinib	breast cancer	-0.360403	2.61e-07	452
Alisertib	pancreas cancer	-0.36019	2.71e-06	452
CHEMBL2152368	endometrium cancer	-0.358003	4.1e-06	452
BRD-K75293299	lung cancer	-0.357963	4.13e-06	452
BL003-049-HDAC3	pancreas cancer	-0.357549	4.46e-06	452
pluripotin	lung cancer	-0.356767	5.16e-06	452
PD153035 (Hydrochloride)	non-haematopoietic and non-lymphoid cancer	-0.356758	5.17e-06	452
IC-87114	CTRP cell lines	-0.356514	5.41e-06	452
BRD-K29086754	breast cancer	-0.356435	5.49e-06	452
PG 490	kidney cancer	-0.35635	5.58e-06	452
AZD-1480	oesophagus cancer	-0.356036	5.92e-07	452
Tivozanib	breast cancer	-0.356031	5.92e-06	452
Selumetinib	breast cancer	-0.355697	6.3e-06	452
palmostatin B	large intestine cancer	-0.355323	6.76e-06	452
Myriocin	breast cancer	-0.354882	7.33e-06	452
BRD-K27986637	breast cancer	-0.354377	8.05e-06	452
UNC0638	kidney cancer	-0.353994	8.64e-06	452
Pifithrin	oesophagus cancer	-0.352427	1.15e-06	452
RG 108	breast cancer	-0.351963	1.26e-06	452
ZINC01050121	bone cancer	-0.351932	1.26e-05	452
DBeQ	oesophagus cancer	-0.35069	1.59e-05	452
birinapant	large intestine cancer	-0.350653	1.6e-05	452
compound 1B	soft tissue cancer	-0.350372	1.68e-05	452
AC55649	breast cancer	-0.350333	1.69e-05	452
KU-60019	pancreas cancer	-0.348595	2.32e-05	452
IC-87114	haematopoietic and lymphoid tissue cancer	-0.348488	2.37e-05	452
JW-74	endometrium cancer	-0.348322	2.44e-05	452
Afatinib	upper aerodigestive tract cancer	-0.347782	2.69e-05	452
BRD-K02492147	stomach cancer	-0.347412	2.88e-05	452
IU1	central nervous system cancer	-0.347127	3.03e-05	452
bleomycin A2	pancreas cancer	-0.346598	3.33e-05	452
A-804598	oesophagus cancer	-0.346397	3.45e-05	452
PF-184	pancreas cancer	-0.345843	3.82e-05	452
KU-55933	CTRP cell lines	-0.34567	3.94e-05	452
Saracatinib	lung cancer	-0.34536	4.16e-05	452
ETP-46464	large intestine cancer	-0.345237	4.25e-05	452
Fluorouracil	upper aerodigestive tract cancer	-0.345029	4.42e-05	452
JW 55	large intestine cancer	-0.344855	4.55e-05	452
CHEMBL436817	breast cancer	-0.344677	4.7e-05	452
Canertinib	urinary tract cancer	-0.344318	5.01e-05	452
Semagacestat	haematopoietic and lymphoid tissue cancer	-0.343528	5.77e-05	452
67200-34-4	large intestine cancer	-0.343366	5.94e-05	452
birinapant	pancreas cancer	-0.34279	6.58e-05	452
PD318088	upper aerodigestive tract cancer	-0.342358	7.11e-05	452
ML320	soft tissue cancer	-0.341277	8.6e-05	452
ASN 05257430	pancreas cancer	-0.341098	8.88e-05	452
Entinostat	endometrium cancer	-0.340867	9.25e-05	452
AZD-1775	upper aerodigestive tract cancer	-0.34071	9.51e-05	452
SR1001	breast cancer	-0.340039	0.000107	452
Cerulenin	haematopoietic and lymphoid tissue cancer	-0.339827	0.000111	452
CR-1-31B	oesophagus cancer	-0.339772	0.000112	452
4,11-Diethyl-4,9-dihydroxy-1H-pyrano[3',4':6,7]indolizino[1,2-b]quinoline-3,14(4H,12H)-dione	haematopoietic and lymphoid tissue cancer	-0.339675	0.000114	452
CHEMBL3347630	upper aerodigestive tract cancer	-0.338868	0.000131	452
BRD-K34099515	haematopoietic and lymphoid tissue cancer	-0.338858	0.000132	452
HLI-373	upper aerodigestive tract cancer	-0.338719	0.000135	452
968	breast cancer	-0.338603	0.000138	452
SRT-1720	endometrium cancer	-0.338492	0.00014	452
BRD-K75293299	pancreas cancer	-0.338428	0.000142	452
BRD-K86535717	pancreas cancer	-0.338428	0.000142	452
BRD-K33199242	bone cancer	-0.337898	0.000156	452
Dasatinib	endometrium cancer	-0.337854	0.000157	452
Canertinib	non-haematopoietic and non-lymphoid cancer	-0.337662	0.000162	452
Cucurbitacin-I	upper aerodigestive tract cancer	-0.337066	0.00018	452
NPC-26	kidney cancer	-0.336918	0.000185	452
Vemurafenib	central nervous system cancer	-0.336599	0.000195	452
MLS004683642	soft tissue cancer	-0.336559	1.97e-05	452
AZD7762	breast cancer	-0.336372	0.000203	452
PG 490	large intestine cancer	-0.335811	0.000224	452
BRD-K80183349	pancreas cancer	-0.335768	0.000226	452
AGK 2	breast cancer	-0.335469	0.000238	452
Topotecan	oesophagus cancer	-0.334837	0.000265	452
BRD-K09587429	central nervous system cancer	-0.334832	0.000265	452
PF-4800567 hydrochloride	pancreas cancer	-0.334731	0.00027	452
birinapant	lung cancer	-0.334717	0.00027	452
Nilotinib	large intestine cancer	-0.334707	0.000271	452
AT-406	breast cancer	-0.334464	0.000283	452
Cytochalasin B	breast cancer	-0.333445	3.37e-05	452
Skiii	pancreas cancer	-0.33343	0.000338	452
Pifithrin MU	large intestine cancer	-0.333144	0.000354	452
XL335	bone cancer	-0.333075	0.000359	452
Cucurbitacin-I	endometrium cancer	-0.332916	0.000369	452
istradefylline	kidney cancer	-0.332869	0.000372	452
BRD-K48477130	pancreas cancer	-0.332503	0.000396	452
PHA-793887	kidney cancer	-0.332213	0.000416	452
AT-406	large intestine cancer	-0.332106	0.000423	452
CIL55A	upper aerodigestive tract cancer	-0.331759	0.000449	452
Compound 23 citrate	pancreas cancer	-0.33161	0.000461	452
BRD-K48477130	soft tissue cancer	-0.331378	4.79e-05	452
PD153035 (Hydrochloride)	urinary tract cancer	-0.331335	0.000483	452
hyperforin	bone cancer	-0.33052	0.000555	452
Canertinib	upper aerodigestive tract cancer	-0.330002	0.000606	452
NSC23766	upper aerodigestive tract cancer	-0.328867	0.000734	452
BRD-K66532283	soft tissue cancer	-0.328754	0.000748	452
ZINC01050121	breast cancer	-0.326804	0.00104	452
BMS-387032	kidney cancer	-0.326783	0.00104	452
MLS004683642	central nervous system cancer	-0.326422	0.00111	452
32703-82-5	urinary tract cancer	-0.326373	0.00112	452
Tandutinib	kidney cancer	-0.326353	0.00112	452
MLS000709026	urinary tract cancer	-0.326157	0.00116	452
NSC30930	central nervous system cancer	-0.325885	0.00121	452
Cimetidine	breast cancer	-0.325769	0.00123	452
birinapant	endometrium cancer	-0.325515	0.00129	452
AC1O9BJ3	large intestine cancer	-0.325373	0.00132	452
TGX 221	bone cancer	-0.325217	0.00135	452
Belinostat	endometrium cancer	-0.325143	0.00137	452
67200-34-4	urinary tract cancer	-0.325133	0.00137	452
PD318088	lung cancer	-0.32483	0.00144	452
Neratinib	upper aerodigestive tract cancer	-0.3247	0.000148	452
ML239	pancreas cancer	-0.324261	0.00159	452
FGIN1-27	pancreas cancer	-0.323656	0.00175	452
GSK-1059615	oesophagus cancer	-0.323258	0.00187	452
Olaparib	upper aerodigestive tract cancer	-0.322995	0.00196	452
TAE-684	upper aerodigestive tract cancer	-0.322944	0.00197	452
CIL55	breast cancer	-0.322756	0.00204	452
JW-480	non-haematopoietic and non-lymphoid cancer	-0.32269	0.00206	452
pluripotin	breast cancer	-0.322686	0.00206	452
PIK-93	autonomic ganglia cancer	-0.32211	0.00227	452
BMS-195614	endometrium cancer	-0.321891	0.000235	452
MLN 2480	oesophagus cancer	-0.32103	0.00271	452
CHEMBL1222381	upper aerodigestive tract cancer	-0.319846	0.00328	452
SU 11274	kidney cancer	-0.319554	0.00344	452
869288-64-2	pancreas cancer	-0.31952	0.00346	452
IPR-456	breast cancer	-0.319101	0.00371	452
CHEMBL2152368	oesophagus cancer	-0.318771	0.00391	452
KPT185	breast cancer	-0.318606	0.00402	452
SB225002	kidney cancer	-0.318329	0.0042	452
WZ8040	upper aerodigestive tract cancer	-0.318253	0.00426	452
Pyrazolanthrone	pancreas cancer	-0.31818	0.00431	452
KU0060648	pancreas cancer	-0.317995	0.00444	452
DOCETAXEL	endometrium cancer	-0.31789	0.00452	452
BG-51	endometrium cancer	-0.317703	0.000465	452
AM-580	pancreas cancer	-0.316785	0.0054	452
GANT-61	breast cancer	-0.316688	0.00548	452
GANT-61	haematopoietic and lymphoid tissue cancer	-0.316224	0.00591	452
32703-82-5	liver cancer	-0.315771	0.00636	452
WZ 4002	urinary tract cancer	-0.315725	0.00641	452
SPOX1_002925	large intestine cancer	-0.315591	0.00654	452
Gefitinib	upper aerodigestive tract cancer	-0.315507	0.00663	452
Canertinib	CTRP cell lines	-0.315298	0.00686	452
Myricetin	kidney cancer	-0.31525	0.00691	452
BRD-K27986637	upper aerodigestive tract cancer	-0.315151	0.00702	452
BRD-K52037352	autonomic ganglia cancer	-0.31498	0.00722	452
Dasatinib	large intestine cancer	-0.314829	0.0074	452
FSC231	breast cancer	-0.314173	0.00822	452
PF750	large intestine cancer	-0.314162	0.00823	452
Etoposide	haematopoietic and lymphoid tissue cancer	-0.313959	0.0085	452
PD318088	breast cancer	-0.313853	0.00865	452
AZ-3146	pancreas cancer	-0.313587	0.00902	452
SB-431542	liver cancer	-0.313421	0.00926	452
JW-480	central nervous system cancer	-0.312594	0.0106	452
CCT036477	kidney cancer	-0.31239	0.0109	452
pluripotin	upper aerodigestive tract cancer	-0.312248	0.0112	452
HSCI1_000314	CTRP cell lines	-0.31204	0.0115	452
Lapatinib	urinary tract cancer	-0.311759	0.0121	452
AC55649	ovary cancer	-0.3113	0.013	452
BRD-K34099515	upper aerodigestive tract cancer	-0.311279	0.013	452
4LY1	upper aerodigestive tract cancer	-0.31115	0.0133	452
BRD-K50799972	skin cancer	-0.311058	0.0135	452
Darinaparsin	liver cancer	-0.310997	0.0136	452
Blebbistatin	lung cancer	-0.310953	0.00137	452
Fingolimod (FTY720) HCl	breast cancer	-0.31083	0.0014	452
Rigosertib	upper aerodigestive tract cancer	-0.310747	0.0142	452
QS-11	pancreas cancer	-0.310561	0.0146	452
Alisertib	upper aerodigestive tract cancer	-0.310364	0.0015	452
necrosulfonamide	large intestine cancer	-0.310291	0.0152	452
MLS006011051	kidney cancer	-0.310169	0.0155	452
PYR-41	bone cancer	-0.310117	0.0156	452
Vandetanib	urinary tract cancer	-0.309394	0.0175	452
ML320	ovary cancer	-0.309379	0.00176	452
fluvastatin	oesophagus cancer	-0.309159	0.0182	452
YK 4-279	upper aerodigestive tract cancer	-0.309065	0.0185	452
BRD-K16147474	bone cancer	-0.309012	0.0186	452
BRD-K30019337	thyroid cancer	-0.308714	0.0195	452
AZD-1775	breast cancer	-0.308394	0.0205	452
birinapant	breast cancer	-0.308095	0.0215	452
PLX-4720	pancreas cancer	-0.307902	0.0221	452
COL-3	kidney cancer	-0.307727	0.0227	452
Erlotinib	large intestine cancer	-0.307724	0.0228	452
CHEMBL520231	upper aerodigestive tract cancer	-0.30733	0.0242	452
Lomeguatrib	breast cancer	-0.307299	0.0243	452
Evodiamine	upper aerodigestive tract cancer	-0.306926	0.0258	452
Imatinib	kidney cancer	-0.306683	0.0268	452
necrostatin-7	pancreas cancer	-0.305753	0.0309	452
AZD-6482	CTRP cell lines	-0.305751	0.00309	452
ZINC01050121	kidney cancer	-0.305115	0.0341	452
Phloretin	pancreas cancer	-0.304948	0.035	452
BIX01294	upper aerodigestive tract cancer	-0.304621	0.00368	452
MLS000709026	upper aerodigestive tract cancer	-0.304504	0.0375	452
R428	upper aerodigestive tract cancer	-0.304441	0.0379	452
Tacedinaline	endometrium cancer	-0.304123	0.0398	452
Avrainvillamide	oesophagus cancer	-0.303457	0.0441	452
Saracatinib	breast cancer	-0.30333	0.0449	452
AC55649	oesophagus cancer	-0.302776	0.0489	452
Dasatinib	pancreas cancer	-0.302772	0.0489	452
AC1O9BJ3	bone cancer	-0.302241	0.0531	452
Trifluoperazine	pancreas cancer	-0.301238	0.0619	452
BRD-A71883111	oesophagus cancer	-0.301183	0.0624	452
Sirolimus	oesophagus cancer	-0.300919	0.0649	452
Dasatinib	non-haematopoietic and non-lymphoid cancer	-0.300882	0.0653	452
KO143	upper aerodigestive tract cancer	-0.300616	0.068	452
fluvastatin	non-haematopoietic and non-lymphoid cancer	-0.300595	0.0682	452
Pyrazolanthrone	kidney cancer	-0.300527	0.0689	452
O-Demethylated Adapalene	endometrium cancer	-0.300479	0.0694	452
Pevonedistat	upper aerodigestive tract cancer	-0.300397	0.0703	452
BRD-K41597374	upper aerodigestive tract cancer	-0.300078	0.00738	452
32703-82-5	central nervous system cancer	-0.299695	0.0782	452
TPCA-1	haematopoietic and lymphoid tissue cancer	-0.299215	0.00841	452
Pifithrin MU	upper aerodigestive tract cancer	-0.298972	0.0872	452
PF750	oesophagus cancer	-0.298751	0.0902	452
alvocidib	breast cancer	-0.298199	0.098	452
4,11-Diethyl-4,9-dihydroxy-1H-pyrano[3',4':6,7]indolizino[1,2-b]quinoline-3,14(4H,12H)-dione	endometrium cancer	-0.298016	0.101	452
KPT185	urinary tract cancer	-0.297914	0.102	452
PAC-1	haematopoietic and lymphoid tissue cancer	-0.297771	0.105	452
MK-2206	upper aerodigestive tract cancer	-0.297747	0.105	452
32703-82-5	oesophagus cancer	-0.297707	0.106	452
LRRK2-IN-1	urinary tract cancer	-0.297703	0.106	452
Erlotinib	urinary tract cancer	-0.29769	0.106	452
CAY10603	urinary tract cancer	-0.29769	0.106	452
LY 2183240	upper aerodigestive tract cancer	-0.297163	0.114	452
MLS004683642	urinary tract cancer	-0.297132	0.115	452
MLS002473913	upper aerodigestive tract cancer	-0.297084	0.00116	452
Blebbistatin	breast cancer	-0.296915	0.0119	452
Selumetinib	CTRP cell lines	-0.296804	0.121	452
JW-74	kidney cancer	-0.296594	0.125	452
CBB-1007	breast cancer	-0.296274	0.131	452
Fumonisin-B1	upper aerodigestive tract cancer	-0.296137	0.133	452
FQI-1	CTRP cell lines	-0.295887	0.139	452
IC-87114	non-haematopoietic and non-lymphoid cancer	-0.295831	0.14	452
Tamatinib	lung cancer	-0.295771	0.141	452
BRD-A28746609	upper aerodigestive tract cancer	-0.295532	0.146	452
AZD7545	autonomic ganglia cancer	-0.29528	0.152	452
BRD-K09587429	upper aerodigestive tract cancer	-0.295175	0.154	452
Gefitinib	CTRP cell lines	-0.29512	0.155	452
Gefitinib	non-haematopoietic and non-lymphoid cancer	-0.29512	0.155	452
AT-406	kidney cancer	-0.29476	0.164	452
KPT185	upper aerodigestive tract cancer	-0.294388	0.173	452
SR1001	oesophagus cancer	-0.294294	0.0176	452
GSK-3 Inhibitor IX	breast cancer	-0.294233	0.177	452
Fedratinib	bone cancer	-0.293777	0.19	452
BRD-K04800985	kidney cancer	-0.293633	0.194	452
Fumonisin-B1	oesophagus cancer	-0.29344	0.199	452
DOCETAXEL	breast cancer	-0.29334	0.202	452
SJ 172550	bone cancer	-0.293317	0.0203	452
ST021200	bone cancer	-0.293302	0.203	452
PLX-4720	ovary cancer	-0.293215	0.206	452
BRD1835	large intestine cancer	-0.292758	0.22	452
Arachidonyl Trifluoromethylketone	CTRP cell lines	-0.292658	0.224	452
Procarbazine	kidney cancer	-0.292641	0.224	452
BIX01294	kidney cancer	-0.292622	0.225	452
TPCA-1	breast cancer	-0.292572	0.226	452
MLS006011051	large intestine cancer	-0.292497	0.229	452
ABT-199 (GDC-0199)	oesophagus cancer	-0.292484	0.229	452
NVP-231	upper aerodigestive tract cancer	-0.291544	0.263	452
179324-69-7	upper aerodigestive tract cancer	-0.291468	0.0266	452
BRD-K96970199	pancreas cancer	-0.291371	0.27	452
BRD-M00053801	bone cancer	-0.291139	0.279	452
BDBM50127227	breast cancer	-0.290811	0.293	452
4,11-Diethyl-4,9-dihydroxy-1H-pyrano[3',4':6,7]indolizino[1,2-b]quinoline-3,14(4H,12H)-dione	pancreas cancer	-0.290496	0.0307	452
vorapaxar	pancreas cancer	-0.290472	0.308	452
leptomycin B	endometrium cancer	-0.290262	0.318	452
ZINC77024257	oesophagus cancer	-0.289527	0.354	452
istradefylline	oesophagus cancer	-0.289437	0.358	452
CBB-1007	stomach cancer	-0.289356	0.363	452
alvocidib	oesophagus cancer	-0.289323	0.364	452
Dinaciclib	oesophagus cancer	-0.289323	0.364	452
Dactolisib	oesophagus cancer	-0.289147	0.0374	452
AZD7762	skin cancer	-0.289131	0.375	452
LY2157299	lung cancer	-0.28887	0.389	452
DOCETAXEL	oesophagus cancer	-0.288805	0.393	452
fluvastatin	liver cancer	-0.288795	0.0393	452

## Sheet: CTRS library
Compound	Concentration	Tissue	Time	Concordance	pValue	nGenes
DOXORUBICIN	0.65 mg/kg		5 d	-0.436639	0.0004347166558	61
ALTRETAMINE	40 mg/kg		0.25 d	-0.395906	0.001587010698	61
CHLORAMBUCIL	0.6 mg/kg		0.25 d	-0.376195	0.002808160872	61
SULFINPYRAZONE	269 mg/kg		1 d	-0.372485	0.003114575466	61
AMILORIDE	22 mg/kg		3 d	-0.370219	0.003316031312	61
AZITHROMYCIN	225 mg/kg		3 d	-0.365232	0.003800696053	61
ETHAMBUTOL	998 mg/kg		1 d	-0.359298	0.004458169629	61
IFOSFAMIDE	17 mg/kg		5 d	-0.355527	0.004926413479	61
CHLORAMBUCIL	0.6 mg/kg		1 d	-0.352973	0.005267623877	61
CORTISONE	206 mg/kg		1 d	-0.347297	0.006101352908	61
SULFADIAZINE	1170 mg/kg		5 d	-0.344278	0.006590255238	61
4-NITROTOLUENE	750 mg/kg		1 d	-0.340066	0.00732962125	61
BUPROPION	895 mg/kg		5 d	-0.333787	0.008566494457	61
CISPLATIN	1.17 mg/kg		1 d	-0.331415	0.009078815721	61
ECONAZOLE	334 mg/kg		1 d	-0.330999	0.0005629124115	105
KETOCONAZOLE	227 mg/kg		0.25 d	-0.330637	0.009252521567	61
LOMUSTINE	4.2 mg/kg		5 d	-0.328547	0.009733751339	61
TRICHLOROETHYLENE	1230 mg/kg		3 d	-0.326918	0.01078766849	60
CIPROFLOXACIN	450 mg/kg		0.25 d	-0.32544	0.01048937409	61
DIETHYLSTILBESTROL	2.8 mg/kg		0.25 d	-0.324856	0.0106368917	61
TIMOLOL	900 mg/kg		5 d	-0.323981	0.0108611875	61
2-NITROANISOLE	740 mg/kg		3 d	-0.323944	0.01087077348	61
MLN-518	70 mg/kg		3 d	-0.323758	0.0007543179447	105
ETHYLESTRENOL	390 mg/kg		3 d	-0.323706	0.0109326342	61
GLYCINE	2000 mg/kg		5 d	-0.318756	0.01228854495	61
GLYCINE	2000 mg/kg		1 d	-0.318694	0.01230645737	61
ATROPINE	94 mg/kg		1 d	-0.315249	0.01333515486	61
CISPLATIN	1.17 mg/kg		3 d	-0.314993	0.01341444499	61
PIRINIXIC ACID	364 mg/kg		1 d	-0.312807	0.001158606489	105
AZITHROMYCIN	50 mg/kg		1 d	-0.3128	0.01411045989	61
NEVIRAPINE	29 mg/kg		5 d	-0.312749	0.01412718389	61
SULINDAC	23 mg/kg		0.25 d	-0.312213	0.01430215697	61
ENROFLOXACIN	2000 mg/kg		3 d	-0.311739	0.0144582105	61
CYCLOHEXIMIDE	0.25 mg/kg		1 d	-0.311312	0.01460028864	61
MICONAZOLE	200 mg/kg		1 d	-0.310763	0.01478457435	61
LEAD(IV) ACETATE	200 mg/kg		0.25 d	-0.31052	0.01574813044	60
AMANTADINE	220 mg/kg		1 d	-0.310438	0.01489482375	61
HEXACHLOROETHANE	750 mg/kg		1 d	-0.309653	0.01516346055	61
2,4-DIAMINOPHENOL	60 mg/kg		3 d	-0.309236	0.01530789706	61
ETOPOSIDE	188 mg/kg		5 d	-0.308784	0.01546588184	61
CORTISONE	206 mg/kg		3 d	-0.308439	0.01558760176	61
IFOSFAMIDE	143 mg/kg		5 d	-0.307765	0.01582715214	61
3-CHLOROANILINE	200 mg/kg		3 d	-0.30758	0.0158934756	61
AZATHIOPRINE	54 mg/kg		3 d	-0.306863	0.01615288393	61
METHOTREXATE	0.3 mg/kg		1 d	-0.306519	0.01627863876	61
FAMCICLOVIR	112 mg/kg		3 d	-0.305934	0.01649442582	61
ETHANOL	6000 mg/kg		3 d	-0.303112	0.01756989256	61
IBUFENAC	500 mg/kg		5 d	-0.302525	0.01780067896	61
ATROPINE	94 mg/kg		5 d	-0.300303	0.01869897638	61
FENOFIBRATE	430 mg/kg		5 d	-0.300285	0.01870666035	61
2-AMINO-4-NITROPHENOL	625 mg/kg		5 d	-0.300095	0.0187851632	61
N,N-DIMETHYLFORMAMIDE	140 mg/kg		3 d	-0.299705	0.01894743624	61
ACETONE	4000 mg/kg		1 d	-0.299598	0.01899181147	61
SODIUM SELENATE	1.6 mg/kg		1 d	-0.296724	0.02022714199	61
CYTARABINE	487 mg/kg		5 d	-0.29669	0.02024211615	61
DEXFENFLURAMINE	29 mg/kg		1 d	-0.296606	0.02027927718	61
TEMAFLOXACIN	1000 mg/kg		1 d	-0.296574	0.02029329068	61
PIRINIXIC ACID	364 mg/kg		5 d	-0.293885	0.02151325218	61
PIRINIXIC ACID	364 mg/kg		5 d	-0.293442	0.002380986923	105
CARBOPLATIN	5 mg/kg		5 d	-0.293227	0.02297932971	60
CROMOLYN	1500 mg/kg		1 d	-0.292721	0.02206079424	61
ECONAZOLE	334 mg/kg		5 d	-0.292211	0.02230376186	61
EUCALYPTOL	930 mg/kg		3 d	-0.292093	0.02236054245	61
CARBOPLATIN	5 mg_per_kg		14 d	-0.291194	0.02398976058	60
NORETHINDRONE	75 mg/kg		1 d	-0.290754	0.02301200511	61
CYTARABINE	23 mg/kg		3 d	-0.290043	0.02336444597	61
1,2,3-TRICHLOROPROPANE	108 mg/kg		5 d	-0.289924	0.02342390573	61
DIMETHYL METHYLPHOSPHONATE	1500 mg/kg		1 d	-0.289581	0.02359566659	61
DIBROMOCHLOROMETHANE	325 mg/kg		5 d	-0.289493	0.02364019047	61
ENOXACIN	750 mg/kg		0.25 d	-0.288831	0.0239751343	61
HYDROCORTISONE	56 mg/kg		5 d	-0.288436	0.00284602419	105
CLONAZEPAM	2500 mg/kg		5 d	-0.287823	0.0244939316	61
VANCOMYCIN	160 mg/kg		1 d	-0.28778	0.002912602888	105
CISPLATIN	2 mg/kg		1 d	-0.287768	0.02452240446	61
CHLORPROPAMIDE	269 mg/kg		3 d	-0.287741	0.0245362632	61
TICLOPIDINE	223 mg/kg		1 d	-0.287719	0.02454802018	61
ETHAMBUTOL	998 mg/kg		3 d	-0.286773	0.02504374467	61
HYDROCORTISONE	56 mg/kg		3 d	-0.285738	0.02559632485	61
ATENOLOL	1000 mg/kg		1 d	-0.285124	0.02592879253	61
FENOFIBRATE	250 uM		1 d	-0.284974	0.02601057636	61
MODAFINIL	17.5 mg/kg		5 d	-0.282608	0.02733003235	61
CHLORZOXAZONE	763 mg/kg		5 d	-0.282513	0.02738402572	61
ANTIPYRINE	1500 mg/kg		1 d	-0.282492	0.02739621941	61
NITROBENZENE	225 mg/kg		1 d	-0.28221	0.02755739012	61
TERBINAFINE	2000 mg/kg		1 d	-0.281876	0.02911530394	60
2,4-DIAMINOPHENOL	60 mg/kg		5 d	-0.280825	0.02836073926	61
CHLORPYRIFOS	82 mg/kg		3 d	-0.280159	0.02875384995	61
NEVIRAPINE	200 mg/kg		5 d	-0.279511	0.02914089867	61
SULFATHIAZOLE	2629 mg/kg		1 d	-0.279284	0.02927762331	61
SPARFLOXACIN	29 mg/kg		0.25 d	-0.279152	0.02935737329	61
NEOSTIGMINE BROMIDE	11 mg/kg		1 d	-0.279089	0.02939538963	61
BENZOTHIAZYL DISULFIDE	2600 mg/kg		1 d	-0.278482	0.004020229956	105
FAMCICLOVIR	1200 mg/kg		0.25 d	-0.27773	0.03022742352	61
AMOXAPINE	313 mg/kg		3 d	-0.277173	0.0305744139	61
VALPROIC ACID	1340 mg/kg		1 d	-0.277075	0.03063562246	61
ECONAZOLE	334 mg/kg		1 d	-0.276983	0.03069346393	61
OMEPRAZOLE	415 mg/kg		5 d	-0.276417	0.03104978641	61
CHLORAMBUCIL	0.6 mg/kg		3 d	-0.276233	0.03116694961	61
AZITHROMYCIN	225 mg/kg		5 d	-0.275571	0.03159012264	61
(+)-PULEGONE	200 mg/kg		3 d	-0.27456	0.03224516405	61
PHENOBARBITAL	54 mg/kg		1 d	-0.273149	0.0048134133	105
BEZAFIBRATE	617 mg/kg		1 d	-0.27277	0.03343318237	61
HEXACHLORO-1,3-BUTADIENE	50 mg/kg		5 d	-0.27127	0.03603475623	60
ASPIRIN	167 mg/kg		3 d	-0.27093	0.03469251539	61
OLANZAPINE	23 mg/kg		1 d	-0.270432	0.03504028903	61
IBUPROFEN	90 mg/kg		1 d	-0.269353	0.03580295801	61
IMATINIB	150 mg/kg		1 d	-0.268926	0.005537444617	105
ASPIRIN	35 mg/kg		1 d	-0.268798	0.03620029068	61
LORAZEPAM	2000 mg/kg		5 d	-0.268539	0.005608449585	105
MIFEPRISTONE	3 mg/kg		5 d	-0.268343	0.03652935096	61
VALPROIC ACID	235 mg/kg		3 d	-0.268175	0.03665125244	61
PENICILLAMINE	852 mg/kg		5 d	-0.268162	0.03666112121	61
HYDROCORTISONE	56 mg/kg		3 d	-0.267964	0.005715467389	105
CYTARABINE	23 mg/kg		1 d	-0.267748	0.0369629581	61
CARBOPLATIN	6 mg/kg		0.25 d	-0.267733	0.03697403904	61
D-LIMONENE	1650 mg/kg		1 d	-0.2675	0.03714483777	61
CELECOXIB	35 mg/kg		5 d	-0.265839	0.038383559	61
SODIUM ARSENITE	10 mg/kg		0.25 d	-0.265533	0.03861510237	61
ASPIRIN	35 mg/kg		3 d	-0.265184	0.0388812481	61
ATENOLOL	1000 mg/kg		3 d	-0.262679	0.04083400333	61
CYTARABINE	487 mg/kg		1 d	-0.26266	0.04084919494	61
PIRINIXIC ACID	364 mg/kg		1 d	-0.262503	0.04097401184	61
LOMUSTINE	4.2 mg/kg		0.25 d	-0.261266	0.04197066029	61
FLUPHENAZINE	22 mg/kg		1 d	-0.260953	0.04222594151	61
FAMCICLOVIR	1200 mg/kg		3 d	-0.260445	0.0426426811	61
IBUPROFEN	90 mg/kg		3 d	-0.26031	0.04275399986	61
PROCARBAZINE	27 mg/kg		5 d	-0.260241	0.04281176995	61
CYTARABINE	23 mg/kg		5 d	-0.259986	0.04302258115	61
SALICYLAMIDE	1300 mg/kg		1 d	-0.259684	0.04510133391	60
GATIFLOXACIN	770 mg/kg		1 d	-0.259423	0.04349245778	61
SODIUM SELENITE	2 mg/kg		1 d	-0.259421	0.04349438456	61
FENOFIBRATE	43 mg/kg		1 d	-0.258665	0.04413090792	61
VALPROIC ACID	235 mg/kg		1 d	-0.258572	0.04421037739	61
CHLORPYRIFOS	82 mg/kg		1 d	-0.258433	0.0443286868	61
AZATHIOPRINE	20 mg/kg		3 d	-0.258156	0.04456439748	61
BROMODICHLOROMETHANE	430 mg/kg		3 d	-0.258037	0.04466655923	61
CADMIUM CHLORIDE	66 mg/kg		1 d	-0.257871	0.04667610991	60
ETHYLESTRENOL	390 mg/kg		5 d	-0.257868	0.04481176701	61
METHOTREXATE	27 mg/kg		1 d	-0.25718	0.04540523485	61
4-CHLORO-2-NITROANILINE	1200 mg/kg		5 d	-0.25707	0.0455010203	61
DOXORUBICIN	0.65 mg/kg		1 d	-0.256296	0.04617792748	61
DIPYRIDAMOLE	750 mg/kg		3 d	-0.25557	0.0468208881	61
LEAD (II) ACETATE	600 mg/kg		0.25 d	-0.255272	0.04901298481	60
TEMAFLOXACIN	1000 mg/kg		3 d	-0.25522	0.04713319681	61
METHIMAZOLE	28 mg/kg		1 d	-0.255148	0.04719744421	61
HEXACHLOROPHENE	8 mg/kg		1 d	-0.254996	0.008659845041	105
ETHINYLESTRADIOL	1480 mg/kg		0.25 d	-0.254929	0.04739409482	61
OXFENDAZOLE	1500 mg/kg		1 d	-0.254805	0.04750542971	61
PHENOBARBITAL	25 mg/kg		1 d	-0.254745	0.00872811849	105
ALLYL ALCOHOL	30 uM		1 d	-0.254582	0.04770657307	61
SODIUM ORTHOVANADATE	83 mg/kg		1 d	-0.254577	0.04771128537	61
BEZAFIBRATE	100 mg/kg		3 d	-0.254385	0.008826783951	105
AZITHROMYCIN	50 mg/kg		3 d	-0.254353	0.04791415233	61
TACROLIMUS	134 mg/kg		1 d	-0.254127	0.04811997457	61
KANAMYCIN	225 mg/kg		1 d	-0.254044	0.04819551979	61
DICHLORVOS	17 mg/kg		1 d	-0.254022	0.04821520152	61

## Sheet: PG library
Perturbagen	GeneTargets	Concentration	CellLine	Tissue	Time	Concordance	pValue	nGenes
sirolimus	FKBP1A|MTOR	10nM	RXF-393	Renal	24h	-0.333178	2.0500000000000001E-2	346
gemcitabine	POLA1|POLD1|POLE|RRM1|RRM2|RRM2B	200nM	BT-549	Breast	6h	-0.332553	0.223	346
sirolimus	FKBP1A|MTOR	100nM	MOLT-4	Leukemia	24h	-0.331849	0.24399999999999999	346
sirolimus	FKBP1A|MTOR	10nM	MOLT-4	Leukemia	24h	-0.321896	0.88	346
topotecan	TOP1|TOP1MT	1000nM	SR	Leukemia	6h	-0.314526	2.21	346
dasatinib	ABL1|BCR|BLK|EPHA2|FGR|FRK|FYN|HCK|KIT|LCK|LYN|PDGFRB|SRC|SRMS|YES1	100nM	RXF-393	Renal	6h	-0.308234	4.74	346
dasatinib	ABL1|BCR|BLK|EPHA2|FGR|FRK|FYN|HCK|KIT|LCK|LYN|PDGFRB|SRC|SRMS|YES1	2000nM	RXF-393	Renal	2h	-0.303045	8.8000000000000007	346
vorinostat	HDAC1|HDAC2|HDAC3|HDAC6|HDAC8	5000nM	RXF-393	Renal	2h	-0.302718	9.14	346
doxorubicin	TOP2A	100nM	NCI-H226	Lung	6h	-0.302696	9.17	346
vorinostat	HDAC1|HDAC2|HDAC3|HDAC6|HDAC8	1000nM	RXF-393	Renal	6h	-0.300757	11.5	346
gemcitabine	POLA1|POLD1|POLE|RRM1|RRM2|RRM2B	200nM	BT-549	Breast	2h	-0.299119	13.9	346
gemcitabine	POLA1|POLD1|POLE|RRM1|RRM2|RRM2B	2000nM	BT-549	Breast	2h	-0.298409	15.1	346
geldanamycin	HSP90AA1	1000nM	NCI-H226	Lung	24h	-0.291991	31.5	346
sirolimus	FKBP1A|MTOR	100nM	RXF-393	Renal	24h	-0.29194	31.7	346
sorafenib	BRAF|DDR2|FGFR1|FLT1|FLT3|FLT4|KDR|KIT|PDGFRB|RAF1|RET	10000nM	HL-60	Leukemia	2h	-0.290559	37.1	346
doxorubicin	TOP2A	100nM	HL-60	Leukemia	2h	-0.289918	39.799999999999997	346
sirolimus	FKBP1A|MTOR	100nM	RXF-393	Renal	2h	-0.289454	41.9	346
gemcitabine	POLA1|POLD1|POLE|RRM1|RRM2|RRM2B	2000nM	BT-549	Breast	6h	-0.287964	49.5	346
doxorubicin	TOP2A	1000nM	NCI-H226	Lung	2h	-0.287506	52.1	346
bortezomib	ADRM1|PSMA1|PSMA2|PSMA3|PSMA4|PSMA5|PSMA6|PSMA7|PSMA8|PSMB1|PSMB10|PSMB11|PSMB2|PSMB3|PSMB4|PSMB5|PSMB6|PSMB7|PSMB8|PSMB9|PSMC1|PSMC2|PSMC3|PSMC4|PSMC5|PSMC6|PSMD1|PSMD11|PSMD12|PSMD13|PSMD14|PSMD2|PSMD3|PSMD4|PSMD6|PSMD7|PSMD8|SEM1	10nM	SNB-75	CNS	6h	-0.286636	5.74	346
erlotinib	EGFR	10000nM	K-562	Leukemia	2h	-0.286502	58.3	346
vorinostat	HDAC1|HDAC2|HDAC3|HDAC6|HDAC8	5000nM	BT-549	Breast	24h	-0.285815	62.8	346
vorinostat	HDAC1|HDAC2|HDAC3|HDAC6|HDAC8	1000nM	BT-549	Breast	24h	-0.284887	69.599999999999994	346
geldanamycin	HSP90AA1	100nM	RXF-393	Renal	24h	-0.28446	73	346
lapatinib	EGFR|ERBB2	1000nM	OVCAR-3	Ovarian	6h	-0.28441	73.400000000000006	346
sirolimus	FKBP1A|MTOR	10nM	RXF-393	Renal	2h	-0.28271	88.3	346
doxorubicin	TOP2A	100nM	NCI-H226	Lung	2h	-0.281783	97.7	346
sirolimus	FKBP1A|MTOR	100nM	RXF-393	Renal	6h	-0.281635	99.3	346
paclitaxel	TUBA1A|TUBA1B|TUBA1C|TUBA3E|TUBA4A|TUBB|TUBB1|TUBB2A|TUBB2B|TUBB3|TUBB4A|TUBB4B|TUBB6|TUBB8	10nM	SNB-75	CNS	6h	-0.281036	106	346
erlotinib	EGFR	1000nM	K-562	Leukemia	2h	-0.280511	112	346
dasatinib	ABL1|BCR|BLK|EPHA2|FGR|FRK|FYN|HCK|KIT|LCK|LYN|PDGFRB|SRC|SRMS|YES1	100nM	RXF-393	Renal	2h	-0.275404	194	346
doxorubicin	TOP2A	100nM	SF-539	CNS	6h	-0.274752	208	346
topotecan	TOP1|TOP1MT	10nM	SR	Leukemia	2h	-0.271406	295	346
lapatinib	EGFR|ERBB2	1000nM	A498	Renal	6h	-0.270953	309	346
geldanamycin	HSP90AA1	100nM	SNB-75	CNS	24h	-0.269978	3.42	346
sirolimus	FKBP1A|MTOR	10nM	MOLT-4	Leukemia	6h	-0.267857	4.26	346
sirolimus	FKBP1A|MTOR	10nM	RXF-393	Renal	6h	-0.263674	652	346
geldanamycin	HSP90AA1	100nM	NCI-H226	Lung	24h	-0.262767	714	346
cisplatin	XIAP	3000nM	NCI-H322M	Lung	2h	-0.26199	772	346
sirolimus	FKBP1A|MTOR	100nM	MOLT-4	Leukemia	6h	-0.260565	891	346
geldanamycin	HSP90AA1	100nM	PC-3	Prostate	2h	-0.258283	0.000001116959283	346
sorafenib	BRAF|DDR2|FGFR1|FLT1|FLT3|FLT4|KDR|KIT|PDGFRB|RAF1|RET	5000nM	A498	Renal	24h	-0.256825	0.000001289452145	346
topotecan	TOP1|TOP1MT	10nM	SR	Leukemia	6h	-0.256397	0.000001344718023	346
lapatinib	EGFR|ERBB2	1000nM	PC-3	Prostate	6h	-0.256296	0.000001358080227	346
dasatinib	ABL1|BCR|BLK|EPHA2|FGR|FRK|FYN|HCK|KIT|LCK|LYN|PDGFRB|SRC|SRMS|YES1	2000nM	RXF-393	Renal	6h	-0.253524	0.000001779151587	346
bortezomib	ADRM1|PSMA1|PSMA2|PSMA3|PSMA4|PSMA5|PSMA6|PSMA7|PSMA8|PSMB1|PSMB10|PSMB11|PSMB2|PSMB3|PSMB4|PSMB5|PSMB6|PSMB7|PSMB8|PSMB9|PSMC1|PSMC2|PSMC3|PSMC4|PSMC5|PSMC6|PSMD1|PSMD11|PSMD12|PSMD13|PSMD14|PSMD2|PSMD3|PSMD4|PSMD6|PSMD7|PSMD8|SEM1	10nM	HL-60	Leukemia	2h	-0.252717	0.000001923466786	346
geldanamycin	HSP90AA1	1000nM	PC-3	Prostate	2h	-0.252493	0.000001965463326	346
erlotinib	EGFR	1000nM	NCI-H226	Lung	24h	-0.249731	0.000002561416033	346
cisplatin	XIAP	15000nM	HCC-2998	Colon	6h	-0.24814	0.000002979251889	346
gemcitabine	POLA1|POLD1|POLE|RRM1|RRM2|RRM2B	200nM	SR	Leukemia	2h	-0.247702	0.000003105339663	346
paclitaxel	TUBA1A|TUBA1B|TUBA1C|TUBA3E|TUBA4A|TUBB|TUBB1|TUBB2A|TUBB2B|TUBB3|TUBB4A|TUBB4B|TUBB6|TUBB8	10nM	HL-60	Leukemia	2h	-0.247138	0.000003274995654	346
doxorubicin	TOP2A	1000nM	T-47D	breast	24h	-0.246947	0.000003334623897	346
erlotinib	EGFR	10000nM	NCI-H226	Lung	2h	-0.246923	0.000003342062534	346
paclitaxel	TUBA1A|TUBA1B|TUBA1C|TUBA3E|TUBA4A|TUBB|TUBB1|TUBB2A|TUBB2B|TUBB3|TUBB4A|TUBB4B|TUBB6|TUBB8	100nM	HL-60	Leukemia	2h	-0.246768	0.000003391269192	346
dasatinib	ABL1|BCR|BLK|EPHA2|FGR|FRK|FYN|HCK|KIT|LCK|LYN|PDGFRB|SRC|SRMS|YES1	100nM	RXF-393	Renal	24h	-0.245497	0.000003821110368	346
sirolimus	FKBP1A|MTOR	100nM	HT29	large intestine	6h	-0.245334	0.000003879809414	346
erlotinib	EGFR	10000nM	NCI-H226	Lung	24h	-0.245224	0.000003919909239	346
vorinostat	HDAC1|HDAC2|HDAC3|HDAC6|HDAC8	1000nM	BT-549	Breast	6h	-0.244355	0.000004250889964	346
paclitaxel	TUBA1A|TUBA1B|TUBA1C|TUBA3E|TUBA4A|TUBB|TUBB1|TUBB2A|TUBB2B|TUBB3|TUBB4A|TUBB4B|TUBB6|TUBB8	100nM	SNB-75	CNS	6h	-0.243099	0.000004776977704	346
sorafenib	BRAF|DDR2|FGFR1|FLT1|FLT3|FLT4|KDR|KIT|PDGFRB|RAF1|RET	5000nM	A498	Renal	6h	-0.241878	0.000005347808831	346
topotecan	TOP1|TOP1MT	1000nM	SR	Leukemia	2h	-0.241707	0.000005432937621	346
vorinostat	HDAC1|HDAC2|HDAC3|HDAC6|HDAC8	1000nM	A498	Renal	24h	-0.241512	0.000005531182498	346
topotecan	TOP1|TOP1MT	1000nM	NCI-H322M	Lung	2h	-0.241093	0.0000057485524	346
vorinostat	HDAC1|HDAC2|HDAC3|HDAC6|HDAC8	1000nM	BT-549	Breast	2h	-0.240871	0.000005866571	346
5-Azacytidine	DNMT1|DNMT3A	1000nM	LOX	Melanoma	2h	-0.240436	0.000006105497538	346
lapatinib	EGFR|ERBB2	1000nM	OVCAR-8	Ovarian	2h	-0.239925	0.000006397915528	346
lapatinib	EGFR|ERBB2	1000nM	OVCAR-3	Ovarian	2h	-0.239897	0.00000641439298	346
topotecan	TOP1|TOP1MT	1000nM	HCC-2998	Colon	6h	-0.2392	0.000006835536641	346
doxorubicin	TOP2A	1000nM	SF-539	CNS	2h	-0.239089	0.000006904611276	346
sorafenib	BRAF|DDR2|FGFR1|FLT1|FLT3|FLT4|KDR|KIT|PDGFRB|RAF1|RET	5000nM	HL-60	Leukemia	2h	-0.238604	0.000007216421549	346
vorinostat	HDAC1|HDAC2|HDAC3|HDAC6|HDAC8	5000nM	BT-549	Breast	6h	-0.238097	0.000007556034371	346
cisplatin	XIAP	15000nM	NCI-H322M	Lung	2h	-0.237902	0.000007691213582	346
gemcitabine	POLA1|POLD1|POLE|RRM1|RRM2|RRM2B	200nM	SR	Leukemia	6h	-0.237544	0.000007944429342	346
topotecan	TOP1|TOP1MT	1000nM	MOLT-4	Leukemia	2h	-0.237334	0.000008096450069	346
doxorubicin	TOP2A	100nM	SNB-75	CNS	6h	-0.236568	0.000008675898299	346
vorinostat	HDAC1|HDAC2|HDAC3|HDAC6|HDAC8	5000nM	BT-549	Breast	2h	-0.236392	0.000008814179339	346
doxorubicin	TOP2A	1000nM	HL-60	Leukemia	2h	-0.235955	0.000009167551961	346
bortezomib	ADRM1|PSMA1|PSMA2|PSMA3|PSMA4|PSMA5|PSMA6|PSMA7|PSMA8|PSMB1|PSMB10|PSMB11|PSMB2|PSMB3|PSMB4|PSMB5|PSMB6|PSMB7|PSMB8|PSMB9|PSMC1|PSMC2|PSMC3|PSMC4|PSMC5|PSMC6|PSMD1|PSMD11|PSMD12|PSMD13|PSMD14|PSMD2|PSMD3|PSMD4|PSMD6|PSMD7|PSMD8|SEM1	100nM	HL-60	Leukemia	2h	-0.234815	0.00001015338636	346
dasatinib	ABL1|BCR|BLK|EPHA2|FGR|FRK|FYN|HCK|KIT|LCK|LYN|PDGFRB|SRC|SRMS|YES1	2000nM	RXF-393	Renal	24h	-0.234237	0.0000106912225	346
sunitinib	CSF1R|FLT1|FLT3|FLT4|KDR|KIT|PDGFRA|PDGFRB|RET	200nM	SNB-75	CNS	6h	-0.233657	0.00001125843409	346
doxorubicin	TOP2A	1000nM	HT29	large intestine	2h	-0.233557	0.00001135834346	346
vorinostat	HDAC1|HDAC2|HDAC3|HDAC6|HDAC8	5000nM	HL-60	Leukemia	2h	-0.233461	0.00001145572056	346
doxorubicin	TOP2A	1000nM	NCI-H226	Lung	6h	-0.233228	0.00001169566649	346
bortezomib	ADRM1|PSMA1|PSMA2|PSMA3|PSMA4|PSMA5|PSMA6|PSMA7|PSMA8|PSMB1|PSMB10|PSMB11|PSMB2|PSMB3|PSMB4|PSMB5|PSMB6|PSMB7|PSMB8|PSMB9|PSMC1|PSMC2|PSMC3|PSMC4|PSMC5|PSMC6|PSMD1|PSMD11|PSMD12|PSMD13|PSMD14|PSMD2|PSMD3|PSMD4|PSMD6|PSMD7|PSMD8|SEM1	100nM	PC-3	Prostate	2h	-0.233198	0.00001172685681	346
vorinostat	HDAC1|HDAC2|HDAC3|HDAC6|HDAC8	1000nM	HL-60	Leukemia	2h	-0.232899	0.00001204223062	346
lapatinib	EGFR|ERBB2	10000nM	SNB-75	CNS	2h	-0.232509	0.00001246464776	346
bortezomib	ADRM1|PSMA1|PSMA2|PSMA3|PSMA4|PSMA5|PSMA6|PSMA7|PSMA8|PSMB1|PSMB10|PSMB11|PSMB2|PSMB3|PSMB4|PSMB5|PSMB6|PSMB7|PSMB8|PSMB9|PSMC1|PSMC2|PSMC3|PSMC4|PSMC5|PSMC6|PSMD1|PSMD11|PSMD12|PSMD13|PSMD14|PSMD2|PSMD3|PSMD4|PSMD6|PSMD7|PSMD8|SEM1	10nM	PC-3	Prostate	2h	-0.232317	0.00001267881581	346
doxorubicin	TOP2A	100nM	HT29	large intestine	2h	-0.232296	0.00001270156086	346
topotecan	TOP1|TOP1MT	10nM	K-562	Leukemia	2h	-0.232063	0.00001296615069	346
sorafenib	BRAF|DDR2|FGFR1|FLT1|FLT3|FLT4|KDR|KIT|PDGFRB|RAF1|RET	10000nM	K-562	Leukemia	2h	-0.231899	0.00001315564681	346
gemcitabine	POLA1|POLD1|POLE|RRM1|RRM2|RRM2B	200nM	HL-60	Leukemia	2h	-0.231884	0.00001317233827	346
bortezomib	ADRM1|PSMA1|PSMA2|PSMA3|PSMA4|PSMA5|PSMA6|PSMA7|PSMA8|PSMB1|PSMB10|PSMB11|PSMB2|PSMB3|PSMB4|PSMB5|PSMB6|PSMB7|PSMB8|PSMB9|PSMC1|PSMC2|PSMC3|PSMC4|PSMC5|PSMC6|PSMD1|PSMD11|PSMD12|PSMD13|PSMD14|PSMD2|PSMD3|PSMD4|PSMD6|PSMD7|PSMD8|SEM1	100nM	SNB-75	CNS	2h	-0.23175	0.00001332949175	346
5-Azacytidine	DNMT1|DNMT3A	1000nM	BT-549	Breast	2h	-0.231553	0.00001356266796	346
5-Azacytidine	DNMT1|DNMT3A	5000nM	BT-549	Breast	2h	-0.230345	0.00001508148482	346
sorafenib	BRAF|DDR2|FGFR1|FLT1|FLT3|FLT4|KDR|KIT|PDGFRB|RAF1|RET	5000nM	SR	Leukemia	2h	-0.230231	0.00001523344347	346
sorafenib	BRAF|DDR2|FGFR1|FLT1|FLT3|FLT4|KDR|KIT|PDGFRB|RAF1|RET	5000nM	NCI-H226	Lung	6h	-0.229981	0.00001557062745	346
erlotinib	EGFR	1000nM	A549	lung	2h	-0.229827	0.00001578079521	346
lapatinib	EGFR|ERBB2	1000nM	SNB-75	CNS	6h	-0.229046	0.00001689415321	346
sorafenib	BRAF|DDR2|FGFR1|FLT1|FLT3|FLT4|KDR|KIT|PDGFRB|RAF1|RET	10000nM	PC-3	Prostate	2h	-0.22867	0.00001745666101	346
sirolimus	FKBP1A|MTOR	10nM	HS-578T	Breast	2h	-0.22843	0.00001782532109	346
geldanamycin	HSP90AA1	100nM	UACC-257	Melanoma	24h	-0.227858	0.0000187327811	346
lapatinib	EGFR|ERBB2	1000nM	PC-3	Prostate	2h	-0.227594	0.00001916551571	346
sirolimus	FKBP1A|MTOR	100nM	HS-578T	Breast	2h	-0.227531	0.00001927019425	346
5-Azacytidine	DNMT1|DNMT3A	5000nM	LOX	Melanoma	2h	-0.22644	0.00002117375546	346
doxorubicin	TOP2A	1000nM	MCF7	breast	2h	-0.226128	0.00002174911749	346
geldanamycin	HSP90AA1	1000nM	RXF-393	Renal	24h	-0.225525	0.00002290650131	346
topotecan	TOP1|TOP1MT	1000nM	NCI-H322M	Lung	6h	-0.224838	0.00002429370121	346
5-Azacytidine	DNMT1|DNMT3A	1000nM	LOX	Melanoma	6h	-0.224785	0.00002440320978	346
sorafenib	BRAF|DDR2|FGFR1|FLT1|FLT3|FLT4|KDR|KIT|PDGFRB|RAF1|RET	5000nM	PC-3	Prostate	2h	-0.224431	0.00002515232282	346
lapatinib	EGFR|ERBB2	1000nM	HCT-116	large intestine epithelial	6h	-0.224019	0.0000260520052	346
topotecan	TOP1|TOP1MT	10nM	NCI-H522	Lung	2h	-0.223848	0.00002643373571	346
geldanamycin	HSP90AA1	1000nM	UACC-257	Melanoma	24h	-0.223731	0.00002669982482	346
lapatinib	EGFR|ERBB2	1000nM	SK-MEL-5	Melanoma	24h	-0.22353	0.00002715831814	346
sorafenib	BRAF|DDR2|FGFR1|FLT1|FLT3|FLT4|KDR|KIT|PDGFRB|RAF1|RET	10000nM	SR	Leukemia	2h	-0.223459	0.00002732394191	346
lapatinib	EGFR|ERBB2	10000nM	PC-3	Prostate	2h	-0.223219	0.00002788704817	346
dasatinib	ABL1|BCR|BLK|EPHA2|FGR|FRK|FYN|HCK|KIT|LCK|LYN|PDGFRB|SRC|SRMS|YES1	100nM	K-562	Leukemia	2h	-0.22294	0.00002855341308	346
topotecan	TOP1|TOP1MT	10nM	HCC-2998	Colon	2h	-0.221944	0.00003106415312	346
bortezomib	ADRM1|PSMA1|PSMA2|PSMA3|PSMA4|PSMA5|PSMA6|PSMA7|PSMA8|PSMB1|PSMB10|PSMB11|PSMB2|PSMB3|PSMB4|PSMB5|PSMB6|PSMB7|PSMB8|PSMB9|PSMC1|PSMC2|PSMC3|PSMC4|PSMC5|PSMC6|PSMD1|PSMD11|PSMD12|PSMD13|PSMD14|PSMD2|PSMD3|PSMD4|PSMD6|PSMD7|PSMD8|SEM1	10nM	K-562	Leukemia	2h	-0.221694	0.00003172500552	346
sorafenib	BRAF|DDR2|FGFR1|FLT1|FLT3|FLT4|KDR|KIT|PDGFRB|RAF1|RET	5000nM	CAKI-1	Renal	6h	-0.221331	0.00003271102102	346
vorinostat	HDAC1|HDAC2|HDAC3|HDAC6|HDAC8	1000nM	NCI-H226	Lung	24h	-0.221201	0.00003307018779	346
dasatinib	ABL1|BCR|BLK|EPHA2|FGR|FRK|FYN|HCK|KIT|LCK|LYN|PDGFRB|SRC|SRMS|YES1	2000nM	K-562	Leukemia	2h	-0.220979	0.00003369304161	346
cisplatin	XIAP	15000nM	NCI-H322M	Lung	6h	-0.22089	0.00003394586851	346
topotecan	TOP1|TOP1MT	1000nM	PC-3	Prostate	6h	-0.220882	0.00003396815699	346
gemcitabine	POLA1|POLD1|POLE|RRM1|RRM2|RRM2B	2000nM	K-562	Leukemia	2h	-0.220586	0.00003482365015	346
5-Azacytidine	DNMT1|DNMT3A	1000nM	BT-549	Breast	6h	-0.220458	0.00003519798851	346
cisplatin	XIAP	3000nM	NCI-H322M	Lung	6h	-0.220409	0.00003534336698	346
sirolimus	FKBP1A|MTOR	10nM	HT29	large intestine	2h	-0.220352	0.00003551371249	346
sorafenib	BRAF|DDR2|FGFR1|FLT1|FLT3|FLT4|KDR|KIT|PDGFRB|RAF1|RET	5000nM	CAKI-1	Renal	2h	-0.219581	0.00003787676818	346
bortezomib	ADRM1|PSMA1|PSMA2|PSMA3|PSMA4|PSMA5|PSMA6|PSMA7|PSMA8|PSMB1|PSMB10|PSMB11|PSMB2|PSMB3|PSMB4|PSMB5|PSMB6|PSMB7|PSMB8|PSMB9|PSMC1|PSMC2|PSMC3|PSMC4|PSMC5|PSMC6|PSMD1|PSMD11|PSMD12|PSMD13|PSMD14|PSMD2|PSMD3|PSMD4|PSMD6|PSMD7|PSMD8|SEM1	10nM	SNB-75	CNS	2h	-0.21922	0.00003903767981	346
topotecan	TOP1|TOP1MT	1000nM	K-562	Leukemia	2h	-0.219142	0.00003929193506	346
bortezomib	ADRM1|PSMA1|PSMA2|PSMA3|PSMA4|PSMA5|PSMA6|PSMA7|PSMA8|PSMB1|PSMB10|PSMB11|PSMB2|PSMB3|PSMB4|PSMB5|PSMB6|PSMB7|PSMB8|PSMB9|PSMC1|PSMC2|PSMC3|PSMC4|PSMC5|PSMC6|PSMD1|PSMD11|PSMD12|PSMD13|PSMD14|PSMD2|PSMD3|PSMD4|PSMD6|PSMD7|PSMD8|SEM1	10nM	T-47D	breast	2h	-0.219035	0.00003964162532	346
lapatinib	EGFR|ERBB2	1000nM	SNB-19	CNS	6h	-0.218794	0.00004044415499	346
sorafenib	BRAF|DDR2|FGFR1|FLT1|FLT3|FLT4|KDR|KIT|PDGFRB|RAF1|RET	10000nM	SK-MEL-5	Melanoma	24h	-0.21833	0.00004203403434	346
paclitaxel	TUBA1A|TUBA1B|TUBA1C|TUBA3E|TUBA4A|TUBB|TUBB1|TUBB2A|TUBB2B|TUBB3|TUBB4A|TUBB4B|TUBB6|TUBB8	10nM	K-562	Leukemia	2h	-0.218268	0.00004225162201	346
lapatinib	EGFR|ERBB2	1000nM	MDA-MB-231	Breast	24h	-0.217423	0.00004531502919	346
paclitaxel	TUBA1A|TUBA1B|TUBA1C|TUBA3E|TUBA4A|TUBB|TUBB1|TUBB2A|TUBB2B|TUBB3|TUBB4A|TUBB4B|TUBB6|TUBB8	10nM	PC-3	Prostate	2h	-0.217016	0.00004686384774	346
paclitaxel	TUBA1A|TUBA1B|TUBA1C|TUBA3E|TUBA4A|TUBB|TUBB1|TUBB2A|TUBB2B|TUBB3|TUBB4A|TUBB4B|TUBB6|TUBB8	10nM	HOP-62	Lung	6h	-0.216563	0.00004864772585	346
doxorubicin	TOP2A	1000nM	T-47D	breast	2h	-0.216447	0.0000491131078	346
doxorubicin	TOP2A	100nM	SNB-75	CNS	2h	-0.216407	0.00004927670674	346
topotecan	TOP1|TOP1MT	1000nM	HCT-15	Colon	6h	-0.216298	0.00004971896421	346
cisplatin	XIAP	15000nM	HL-60	Leukemia	2h	-0.216206	0.00005009712091	346
erlotinib	EGFR	1000nM	PC-3	Prostate	2h	-0.215969	0.00005108285491	346
topotecan	TOP1|TOP1MT	1000nM	SNB-75	CNS	6h	-0.215934	0.00005123012323	346
sorafenib	BRAF|DDR2|FGFR1|FLT1|FLT3|FLT4|KDR|KIT|PDGFRB|RAF1|RET	10000nM	CAKI-1	Renal	2h	-0.215185	0.00005446959071	346
sorafenib	BRAF|DDR2|FGFR1|FLT1|FLT3|FLT4|KDR|KIT|PDGFRB|RAF1|RET	10000nM	A498	Renal	24h	-0.214221	0.00005893135911	346
cisplatin	XIAP	15000nM	SK-MEL-5	Melanoma	6h	-0.21366	0.00006168346648	346
topotecan	TOP1|TOP1MT	1000nM	K-562	Leukemia	6h	-0.212994	0.00006510652809	346
5-Azacytidine	DNMT1|DNMT3A	5000nM	BT-549	Breast	6h	-0.211745	0.00007201474817	346
sorafenib	BRAF|DDR2|FGFR1|FLT1|FLT3|FLT4|KDR|KIT|PDGFRB|RAF1|RET	5000nM	HCC-2998	Colon	6h	-0.211582	0.00007296452546	346
paclitaxel	TUBA1A|TUBA1B|TUBA1C|TUBA3E|TUBA4A|TUBB|TUBB1|TUBB2A|TUBB2B|TUBB3|TUBB4A|TUBB4B|TUBB6|TUBB8	100nM	SNB-75	CNS	2h	-0.211382	0.00007414694125	346
paclitaxel	TUBA1A|TUBA1B|TUBA1C|TUBA3E|TUBA4A|TUBB|TUBB1|TUBB2A|TUBB2B|TUBB3|TUBB4A|TUBB4B|TUBB6|TUBB8	100nM	PC-3	Prostate	6h	-0.21061	0.00007888273844	346
geldanamycin	HSP90AA1	100nM	HCC-2998	Colon	2h	-0.210413	0.00008013573229	346
sorafenib	BRAF|DDR2|FGFR1|FLT1|FLT3|FLT4|KDR|KIT|PDGFRB|RAF1|RET	5000nM	K-562	Leukemia	2h	-0.210241	0.00008124893943	346
cisplatin	XIAP	15000nM	K-562	Leukemia	2h	-0.209771	0.0000843570145	346
geldanamycin	HSP90AA1	100nM	PC-3	Prostate	6h	-0.208764	0.00009139492931	346
sorafenib	BRAF|DDR2|FGFR1|FLT1|FLT3|FLT4|KDR|KIT|PDGFRB|RAF1|RET	5000nM	SR	Leukemia	6h	-0.208544	0.00009300067172	346
gemcitabine	POLA1|POLD1|POLE|RRM1|RRM2|RRM2B	200nM	K-562	Leukemia	2h	-0.207378	0.0001019835809	346
vorinostat	HDAC1|HDAC2|HDAC3|HDAC6|HDAC8	5000nM	UACC-257	Melanoma	2h	-0.207191	0.0001034996413	346
gemcitabine	POLA1|POLD1|POLE|RRM1|RRM2|RRM2B	2000nM	HL-60	Leukemia	2h	-0.205863	0.0001148757625	346
vorinostat	HDAC1|HDAC2|HDAC3|HDAC6|HDAC8	5000nM	A498	Renal	24h	-0.205583	0.0001174223534	346
paclitaxel	TUBA1A|TUBA1B|TUBA1C|TUBA3E|TUBA4A|TUBB|TUBB1|TUBB2A|TUBB2B|TUBB3|TUBB4A|TUBB4B|TUBB6|TUBB8	100nM	HOP-62	Lung	2h	-0.205084	0.0001220882151	346
paclitaxel	TUBA1A|TUBA1B|TUBA1C|TUBA3E|TUBA4A|TUBB|TUBB1|TUBB2A|TUBB2B|TUBB3|TUBB4A|TUBB4B|TUBB6|TUBB8	100nM	K-562	Leukemia	2h	-0.204364	0.0001291256057	346
paclitaxel	TUBA1A|TUBA1B|TUBA1C|TUBA3E|TUBA4A|TUBB|TUBB1|TUBB2A|TUBB2B|TUBB3|TUBB4A|TUBB4B|TUBB6|TUBB8	100nM	PC-3	Prostate	2h	-0.204171	0.0001310777295	346
sunitinib	CSF1R|FLT1|FLT3|FLT4|KDR|KIT|PDGFRA|PDGFRB|RET	2000nM	T-47D	breast	24h	-0.203104	0.0001423766674	346
erlotinib	EGFR	1000nM	NCI-H226	Lung	2h	-0.202552	0.0001485674145	346
sorafenib	BRAF|DDR2|FGFR1|FLT1|FLT3|FLT4|KDR|KIT|PDGFRB|RAF1|RET	5000nM	NCI-H23	Lung	6h	-0.202371	0.0001506564561	346
lapatinib	EGFR|ERBB2	10000nM	A549	lung	2h	-0.201337	0.0001631110218	346
5-Azacytidine	DNMT1|DNMT3A	5000nM	A498	Renal	6h	-0.200777	0.0001702511799	346
sirolimus	FKBP1A|MTOR	10nM	HT29	large intestine	6h	-0.200697	0.0001712895557	346
geldanamycin	HSP90AA1	100nM	HL-60	Leukemia	6h	-0.200565	0.0001730256947	346
doxorubicin	TOP2A	1000nM	SNB-75	CNS	2h	-0.200464	0.0001743627604	346
paclitaxel	TUBA1A|TUBA1B|TUBA1C|TUBA3E|TUBA4A|TUBB|TUBB1|TUBB2A|TUBB2B|TUBB3|TUBB4A|TUBB4B|TUBB6|TUBB8	10nM	SNB-75	CNS	2h	-0.200365	0.0001756831063	346
