# Supplementary material for: Restoration of aberrant gene expression of monocytes in systemic lupus erythematosus via a combined transcriptome-reversal and network-based drug repurposing strategy
Source: BMC Genomics. 2023 Apr 18;24:207. doi: 10.1186/s12864-023-09275-8 (PMC10114456; doi:10.1186/s12864-023-09275-8)
Supplement: Supplementary file 8 — Supplementary Table 8. Full list of DEGs of monocytes, derived from the comparison of SLE patients versus healthy control individuals, without cut-off values. [file 12864_2023_9275_MOESM8_ESM.xlsx]

## Sheet: Monocytes Specific Compounds
Monocytes Specific Small Molecule Compounds
AZD-7762
A443654
L-sulforophane
saracatinib
TWS-119
HG-6-64-01
afatinib
16-HYDROXYTRIPTOLIDE
WZ-4-145
gefitinib
BRD-K81473043
VX-680
AS605240
S1205
BRD-K62810658
trametinib
AKT-inhibitor-1-2
cediranib
9-methyl-5H-6-thia-4,5-diaza-chrysene-6,6-dioxide
dihydrexidine
ZM-241385
dactolisib
bicuculline
rifampicin
clopidogrel
dibenzoylmethane
PIK-90
PP-1
balsalazide
ritanserin
tramadol
ZM-306416
azithromycin
1-monopalmitin
peucedanin
paroxetine
BIBX-1382
zalcitabine
tianeptine
MK-2206
fenofibrate
tipifarnib
mocimycin
ketanserin
fatostatin
minoxidil
dubinidine
NSC-23766
tivozanib
fostamatinib
veliparib
RHO-kinase-inhibitor-III[rockout]
KU-0063794
MGCD-265
Alprenolol
AC1MFZU7
COT Inhibitor-2
Acenocoumarol
SGI-1776
STK199030
Morin
Mirin
BW-723C86
Trametinib
ALD1-H_000967
BRD-K24169646
F1709-0025
Riboflavin
BRD-K89712338
Isocarboxazid
Spiperone
BRD-K02267965-001-01-9
Spiramide
BX-795
Tyrphostin AG 825
MLS000536845
BRD-K88556033
JNJ-38877605
Benzbromarone
Lidoflazine
BRD-K99546030
BRD-K73533033
Glycodeoxycholic acid
SCHEMBL15422533
Sertaconazole
Pirfenidone
N9-Isopropylolomoucine
ESTRAMUSTINE
SMR000390896
NCGC00346967-01
BRD-K30267135
Bumetanide
Tacedinaline
VX-745
BRD-K28623651
MW-STK33-100
AP26113
mianserin
parthenolide
helveticoside
penbutolol
digitoxigenin
genistein
digoxigenin
dicycloverine
digoxin
bisacodyl
levomepromazine
ouabain
proscillaridin
lanatoside C
azacyclonol
astemizole
fluphenazine
CHEMBL3182046
SCHEMBL12684744
NSC23766
Sildenafil
austocystin D
bleomycin A2
PRIMA 1
Sitagliptin
ML320
birinapant
Cyclophosphamide
RO4929097
KH-CB19
BRD-K02492147
TG100-115
CHIR-99021
Momelotinib
SPOX1_002925
BRD-K96431673
Darinaparsin
Semagacestat
Cimetidine
TGX 221
BRD-K33199242
Neratinib
UNC0638
501919-59-1
PYR-41
PD153035 (Hydrochloride)
bosutinib
PIK-93
KX2-391
BRD-K26531177
MK-0752
ALTRETAMINE
SULFINPYRAZONE
AMILORIDE
AZITHROMYCIN
CORTISONE
SULFADIAZINE
4-NITROTOLUENE
BUPROPION
ECONAZOLE
KETOCONAZOLE
LOMUSTINE
TRICHLOROETHYLENE
CIPROFLOXACIN
DIETHYLSTILBESTROL
TIMOLOL
MLN-518
ETHYLESTRENOL
GLYCINE
ATROPINE
PIRINIXIC ACID
NEVIRAPINE
SULINDAC
ENROFLOXACIN
CYCLOHEXIMIDE
MICONAZOLE
HEXACHLOROETHANE
2,4-DIAMINOPHENOL
ETOPOSIDE
3-CHLOROANILINE
ETHANOL
IBUFENAC
