# Supplementary material for: Restoration of aberrant gene expression of monocytes in systemic lupus erythematosus via a combined transcriptome-reversal and network-based drug repurposing strategy
Source: BMC Genomics. 2023 Apr 18;24:207. doi: 10.1186/s12864-023-09275-8 (PMC10114456; doi:10.1186/s12864-023-09275-8)
Supplement: Supplementary file 9 — Supplementary Table 9. Clinical parameters (including disease activity and concominant treatments) of the patients participated in the study. Abbreviations: MMF (mycophenolate-mofetil), AZA(azathioprine), GC(glucocorticoids), HCQ(hydroxychloroquine), CY(cyclophosphamide), ANA (anti-nuclear antibodies). [file 12864_2023_9275_MOESM9_ESM.xlsx]

## Sheet: Sheet2
Ensembl_ID	Symbol	logFC.H.vs.SLE	pvalue.H.vs.SLE	FDR.H.vs.SLE
ENSG00000136244	IL6	7.64843	0.000219745	0.356698
ENSG00000115008	IL1A	6.50075	0.00264805	0.381061
ENSG00000165949	IFI27	6.25565	0.000412239	0.356698
ENSG00000197632	SERPINB2	5.5297	0.000257575	0.356698
ENSG00000102755	FLT1	5.45272	0.000699228	0.356698
ENSG00000101187	SLCO4A1	5.31673	0.000563155	0.356698
ENSG00000115009	CCL20	5.15783	0.00409147	0.414393
ENSG00000117525	F3	4.94908	0.000684548	0.356698
ENSG00000123610	TNFAIP6	4.9258	0.00189843	0.378592
ENSG00000115155	OTOF	4.60765	0.000429243	0.356698
ENSG00000181634	TNFSF15	4.50951	0.000924363	0.378592
ENSG00000108688	CCL7	4.02229	0.0192582	0.566766
ENSG00000163734	CXCL3	3.98262	0.00657118	0.463988
ENSG00000163739	CXCL1	3.81887	0.012601	0.532946
ENSG00000169245	CXCL10	3.76937	0.00263202	0.381061
ENSG00000108691	CCL2	3.56145	0.0168337	0.566766
ENSG00000213058	RP4-765C7.2	3.54515	0.00811017	0.473062
ENSG00000211895	IGHA1	3.5059	0.0251721	0.566766
ENSG00000138378	STAT4	3.42204	0.0049418	0.43195
ENSG00000180644	PRF1	3.3808	0.00456056	0.424321
ENSG00000136689	IL1RN	3.31168	0.000264355	0.356698
ENSG00000120885	CLU	3.27875	0.00142202	0.378592
ENSG00000211592	IGKC	3.19502	0.0304188	0.566766
ENSG00000224114	RP11-343H5.4	3.13917	0.00281932	0.386794
ENSG00000100024	UPB1	3.1203	0.00520492	0.441857
ENSG00000226380	MIR29A	3.11378	0.00155562	0.378592
ENSG00000107104	KANK1	3.01049	0.0063364	0.463988
ENSG00000125538	IL1B	2.9993	0.00550594	0.448069
ENSG00000081041	CXCL2	2.97577	0.00295358	0.386794
ENSG00000183508	FAM46C	2.97036	0.00836813	0.473062
ENSG00000126353	CCR7	2.9291	0.0181056	0.566766
ENSG00000117090	SLAMF1	2.77165	0.0247623	0.566766
ENSG00000249992	TMEM158	2.75641	0.0108725	0.512113
ENSG00000196878	LAMB3	2.73736	0.00685177	0.463988
ENSG00000275302	NA	2.71285	0.0185537	0.566766
ENSG00000124882	EREG	2.696	0.000374903	0.356698
ENSG00000217801	RP11-465B22.3	2.68868	0.0164892	0.566766
ENSG00000163736	PPBP	2.67721	0.0570534	0.615384
ENSG00000179750	APOBEC3B	2.64512	0.0103309	0.501667
ENSG00000161405	IKZF3	2.60293	0.00609544	0.458128
ENSG00000109321	AREG	2.60184	0.00252736	0.381061
ENSG00000166592	RRAD	2.58511	0.00155266	0.378592
ENSG00000168421	RHOH	2.57676	0.0075892	0.468861
ENSG00000090104	RGS1	2.53943	0.00334938	0.395227
ENSG00000163661	PTX3	2.53268	0.00121678	0.378592
ENSG00000134070	IRAK2	2.51914	0.00828481	0.473062
ENSG00000184979	USP18	2.49736	0.00146792	0.378592
ENSG00000087116	ADAMTS2	2.49264	0.0168235	0.566766
ENSG00000105369	CD79A	2.48242	0.0125984	0.532946
ENSG00000132465	IGJ	2.47695	0.0807718	0.659037
ENSG00000166920	C15orf48	2.47653	0.0897364	0.671487
ENSG00000185885	IFITM1	2.47318	0.00121618	0.378592
ENSG00000152784	PRDM8	2.4655	0.0139305	0.552935
ENSG00000148344	PTGES	2.46408	0.064417	0.628417
ENSG00000077984	CST7	2.45808	0.00543683	0.445518
ENSG00000169429	IL8	2.44977	0.00463967	0.424321
ENSG00000254281	KB-1507C5.4	2.44112	0.0157003	0.56483
ENSG00000134539	KLRD1	2.43808	0.00648235	0.463988
ENSG00000070669	ASNS	2.42949	0.00694776	0.463988
ENSG00000128271	ADORA2A	2.42329	0.00814091	0.473062
ENSG00000101082	SLA2	2.41722	0.00903149	0.478157
ENSG00000073756	PTGS2	2.4107	0.00467472	0.424321
ENSG00000187608	ISG15	2.38487	0.000391914	0.356698
ENSG00000146072	TNFRSF21	2.36979	0.0186393	0.566766
ENSG00000218565	RP11-12A2.1	2.35998	0.025066	0.566766
ENSG00000103257	SLC7A5	2.35313	0.0263172	0.566766
ENSG00000119508	NR4A3	2.33715	0.0340137	0.571741
ENSG00000211899	IGHM	2.33602	0.033256	0.569542
ENSG00000137959	IFI44L	2.3333	0.00346052	0.400334
ENSG00000207808	MIR27A	2.2928	0.00394209	0.408041
ENSG00000172183	ISG20	2.27939	0.00105784	0.378592
ENSG00000100385	IL2RB	2.27049	0.00853697	0.473062
ENSG00000108679	LGALS3BP	2.25991	0.00111325	0.378592
ENSG00000171621	SPSB1	2.22499	0.00907795	0.478214
ENSG00000250274	CTB-114C7.4	2.22184	0.00703499	0.463988
ENSG00000164236	ANKRD33B	2.22057	0.0107653	0.512113
ENSG00000266709	RP11-214O1.2	2.21575	0.00735304	0.463988
ENSG00000134321	RSAD2	2.21481	0.00175812	0.378592
ENSG00000147872	PLIN2	2.21245	0.0137481	0.552935
ENSG00000152766	ANKRD22	2.19781	0.0010551	0.378592
ENSG00000117228	GBP1	2.19698	0.00239202	0.381061
ENSG00000056558	TRAF1	2.18875	0.0132662	0.542157
ENSG00000095794	CREM	2.18463	0.0135913	0.551124
ENSG00000135047	CTSL	2.16196	0.0361176	0.577336
ENSG00000163975	MFI2	2.15412	0.0111253	0.512113
ENSG00000115523	GNLY	2.15299	0.00990304	0.497259
ENSG00000277632	NA	2.13631	0.0190703	0.566766
ENSG00000255398	HCAR3	2.13246	0.00652828	0.463988
ENSG00000140511	HAPLN3	2.12487	0.00182254	0.378592
ENSG00000182885	GPR97	2.12207	0.0196178	0.566766
ENSG00000183762	KREMEN1	2.08904	0.00303087	0.386794
ENSG00000184371	CSF1	2.07954	0.0289746	0.566766
ENSG00000126262	FFAR2	2.07886	0.0014084	0.378592
ENSG00000248323	LUCAT1	2.06978	0.00326287	0.388908
ENSG00000225964	AC017076.5	2.04736	0.00214653	0.381061
ENSG00000277734	NA	2.04332	0.0203849	0.566766
ENSG00000182782	HCAR2	2.04115	0.00752662	0.467443
ENSG00000207980	MIR23A	2.03289	0.0045567	0.424321
ENSG00000088827	SIGLEC1	2.02771	0.00292633	0.386794
ENSG00000154099	DNAAF1	2.02741	0.0254554	0.566766
ENSG00000125740	FOSB	2.01353	0.0139027	0.552935
ENSG00000102554	KLF5	2.00688	0.00694841	0.463988
ENSG00000237513	RP11-325F22.2	1.99803	0.00313532	0.386794
ENSG00000162407	PPAP2B	1.96091	0.0626836	0.627368
ENSG00000139289	PHLDA1	1.95485	0.0252005	0.566766
ENSG00000225783	MIAT	1.94899	0.0115804	0.515658
ENSG00000153563	CD8A	1.94416	0.0399799	0.581887
ENSG00000026751	SLAMF7	1.93679	0.0466399	0.598207
ENSG00000008056	SYN1	1.93243	0.0265114	0.566766
ENSG00000185745	IFIT1	1.93212	0.00816761	0.473062
ENSG00000198286	CARD11	1.92114	0.0204648	0.566766
ENSG00000126709	IFI6	1.91512	0.000739344	0.356698
ENSG00000123342	MMP19	1.90839	0.188066	0.754123
ENSG00000130787	HIP1R	1.90585	0.0152904	0.562561
ENSG00000163814	CDCP1	1.90427	0.0373208	0.577336
ENSG00000188522	FAM83G	1.89527	0.00593791	0.454965
ENSG00000259354	RP11-519G16.3	1.89512	0.0771959	0.657016
ENSG00000178803	ADORA2A-AS1	1.89149	0.0150798	0.562561
ENSG00000110848	CD69	1.88268	0.0283492	0.566766
ENSG00000136379	ABHD17C	1.88263	0.0989971	0.6836
ENSG00000211751	TRBV25-1	1.88221	0.0185318	0.566766
ENSG00000134531	EMP1	1.88192	0.00501984	0.435545
ENSG00000185022	MAFF	1.88137	0.0252171	0.566766
ENSG00000111674	ENO2	1.87445	0.0206016	0.566766
ENSG00000008517	IL32	1.87323	0.0290405	0.566766
ENSG00000159189	C1QC	1.86746	0.00209191	0.381061
ENSG00000160789	LMNA	1.86264	0.0046649	0.424321
ENSG00000159958	TNFRSF13C	1.85842	0.0272403	0.566766
ENSG00000112182	BACH2	1.84546	0.0178006	0.566766
ENSG00000102760	RGCC	1.83054	0.0209224	0.566766
ENSG00000169439	SDC2	1.83004	0.156202	0.738453
ENSG00000125430	HS3ST3B1	1.82331	0.0807669	0.659037
ENSG00000188290	HES4	1.81866	0.0168588	0.566766
ENSG00000198821	CD247	1.81856	0.0211475	0.566766
ENSG00000175352	NRIP3	1.81714	0.0522524	0.606804
ENSG00000130487	KLHDC7B	1.81643	0.00211001	0.381061
ENSG00000002587	HS3ST1	1.81168	0.192894	0.759995
ENSG00000110944	IL23A	1.80322	0.00816731	0.473062
ENSG00000122420	PTGFR	1.79745	0.0073153	0.463988
ENSG00000135114	OASL	1.79728	0.000578995	0.356698
ENSG00000230438	RP11-420G6.4	1.78853	0.0289582	0.566766
ENSG00000138166	DUSP5	1.78526	0.00420098	0.414393
ENSG00000010030	ETV7	1.78213	0.00313784	0.386794
ENSG00000260196	RP1-239B22.5	1.77528	0.0188647	0.566766
ENSG00000162772	ATF3	1.77406	0.0271366	0.566766
ENSG00000111266	DUSP16	1.77029	0.0589392	0.624872
ENSG00000179388	EGR3	1.76918	0.0445564	0.591869
ENSG00000123240	OPTN	1.75981	0.0402917	0.581887
ENSG00000115590	IL1R2	1.75874	0.0025958	0.381061
ENSG00000148926	ADM	1.75715	0.00938162	0.48342
ENSG00000099204	ABLIM1	1.75278	0.0206948	0.566766
ENSG00000105711	SCN1B	1.74965	0.0171998	0.566766
ENSG00000095397	DFNB31	1.74283	0.0362405	0.577336
ENSG00000138821	SLC39A8	1.73186	0.184069	0.751562
ENSG00000151715	TMEM45B	1.71925	0.0998974	0.6836
ENSG00000157601	MX1	1.7093	0.00192504	0.378592
ENSG00000211772	TRBC2	1.7038	0.0287684	0.566766
ENSG00000211898	IGHD	1.69828	0.0469566	0.598548
ENSG00000168209	DDIT4	1.69796	0.0429438	0.589093
ENSG00000102265	TIMP1	1.69328	0.0161098	0.566766
ENSG00000172543	CTSW	1.68893	0.0375298	0.577719
ENSG00000136634	IL10	1.68568	0.0363459	0.577336
ENSG00000044574	HSPA5	1.68522	0.0051643	0.441585
ENSG00000198851	CD3E	1.68435	0.029056	0.566766
ENSG00000177455	CD19	1.67747	0.0318669	0.568533
ENSG00000059804	SLC2A3	1.67633	0.0169631	0.566766
ENSG00000117394	SLC2A1	1.67271	0.034404	0.573399
ENSG00000173369	C1QB	1.66697	0.00591177	0.454965
ENSG00000101188	NTSR1	1.66386	0.00540799	0.445518
ENSG00000198959	TGM2	1.66274	0.062212	0.626598
ENSG00000121797	CCRL2	1.65921	0.0308622	0.567871
ENSG00000152689	RASGRP3	1.6507	0.0471438	0.599026
ENSG00000105928	DFNA5	1.64606	0.205332	0.76662
ENSG00000119917	IFIT3	1.64336	0.0087232	0.473062
ENSG00000182866	LCK	1.6353	0.0314579	0.567871
ENSG00000137965	IFI44	1.62958	0.00487906	0.431539
ENSG00000213626	LBH	1.62943	0.0370969	0.577336
ENSG00000271503	CCL5	1.62936	0.0287564	0.566766
ENSG00000153283	CD96	1.6265	0.0367976	0.577336
ENSG00000123700	KCNJ2	1.62387	0.0763183	0.657016
ENSG00000156535	CD109	1.61947	0.00360214	0.401488
ENSG00000101096	NFATC2	1.61388	0.0284829	0.566766
ENSG00000112096	SOD2	1.61262	0.0312397	0.567871
ENSG00000229644	NAMPTL	1.59575	0.0189387	0.566766
ENSG00000136573	BLK	1.59528	0.0540045	0.607362
ENSG00000225886	RP11-288L9.4	1.59489	0.00463192	0.424321
ENSG00000106089	STX1A	1.58986	0.0509947	0.606804
ENSG00000138755	CXCL9	1.58743	0.0313972	0.567871
ENSG00000137801	THBS1	1.58631	0.0402977	0.581887
ENSG00000137094	DNAJB5	1.5858	0.0301488	0.566766
ENSG00000206560	ANKRD28	1.58034	0.00206364	0.381061
ENSG00000091490	SEL1L3	1.56	0.0185952	0.566766
ENSG00000160932	LY6E	1.55945	0.00389171	0.406391
ENSG00000139572	GPR84	1.55356	0.0716035	0.644913
ENSG00000270069	RP6-99M1.2	1.54635	0.0789186	0.658109
ENSG00000162433	AK4	1.54598	0.0522724	0.606804
ENSG00000102096	PIM2	1.54257	0.0113545	0.514821
ENSG00000012124	CD22	1.54144	0.00888031	0.474152
ENSG00000149131	SERPING1	1.54134	0.00157298	0.378592
ENSG00000162739	SLAMF6	1.53968	0.0484726	0.599312
ENSG00000135426	TESPA1	1.53092	0.0173961	0.566766
ENSG00000101255	TRIB3	1.52954	0.0429365	0.589093
ENSG00000122224	LY9	1.5171	0.0309601	0.567871
ENSG00000013725	CD6	1.5058	0.0574935	0.617097
ENSG00000196092	PAX5	1.50204	0.0535324	0.607217
ENSG00000054654	SYNE2	1.48992	0.0233521	0.566766
ENSG00000116667	C1orf21	1.48643	0.0777987	0.657016
ENSG00000176171	BNIP3	1.48353	0.0166666	0.566766
ENSG00000137198	GMPR	1.48134	0.0125444	0.532946
ENSG00000103569	AQP9	1.48031	0.0194667	0.566766
ENSG00000157227	MMP14	1.47953	0.254801	0.800659
ENSG00000069702	TGFBR3	1.47914	0.0499399	0.600362
ENSG00000116824	CD2	1.47382	0.0264826	0.566766
ENSG00000188897	CTD-3088G3.8	1.4694	0.0253623	0.566766
ENSG00000133106	EPSTI1	1.45647	0.00160889	0.378592
ENSG00000125733	TRIP10	1.4541	0.119257	0.694241
ENSG00000271856	RP11-861A13.4	1.4535	0.0111789	0.512113
ENSG00000090924	PLEKHG2	1.45317	0.000734606	0.356698
ENSG00000135424	ITGA7	1.45125	0.00936568	0.48342
ENSG00000115594	IL1R1	1.44528	0.0295617	0.566766
ENSG00000172575	RASGRP1	1.44121	0.0402078	0.581887
ENSG00000120217	CD274	1.43841	0.251292	0.797323
ENSG00000118503	TNFAIP3	1.43752	0.00360332	0.401488
ENSG00000163993	S100P	1.43688	0.0732044	0.647787
ENSG00000105835	NAMPT	1.43647	0.0085605	0.473062
ENSG00000135476	ESPL1	1.42846	0.0165986	0.566766
ENSG00000237550	UBE2Q2P6	1.42841	0.155992	0.738408
ENSG00000166016	ABTB2	1.42754	0.00432345	0.421626
ENSG00000168734	PKIG	1.42684	0.0193632	0.566766
ENSG00000106366	SERPINE1	1.42527	0.0799259	0.658109
ENSG00000267519	MIR24-2	1.42188	0.0223198	0.566766
ENSG00000159399	HK2	1.41335	0.0267314	0.566766
ENSG00000111371	SLC38A1	1.41321	0.0435458	0.589093
ENSG00000272669	RP3-508I15.21	1.41228	0.00184298	0.378592
ENSG00000276107	NA	1.4096	0.0377982	0.577719
ENSG00000113263	ITK	1.40171	0.0506359	0.605987
ENSG00000139211	AMIGO2	1.39411	0.0026082	0.381061
ENSG00000134326	CMPK2	1.38797	0.0179801	0.566766
ENSG00000159674	SPON2	1.38775	0.0234485	0.566766
ENSG00000105374	NKG7	1.38322	0.0403565	0.581887
ENSG00000110660	SLC35F2	1.37875	0.0385076	0.580206
ENSG00000170542	SERPINB9	1.37719	0.0100428	0.497918
ENSG00000278869	NA	1.37691	0.00490053	0.431539
ENSG00000196935	SRGAP1	1.37521	0.0124373	0.532946
ENSG00000168062	BATF2	1.3699	0.0295341	0.566766
ENSG00000117632	STMN1	1.3628	0.0568265	0.615384
ENSG00000135094	SDS	1.36176	0.178411	0.747929
ENSG00000170379	FAM115C	1.34857	0.0197407	0.566766
ENSG00000108556	CHRNE	1.34834	0.0161481	0.566766
ENSG00000188211	NCR3LG1	1.34533	0.0422406	0.589093
ENSG00000067082	KLF6	1.3408	0.00557527	0.450604
ENSG00000154451	GBP5	1.333	0.0077241	0.47225
ENSG00000239264	TXNDC5	1.32931	0.0514744	0.606804
ENSG00000162894	FAIM3	1.31939	0.0644011	0.628417
ENSG00000239948	RN7SL368P	1.31881	0.0410947	0.583498
ENSG00000138646	HERC5	1.31617	0.00787791	0.473062
ENSG00000130340	SNX9	1.31222	0.0153512	0.562561
ENSG00000007264	MATK	1.31127	0.0531449	0.607217
ENSG00000134954	ETS1	1.3111	0.0259516	0.566766
ENSG00000276070	NA	1.30775	0.212214	0.773998
ENSG00000196839	ADA	1.30648	0.0982334	0.6836
ENSG00000056972	TRAF3IP2	1.30036	0.0118533	0.521898
ENSG00000136158	SPRY2	1.29821	0.0490121	0.599312
ENSG00000206190	ATP10A	1.29666	0.000605857	0.356698
ENSG00000151726	ACSL1	1.29508	0.00577979	0.454965
ENSG00000102445	KIAA0226L	1.29189	0.0408025	0.583498
ENSG00000222009	BTBD19	1.29175	0.0111172	0.512113
ENSG00000135916	ITM2C	1.28888	0.0525356	0.606804
ENSG00000076382	SPAG5	1.2878	0.00226018	0.381061
ENSG00000132170	PPARG	1.28491	0.0728112	0.646967
ENSG00000142089	IFITM3	1.28405	0.0201984	0.566766
ENSG00000229989	MIR181A1HG	1.27964	0.0431113	0.589093
ENSG00000156127	BATF	1.27786	0.0141262	0.553786
ENSG00000073111	MCM2	1.27681	0.0514666	0.606804
ENSG00000145555	MYO10	1.27497	0.00388274	0.406391
ENSG00000236438	FAM157A	1.27025	0.0303196	0.566766
ENSG00000181790	BAI1	1.26983	0.0273906	0.566766
ENSG00000197982	C1orf122	1.26808	0.0569564	0.615384
ENSG00000162747	FCGR3B	1.26544	0.0940885	0.678636
ENSG00000125245	GPR18	1.26357	0.0181214	0.566766
ENSG00000111335	OAS2	1.26251	0.0290605	0.566766
ENSG00000276085	NA	1.25451	0.206616	0.767832
ENSG00000140563	MCTP2	1.25373	0.00035274	0.356698
ENSG00000178764	ZHX2	1.25311	0.0555755	0.612509
ENSG00000167900	TK1	1.24568	0.018625	0.566766
ENSG00000110047	EHD1	1.24347	0.0203267	0.566766
ENSG00000237499	RP11-356I2.4	1.24144	0.0148303	0.562561
ENSG00000159496	RGL4	1.24132	0.0140577	0.552935
ENSG00000138795	LEF1	1.23899	0.0740797	0.650344
ENSG00000124256	ZBP1	1.23397	0.0463059	0.597329
ENSG00000133657	ATP13A3	1.23393	0.0678012	0.637096
ENSG00000169397	RNASE3	1.23111	0.0180546	0.566766
ENSG00000185507	IRF7	1.23086	0.000562707	0.356698
ENSG00000169902	TPST1	1.23041	0.195666	0.760276
ENSG00000087074	PPP1R15A	1.22372	0.00721308	0.463988
ENSG00000183486	MX2	1.22171	0.00300024	0.386794
ENSG00000111331	OAS3	1.21639	0.0189582	0.566766
ENSG00000109320	NFKB1	1.21525	0.0128683	0.5399
ENSG00000145287	PLAC8	1.21187	0.0329817	0.569542
ENSG00000132669	RIN2	1.20571	0.0239257	0.566766
ENSG00000076003	MCM6	1.2035	0.0332202	0.569542
ENSG00000010818	HIVEP2	1.20292	0.0368079	0.577336
ENSG00000170525	PFKFB3	1.19996	0.0513455	0.606804
ENSG00000120254	MTHFD1L	1.19949	0.0433217	0.589093
ENSG00000175445	LPL	1.19888	0.137481	0.721704
ENSG00000144802	NFKBIZ	1.19681	0.0123583	0.532946
ENSG00000156738	MS4A1	1.19639	0.116428	0.693192
ENSG00000130589	HELZ2	1.19176	0.0071933	0.463988
ENSG00000187775	DNAH17	1.18703	0.061454	0.626598
ENSG00000198814	GK	1.18572	0.141153	0.723363
ENSG00000145685	LHFPL2	1.17874	0.0629124	0.628417
ENSG00000099250	NRP1	1.17806	0.275384	0.809803
ENSG00000130164	LDLR	1.17603	0.0206071	0.566766
ENSG00000276023	NA	1.17291	0.0258054	0.566766
ENSG00000099377	HSD3B7	1.17141	0.0385151	0.580206
ENSG00000167874	TMEM88	1.17005	0.0206623	0.566766
ENSG00000237181	AC147651.4	1.16985	0.00829853	0.473062
ENSG00000164292	RHOBTB3	1.16842	0.0254575	0.566766
ENSG00000119922	IFIT2	1.16633	0.0425415	0.589093
ENSG00000136717	BIN1	1.16385	0.0114837	0.515239
ENSG00000279602	NA	1.15861	0.1509	0.732173
ENSG00000136048	DRAM1	1.15842	0.0336752	0.569542
ENSG00000186480	INSIG1	1.15785	0.0280693	0.566766
ENSG00000115085	ZAP70	1.15581	0.0736271	0.64827
ENSG00000173391	OLR1	1.15552	0.428149	0.869293
ENSG00000162496	DHRS3	1.15527	0.19915	0.762487
ENSG00000138623	SEMA7A	1.15217	0.14542	0.727125
ENSG00000247982	LINC00926	1.15201	0.034522	0.574059
ENSG00000186431	FCAR	1.15129	0.000249066	0.356698
ENSG00000127152	BCL11B	1.15019	0.0887263	0.670729
ENSG00000144476	ACKR3	1.14989	0.12276	0.702558
ENSG00000158050	DUSP2	1.14594	0.0924399	0.675996
ENSG00000214110	LDHAP4	1.14469	0.0718491	0.644913
ENSG00000196141	SPATS2L	1.14232	0.00288995	0.386794
ENSG00000277443	NA	1.1416	0.0109323	0.512113
ENSG00000137757	CASP5	1.14001	0.0346381	0.574059
ENSG00000060982	BCAT1	1.13928	0.0443813	0.591083
ENSG00000124145	SDC4	1.13789	0.0943517	0.678662
ENSG00000149798	CDC42EP2	1.13767	0.0643744	0.628417
ENSG00000155307	SAMSN1	1.13306	0.0238833	0.566766
ENSG00000132965	ALOX5AP	1.13301	0.00836964	0.473062
ENSG00000173762	CD7	1.13221	0.0497993	0.600184
ENSG00000164211	STARD4	1.13103	0.0404438	0.581996
ENSG00000078269	SYNJ2	1.13077	0.00543122	0.445518
ENSG00000268734	CTB-61M7.2	1.12897	0.00264147	0.381061
ENSG00000147168	IL2RG	1.12835	0.00378161	0.406391
ENSG00000198805	PNP	1.12764	0.00651229	0.463988
ENSG00000163874	ZC3H12A	1.12394	0.0255203	0.566766
ENSG00000127920	GNG11	1.1234	0.0770072	0.657016
ENSG00000104549	SQLE	1.1203	0.019764	0.566766
ENSG00000150347	ARID5B	1.11955	0.084497	0.665597
ENSG00000180316	PNPLA1	1.11774	0.0142296	0.55599
ENSG00000138670	RASGEF1B	1.11611	0.0569425	0.615384
ENSG00000181381	DDX60L	1.11526	0.00314025	0.386794
ENSG00000153898	MCOLN2	1.11493	0.0919711	0.675996
ENSG00000159753	RLTPR	1.1138	0.0446227	0.591869
ENSG00000137812	CASC5	1.11378	0.0270076	0.566766
ENSG00000180611	MB21D2	1.11272	0.141059	0.723363
ENSG00000105609	LILRB5	1.11243	0.020819	0.566766
ENSG00000111912	NCOA7	1.11137	0.0259084	0.566766
ENSG00000078804	TP53INP2	1.10502	0.0562403	0.613674
ENSG00000140379	BCL2A1	1.10427	0.0383709	0.579739
ENSG00000128918	ALDH1A2	1.09794	0.0484548	0.599312
ENSG00000197381	ADARB1	1.09564	0.00168163	0.378592
ENSG00000154760	SLFN13	1.09416	0.0151738	0.562561
ENSG00000088826	SMOX	1.09307	0.106879	0.685973
ENSG00000182541	LIMK2	1.09294	0.0170515	0.566766
ENSG00000163534	FCRL1	1.09171	0.113208	0.69157
ENSG00000138411	HECW2	1.09161	0.146391	0.728252
ENSG00000184588	PDE4B	1.09148	0.056225	0.613674
ENSG00000011422	PLAUR	1.09008	0.0342028	0.571974
ENSG00000169385	RNASE2	1.08954	0.0105713	0.509148
ENSG00000176788	BASP1	1.08938	0.055439	0.612509
ENSG00000112149	CD83	1.07865	0.117049	0.693192
ENSG00000205045	SLFN12L	1.07837	0.0305682	0.566766
ENSG00000171860	C3AR1	1.07735	0.0971012	0.682736
ENSG00000117009	KMO	1.07218	0.0858916	0.666462
ENSG00000143882	ATP6V1C2	1.07133	0.0302738	0.566766
ENSG00000258227	CLEC5A	1.06411	0.140579	0.723363
ENSG00000176170	SPHK1	1.06246	0.0854353	0.666462
ENSG00000175592	FOSL1	1.06219	0.215249	0.775935
ENSG00000274307	NA	1.06177	0.00103372	0.378592
ENSG00000071575	TRIB2	1.05866	0.073727	0.64827
ENSG00000136068	FLNB	1.0584	0.012091	0.528421
ENSG00000184557	SOCS3	1.05748	0.0956332	0.681305
ENSG00000074181	NOTCH3	1.05563	0.276267	0.810268
ENSG00000171049	FPR2	1.05411	0.0609366	0.626598
ENSG00000067057	PFKP	1.05081	0.00223154	0.381061
ENSG00000100600	LGMN	1.05066	0.327096	0.831289
ENSG00000085063	CD59	1.0494	0.185708	0.752392
ENSG00000101445	PPP1R16B	1.04869	0.0938688	0.678636
ENSG00000057657	PRDM1	1.04823	0.0711179	0.644208
ENSG00000182534	MXRA7	1.04781	0.0885262	0.670729
ENSG00000157734	SNX22	1.04776	0.00868844	0.473062
ENSG00000143515	ATP8B2	1.04748	0.0277693	0.566766
ENSG00000160856	FCRL3	1.04715	0.211658	0.773998
ENSG00000144597	EAF1	1.03981	0.0575304	0.617097
ENSG00000138642	HERC6	1.03912	0.00860773	0.473062
ENSG00000130766	SESN2	1.03661	0.122014	0.700613
ENSG00000170113	NIPA1	1.03511	0.10343	0.6836
ENSG00000118985	ELL2	1.03275	0.0320507	0.568548
ENSG00000065911	MTHFD2	1.03234	0.017482	0.566766
ENSG00000110448	CD5	1.03215	0.109871	0.691258
ENSG00000198848	CES1	1.03175	0.0315694	0.567871
ENSG00000066697	MSANTD3	1.02996	0.164019	0.744873
ENSG00000250659	RP11-864I4.3	1.02768	0.120906	0.698841
ENSG00000251139	RP11-701P16.2	1.02648	0.0575783	0.617097
ENSG00000107742	SPOCK2	1.02597	0.145487	0.727125
ENSG00000132003	ZSWIM4	1.02524	0.217953	0.778295
ENSG00000139514	SLC7A1	1.02505	0.106903	0.685973
ENSG00000153234	NR4A2	1.02419	0.0886056	0.670729
ENSG00000242550	SERPINB10	1.02344	0.153955	0.736063
ENSG00000138031	ADCY3	1.02172	0.0177558	0.566766
ENSG00000152256	PDK1	1.0112	0.0827791	0.663318
ENSG00000145901	TNIP1	1.00967	0.0272285	0.566766
ENSG00000154640	BTG3	1.00327	0.163028	0.744873
ENSG00000105699	LSR	1.00178	0.0524108	0.606804
ENSG00000175556	LONRF3	0.999886	0.0389901	0.581418
ENSG00000178562	CD28	0.999552	0.167797	0.745666
ENSG00000125384	PTGER2	0.999526	0.00259168	0.381061
ENSG00000023608	SNAPC1	0.999306	0.0686463	0.638533
ENSG00000162614	NEXN	0.996044	0.139304	0.722706
ENSG00000137628	DDX60	0.99536	0.0304268	0.566766
ENSG00000113407	TARS	0.995164	0.0298924	0.566766
ENSG00000197121	PGAP1	0.992142	0.0170263	0.566766
ENSG00000123685	BATF3	0.986268	0.0955974	0.681305
ENSG00000165997	ARL5B	0.986206	0.0131978	0.542157
ENSG00000272666	CTA-384D8.35	0.983878	0.00665337	0.463988
ENSG00000124216	SNAI1	0.981614	0.205894	0.76662
ENSG00000250771	RP11-153M7.3	0.981143	0.0253514	0.566766
ENSG00000197930	ERO1L	0.980464	0.0182441	0.566766
ENSG00000106546	AHR	0.977179	0.0406113	0.582276
ENSG00000106105	GARS	0.976355	0.0219893	0.566766
ENSG00000027075	PRKCH	0.974578	0.0411747	0.583498
ENSG00000152503	TRIM36	0.974192	0.124123	0.702849
ENSG00000140545	MFGE8	0.972915	0.0298159	0.566766
ENSG00000171631	P2RY6	0.971083	0.2324	0.785151
ENSG00000175197	DDIT3	0.970767	0.114614	0.69157
ENSG00000271913	RP1-111C20.4	0.970598	0.0612017	0.626598
ENSG00000124731	TREM1	0.969983	0.00317958	0.386794
ENSG00000104883	PEX11G	0.969226	0.0297912	0.566766
ENSG00000144655	CSRNP1	0.966063	0.0734513	0.647787
ENSG00000163464	CXCR1	0.963749	0.133823	0.715723
ENSG00000023909	GCLM	0.962152	0.0437172	0.589093
ENSG00000273314	RP5-1136G13.2	0.960545	0.00257073	0.381061
ENSG00000173372	C1QA	0.955814	0.0768738	0.657016
ENSG00000168246	UBTD2	0.952493	0.0401097	0.581887
ENSG00000214900	C14orf182	0.952211	0.00733352	0.463988
ENSG00000068079	IFI35	0.949769	0.00643462	0.463988
ENSG00000198019	FCGR1B	0.949575	0.00342854	0.400334
ENSG00000150337	FCGR1A	0.949078	0.000681949	0.356698
ENSG00000171174	RBKS	0.94581	0.229262	0.783273
ENSG00000170858	LILRP2	0.944556	0.133321	0.715091
ENSG00000104419	NDRG1	0.944049	0.0297971	0.566766
ENSG00000118515	SGK1	0.943073	0.0573726	0.617097
ENSG00000085117	CD82	0.941856	0.0840766	0.665494
ENSG00000162645	GBP2	0.941265	0.0207911	0.566766
ENSG00000120738	EGR1	0.94094	0.0961174	0.681504
ENSG00000158470	B4GALT5	0.939092	0.00378361	0.406391
ENSG00000112715	VEGFA	0.938853	0.125037	0.704241
ENSG00000198363	ASPH	0.928616	0.0638309	0.628417
ENSG00000185201	IFITM2	0.928031	0.00849902	0.473062
ENSG00000115902	SLC1A4	0.926682	0.064908	0.62883
ENSG00000160285	LSS	0.925963	0.0876645	0.669975
ENSG00000009694	TENM1	0.919998	0.229237	0.783273
ENSG00000137101	CD72	0.91965	0.0645727	0.628417
ENSG00000223401	RP11-211G3.2	0.918396	0.0428276	0.589093
ENSG00000169372	CRADD	0.918084	0.020111	0.566766
ENSG00000117143	UAP1	0.917753	0.0322599	0.569542
ENSG00000077150	NFKB2	0.917248	0.0196867	0.566766
ENSG00000167984	NLRC3	0.916483	0.117124	0.693192
ENSG00000215788	TNFRSF25	0.912961	0.101397	0.6836
ENSG00000175265	GOLGA8A	0.911663	0.0290306	0.566766
ENSG00000188215	DCUN1D3	0.911098	0.0202054	0.566766
ENSG00000077585	GPR137B	0.910965	0.0936672	0.678457
ENSG00000081059	TCF7	0.910516	0.118707	0.693538
ENSG00000184205	TSPYL2	0.907798	0.124665	0.703512
ENSG00000138496	PARP9	0.907746	0.00413207	0.414393
ENSG00000171316	CHD7	0.907173	0.0466011	0.598207
ENSG00000134802	SLC43A3	0.905509	0.0354724	0.577336
ENSG00000093134	VNN3	0.90325	0.0376875	0.577719
ENSG00000131370	SH3BP5	0.903118	0.00586006	0.454965
ENSG00000079263	SP140	0.901255	0.0231861	0.566766
ENSG00000275183	NA	0.899535	0.0900738	0.671487
ENSG00000198369	SPRED2	0.895851	0.0987274	0.6836
ENSG00000168394	TAP1	0.894889	0.00381253	0.406391
ENSG00000173559	NABP1	0.894253	0.0234538	0.566766
ENSG00000185291	IL3RA	0.893391	0.107933	0.688013
ENSG00000128228	SDF2L1	0.893327	0.0225332	0.566766
ENSG00000255443	RP1-68D18.4	0.893256	0.13732	0.721704
ENSG00000176014	TUBB6	0.893026	0.0247532	0.566766
ENSG00000126226	PCID2	0.893025	0.0101305	0.500168
ENSG00000231507	RP11-134P9.3	0.892761	0.00971928	0.490675
ENSG00000100985	MMP9	0.890757	0.580955	0.91325
ENSG00000160271	RALGDS	0.890356	0.0626644	0.627368
ENSG00000120306	CYSTM1	0.890047	0.0492482	0.599312
ENSG00000137193	PIM1	0.889862	0.0332746	0.569542
ENSG00000145050	MANF	0.889724	0.0194585	0.566766
ENSG00000274021	NA	0.888793	0.0894177	0.671487
ENSG00000163624	CDS1	0.888422	0.080554	0.659037
ENSG00000177606	JUN	0.884208	0.0981259	0.6836
ENSG00000134333	LDHA	0.883886	0.0153989	0.562561
ENSG00000122025	FLT3	0.882517	0.141757	0.723363
ENSG00000113369	ARRDC3	0.882385	0.0534136	0.607217
ENSG00000169047	IRS1	0.881542	0.128413	0.709552
ENSG00000122877	EGR2	0.881279	0.123292	0.702558
ENSG00000173334	TRIB1	0.881172	0.0442217	0.59029
ENSG00000145365	TIFA	0.881003	0.130029	0.712751
ENSG00000069956	MAPK6	0.880281	0.0480008	0.599312
ENSG00000177272	KCNA3	0.878187	0.0537956	0.607217
ENSG00000181026	AEN	0.878163	0.0197592	0.566766
ENSG00000023445	BIRC3	0.876981	0.07019	0.64226
ENSG00000178726	THBD	0.87698	0.113192	0.69157
ENSG00000173451	THAP2	0.876866	0.00807224	0.473062
ENSG00000100219	XBP1	0.876805	0.0166911	0.566766
ENSG00000263069	CTD-2047H16.4	0.876689	0.0586132	0.623095
ENSG00000197142	ACSL5	0.875232	0.022803	0.566766
ENSG00000134602	MST4	0.875052	0.0556363	0.612509
ENSG00000079308	TNS1	0.872559	0.264982	0.802001
ENSG00000179630	LACC1	0.872173	0.219819	0.779725
ENSG00000106070	GRB10	0.871973	0.0153392	0.562561
ENSG00000100906	NFKBIA	0.869579	0.0609664	0.626598
ENSG00000133216	EPHB2	0.868457	0.0388817	0.581418
ENSG00000145632	PLK2	0.866975	0.0526454	0.606804
ENSG00000170425	ADORA2B	0.8668	0.0494236	0.599312
ENSG00000083454	P2RX5	0.863525	0.125819	0.706218
ENSG00000176903	PNMA1	0.862927	0.189901	0.755508
ENSG00000143851	PTPN7	0.861585	0.0721085	0.644913
ENSG00000185880	TRIM69	0.857265	0.0367382	0.577336
ENSG00000140859	KIFC3	0.857014	0.530621	0.899532
ENSG00000183019	C19orf59	0.856318	0.0593387	0.625367
ENSG00000174885	NLRP6	0.856314	0.0426685	0.589093
ENSG00000128383	APOBEC3A	0.85464	0.0680337	0.637647
ENSG00000158373	HIST1H2BD	0.854593	0.223381	0.780727
ENSG00000242247	ARFGAP3	0.853485	0.0251447	0.566766
ENSG00000132530	XAF1	0.850737	0.0765749	0.657016
ENSG00000103522	IL21R	0.849922	0.208569	0.769385
ENSG00000173281	PPP1R3B	0.84667	0.0566716	0.615384
ENSG00000090861	AARS	0.846326	0.13459	0.717005
ENSG00000172345	STARD5	0.84562	0.0737161	0.64827
ENSG00000132510	KDM6B	0.844084	0.00838351	0.473062
ENSG00000055332	EIF2AK2	0.843258	0.02841	0.566766
ENSG00000166123	GPT2	0.843237	0.0460825	0.597329
ENSG00000187583	PLEKHN1	0.842131	0.0123463	0.532946
ENSG00000251136	RP11-37B2.1	0.84176	0.00695952	0.463988
ENSG00000059573	ALDH18A1	0.841069	0.117851	0.693192
ENSG00000069493	CLEC2D	0.838569	0.0482187	0.599312
ENSG00000157551	KCNJ15	0.837964	0.311664	0.823105
ENSG00000165312	OTUD1	0.836822	0.0183921	0.566766
ENSG00000271614	LINC00936	0.836521	0.129119	0.711299
ENSG00000141458	NPC1	0.835618	0.0538985	0.607362
ENSG00000213949	ITGA1	0.834615	0.0439244	0.589093
ENSG00000204644	ZFP57	0.834409	0.401441	0.86007
ENSG00000228323	AC008753.6	0.833415	0.158833	0.741094
ENSG00000115306	SPTBN1	0.832278	0.127253	0.707627
ENSG00000135241	PNPLA8	0.831902	0.00721876	0.463988
ENSG00000279863	NA	0.828889	0.103432	0.6836
ENSG00000112053	SLC26A8	0.82703	0.0471167	0.599026
ENSG00000143545	RAB13	0.826771	0.379572	0.854385
ENSG00000099194	SCD	0.826745	0.1476	0.729933
ENSG00000277511	NA	0.826721	0.0276858	0.566766
ENSG00000181649	PHLDA2	0.824483	0.211602	0.773998
ENSG00000123975	CKS2	0.824026	0.132201	0.713107
ENSG00000184678	HIST2H2BE	0.823728	0.0171893	0.566766
ENSG00000120053	GOT1	0.823479	0.118874	0.693538
ENSG00000154511	FAM69A	0.823125	0.0472707	0.599312
ENSG00000058091	CDK14	0.823061	0.162638	0.744873
ENSG00000177409	SAMD9L	0.818714	0.124126	0.702849
ENSG00000090520	DNAJB11	0.817565	0.00687981	0.463988
ENSG00000144749	LRIG1	0.817057	0.0493454	0.599312
ENSG00000089127	OAS1	0.817046	0.0991144	0.6836
ENSG00000160791	CCR5	0.816807	0.243343	0.792021
ENSG00000112137	PHACTR1	0.816364	0.177812	0.747929
ENSG00000251194	RP1-68D18.2	0.815495	0.108559	0.688013
ENSG00000146457	WTAP	0.815069	0.0654848	0.630793
ENSG00000171791	BCL2	0.813559	0.0547165	0.60981
ENSG00000075420	FNDC3B	0.813204	0.0341369	0.571974
ENSG00000052795	FNIP2	0.812916	0.0129942	0.5399
ENSG00000116679	IVNS1ABP	0.812522	0.0422417	0.589093
ENSG00000173200	PARP15	0.811916	0.0280597	0.566766
ENSG00000137265	IRF4	0.811678	0.130394	0.712751
ENSG00000213073	RP11-288H12.3	0.809566	0.00732165	0.463988
ENSG00000167077	MEI1	0.808219	0.0938141	0.678636
ENSG00000109906	ZBTB16	0.808217	0.206825	0.767843
ENSG00000173193	PARP14	0.806742	0.0232404	0.566766
ENSG00000113448	PDE4D	0.805185	0.0771819	0.657016
ENSG00000219507	FTH1P8	0.804497	0.159761	0.743076
ENSG00000145779	TNFAIP8	0.802844	0.0972802	0.682736
ENSG00000261026	CTD-3247F14.2	0.802531	0.391214	0.857527
ENSG00000166750	SLFN5	0.801172	0.114948	0.69157
ENSG00000133056	PIK3C2B	0.800637	0.060987	0.626598
ENSG00000260997	RP4-647J21.1	0.800038	0.0434641	0.589093
ENSG00000135124	P2RX4	0.799586	0.0235603	0.566766
ENSG00000234518	PTGES3P1	0.799577	0.0266454	0.566766
ENSG00000122861	PLAU	0.798919	0.435366	0.870758
ENSG00000070961	ATP2B1	0.797856	0.0966689	0.682736
ENSG00000188157	AGRN	0.797757	0.103727	0.6836
ENSG00000180096	SEPT1	0.797646	0.116505	0.693192
ENSG00000109762	SNX25	0.795938	0.107196	0.686791
ENSG00000147454	SLC25A37	0.793488	0.0228116	0.566766
ENSG00000224080	UBE2FP1	0.793265	0.143221	0.723363
ENSG00000114270	COL7A1	0.791328	0.13363	0.71544
ENSG00000157557	ETS2	0.789307	0.0211629	0.566766
ENSG00000279689	NA	0.787545	0.192416	0.759995
ENSG00000124181	PLCG1	0.787175	0.0925922	0.675996
ENSG00000185800	DMWD	0.786302	0.0381186	0.577719
ENSG00000138134	STAMBPL1	0.784654	0.0408968	0.583498
ENSG00000101460	MAP1LC3A	0.784197	0.450342	0.874982
ENSG00000135842	FAM129A	0.784034	0.0571735	0.616116
ENSG00000259529	RP11-468E2.4	0.783796	0.205771	0.76662
ENSG00000166825	ANPEP	0.782972	0.201285	0.762487
ENSG00000156711	MAPK13	0.782223	0.0558835	0.61282
ENSG00000157514	TSC22D3	0.781662	0.0358879	0.577336
ENSG00000251301	RP11-81H14.2	0.780741	0.0438243	0.589093
ENSG00000188706	ZDHHC9	0.780236	0.0027005	0.383926
ENSG00000188396	TCTEX1D4	0.779876	0.0763847	0.657016
ENSG00000170456	DENND5B	0.778868	0.105501	0.6836
ENSG00000131979	GCH1	0.777858	0.0318987	0.568533
ENSG00000186352	ANKRD37	0.776275	0.0265254	0.566766
ENSG00000176641	RNF152	0.775797	0.301929	0.816945
ENSG00000171954	CYP4F22	0.775073	0.318678	0.829285
ENSG00000100351	GRAP2	0.774435	0.118535	0.693538
ENSG00000205413	SAMD9	0.774159	0.0490681	0.599312
ENSG00000169258	GPRIN1	0.773994	0.0812946	0.659446
ENSG00000214872	SMTNL1	0.771436	0.0732749	0.647787
ENSG00000157827	FMNL2	0.769959	0.0360064	0.577336
ENSG00000213362	FTH1P12	0.76742	0.13265	0.714086
ENSG00000184988	TMEM106A	0.767219	0.124253	0.702849
ENSG00000125355	TMEM255A	0.765602	0.0599436	0.625367
ENSG00000198855	FICD	0.765465	0.0323938	0.569542
ENSG00000137267	TUBB2A	0.763301	0.133414	0.715091
ENSG00000004468	CD38	0.763034	0.121849	0.700351
ENSG00000135077	HAVCR2	0.762919	0.0288466	0.566766
ENSG00000152495	CAMK4	0.761211	0.205236	0.76662
ENSG00000104951	IL4I1	0.75704	0.465967	0.87722
ENSG00000179218	CALR	0.756779	0.0594258	0.625367
ENSG00000261267	RP11-44I10.3	0.755591	0.121225	0.698841
ENSG00000215571	GRK6P1	0.754853	0.128646	0.709552
ENSG00000221968	FADS3	0.754493	0.11754	0.693192
ENSG00000117226	GBP3	0.754106	0.0593419	0.625367
ENSG00000177173	NAP1L4P1	0.753413	0.234663	0.787461
ENSG00000173482	PTPRM	0.75281	0.324755	0.830766
ENSG00000173744	AGFG1	0.75004	0.0520738	0.606804
ENSG00000136630	HLX	0.749087	0.0986821	0.6836
ENSG00000165029	ABCA1	0.747448	0.11219	0.69157
ENSG00000169136	ATF5	0.746984	0.054045	0.607362
ENSG00000236567	RP11-39K24.7	0.746725	0.195754	0.760276
ENSG00000104885	DOT1L	0.744541	0.0329542	0.569542
ENSG00000238057	ZEB2-AS1	0.743969	0.0611855	0.626598
ENSG00000196352	CD55	0.742353	0.00136617	0.378592
ENSG00000132199	ENOSF1	0.741357	0.173264	0.746401
ENSG00000254017	IGHEP2	0.740668	0.161435	0.743825
ENSG00000145390	USP53	0.739922	0.11867	0.693538
ENSG00000130827	PLXNA3	0.73967	0.109957	0.691258
ENSG00000151748	SAV1	0.739021	0.0400944	0.581887
ENSG00000196781	TLE1	0.737886	0.256209	0.800659
ENSG00000188056	TREML4	0.737162	0.225877	0.782157
ENSG00000147650	LRP12	0.736703	0.285939	0.815076
ENSG00000276900	NA	0.736174	0.00713272	0.463988
ENSG00000059728	MXD1	0.735918	0.117866	0.693192
ENSG00000120129	DUSP1	0.735442	0.133117	0.714801
ENSG00000279166	NA	0.73541	0.111297	0.69157
ENSG00000169508	GPR183	0.733331	0.258052	0.800659
ENSG00000204103	MAFB	0.732812	0.0862152	0.667545
ENSG00000115267	IFIH1	0.73254	0.0145726	0.562232
ENSG00000176845	METRNL	0.73222	0.0464702	0.597329
ENSG00000172594	SMPDL3A	0.731556	0.128211	0.709552
ENSG00000261270	RP11-325K4.3	0.731433	0.148028	0.729933
ENSG00000167483	FAM129C	0.731315	0.221218	0.780727
ENSG00000221963	APOL6	0.731179	0.0364268	0.577336
ENSG00000243753	HLA-L	0.730013	0.136695	0.7214
ENSG00000170989	S1PR1	0.728954	0.258104	0.800659
ENSG00000132274	TRIM22	0.728143	0.0297133	0.566766
ENSG00000139354	GAS2L3	0.72775	0.155558	0.737855
ENSG00000095585	BLNK	0.727278	0.22983	0.783273
ENSG00000089195	TRMT6	0.725871	0.111402	0.69157
ENSG00000160213	CSTB	0.725676	0.0671601	0.635007
ENSG00000115415	STAT1	0.725011	0.0351778	0.577336
ENSG00000128512	DOCK4	0.72425	0.419217	0.865555
ENSG00000279491	NA	0.721909	0.0887862	0.670729
ENSG00000260805	RP11-61J19.4	0.721551	0.0387459	0.580206
ENSG00000167613	LAIR1	0.720644	0.0948025	0.679629
ENSG00000243055	GK-AS1	0.720274	0.347374	0.841064
ENSG00000100918	REC8	0.720223	0.0840137	0.665494
ENSG00000107201	DDX58	0.719994	0.0892863	0.671487
ENSG00000099860	GADD45B	0.718215	0.101595	0.6836
ENSG00000247774	PCED1B-AS1	0.717893	0.103138	0.6836
ENSG00000149115	TNKS1BP1	0.716725	0.13666	0.7214
ENSG00000175066	GK5	0.712981	0.0644283	0.628417
ENSG00000164543	STK17A	0.711452	0.0103234	0.501667
ENSG00000115165	CYTIP	0.709511	0.0132783	0.542157
ENSG00000115919	KYNU	0.708998	0.230935	0.783506
ENSG00000022556	NLRP2	0.706672	0.204002	0.765655
ENSG00000166523	CLEC4E	0.705305	0.0854304	0.666462
ENSG00000118971	CCND2	0.702753	0.221553	0.780727
ENSG00000132326	PER2	0.702466	0.121231	0.698841
ENSG00000197122	SRC	0.70159	0.104926	0.6836
ENSG00000088899	LZTS3	0.701342	0.113647	0.69157
ENSG00000277969	NA	0.70062	0.0853336	0.666462
ENSG00000139318	DUSP6	0.700237	0.108408	0.688013
ENSG00000136810	TXN	0.700054	0.0452866	0.594204
ENSG00000115956	PLEK	0.699584	0.0620681	0.626598
ENSG00000165185	KIAA1958	0.698801	0.0816014	0.659446
ENSG00000213453	FTH1P3	0.698783	0.136207	0.721062
ENSG00000105771	SMG9	0.698771	0.0670164	0.634702
ENSG00000135636	DYSF	0.696602	0.0895043	0.671487
ENSG00000197299	BLM	0.69619	0.114085	0.69157
ENSG00000167996	FTH1	0.69512	0.0870517	0.669975
ENSG00000241886	RP11-242C19.2	0.693736	0.350806	0.84325
ENSG00000274602	NA	0.693174	0.164218	0.744873
ENSG00000253276	CCDC71L	0.693149	0.0833871	0.664786
ENSG00000141664	ZCCHC2	0.693009	0.0371779	0.577336
ENSG00000166394	CYB5R2	0.693009	0.218318	0.778295
ENSG00000232187	FTH1P7	0.692169	0.366456	0.849275
ENSG00000150991	UBC	0.691965	0.0913714	0.675553
ENSG00000172115	CYCS	0.691185	0.00321414	0.387008
ENSG00000143384	MCL1	0.690675	0.0671288	0.635007
ENSG00000137877	SPTBN5	0.690262	0.205431	0.76662
ENSG00000169504	CLIC4	0.689528	0.0843945	0.665494
ENSG00000106415	GLCCI1	0.689218	0.143009	0.723363
ENSG00000163659	TIPARP	0.689182	0.100296	0.6836
ENSG00000092820	EZR	0.687782	0.0138913	0.552935
ENSG00000237781	RP11-54A4.2	0.68691	0.027276	0.566766
ENSG00000124201	ZNFX1	0.686417	0.00859447	0.473062
ENSG00000089351	GRAMD1A	0.685034	0.155061	0.73734
ENSG00000186654	PRR5	0.684131	0.17226	0.746401
ENSG00000090339	ICAM1	0.683167	0.118404	0.693538
ENSG00000186407	CD300E	0.683057	0.0375144	0.577719
ENSG00000136816	TOR1B	0.680112	0.0282956	0.566766
ENSG00000168813	ZNF507	0.679993	0.177773	0.747929
ENSG00000260231	JHDM1D-AS1	0.679923	0.0827296	0.663318
ENSG00000158615	PPP1R15B	0.679621	0.0253608	0.566766
ENSG00000127418	FGFRL1	0.677733	0.0259434	0.566766
ENSG00000038210	PI4K2B	0.677718	0.0191649	0.566766
ENSG00000280194	NA	0.675235	0.145405	0.727125
ENSG00000163376	KBTBD8	0.674489	0.096384	0.682262
ENSG00000064932	SBNO2	0.673357	0.0292846	0.566766
ENSG00000184220	CMSS1	0.671115	0.217225	0.777687
ENSG00000137331	IER3	0.670622	0.255726	0.800659
ENSG00000130052	STARD8	0.670136	0.0816745	0.659446
ENSG00000104320	NBN	0.669271	0.0543086	0.607486
ENSG00000279355	NA	0.667672	0.0599264	0.625367
ENSG00000229124	VIM-AS1	0.667396	0.00597624	0.454965
ENSG00000104783	KCNN4	0.666993	0.137798	0.721704
ENSG00000176597	B3GNT5	0.66373	0.0875847	0.669975
ENSG00000171714	ANO5	0.662688	0.134731	0.717106
ENSG00000113615	SEC24A	0.662336	0.0172892	0.566766
ENSG00000279821	NA	0.662148	0.200024	0.762487
ENSG00000091409	ITGA6	0.661791	0.219953	0.779725
ENSG00000110619	CARS	0.660927	0.0296171	0.566766
ENSG00000100139	MICALL1	0.660589	0.0364599	0.577336
ENSG00000113916	BCL6	0.66054	0.0702075	0.64226
ENSG00000159885	ZNF222	0.659864	0.196381	0.760276
ENSG00000169860	P2RY1	0.658969	0.130378	0.712751
ENSG00000177150	FAM210A	0.658165	0.105083	0.6836
ENSG00000197019	SERTAD1	0.658156	0.1151	0.69157
ENSG00000128016	ZFP36	0.657582	0.18544	0.75237
ENSG00000136830	FAM129B	0.657127	0.0641845	0.628417
ENSG00000049249	TNFRSF9	0.656475	0.450295	0.874982
ENSG00000123353	ORMDL2	0.654841	0.0296098	0.566766
ENSG00000179820	MYADM	0.6547	0.118901	0.693538
ENSG00000069667	RORA	0.652692	0.284064	0.815064
ENSG00000119138	KLF9	0.65188	0.113502	0.69157
ENSG00000002549	LAP3	0.651279	0.0150255	0.562561
ENSG00000261114	RP11-325K4.2	0.651142	0.13027	0.712751
ENSG00000163660	CCNL1	0.650379	0.0836616	0.664786
ENSG00000198682	PAPSS2	0.649515	0.236248	0.788806
ENSG00000168884	TNIP2	0.648998	0.0231722	0.566766
ENSG00000152229	PSTPIP2	0.648772	0.0645733	0.628417
ENSG00000197582	GPX1P1	0.6476	0.418113	0.865555
ENSG00000242616	GNG10	0.645592	0.292043	0.815076
ENSG00000199053	MIR324	0.644914	0.446572	0.87461
ENSG00000222041	LINC00152	0.643816	0.0631924	0.628417
ENSG00000277402	NA	0.643627	0.473953	0.880154
ENSG00000165030	NFIL3	0.64286	0.231316	0.783795
ENSG00000165195	PIGA	0.642593	0.132998	0.714653
ENSG00000186152	LILRP1	0.641974	0.494794	0.888102
ENSG00000133789	SWAP70	0.641089	0.0857636	0.666462
ENSG00000119326	CTNNAL1	0.640985	0.256618	0.800659
ENSG00000101017	CD40	0.639195	0.143304	0.723363
ENSG00000150637	CD226	0.638556	0.118027	0.693192
ENSG00000204161	C10orf128	0.637574	0.0655549	0.630952
ENSG00000107438	PDLIM1	0.637459	0.208432	0.769385
ENSG00000169155	ZBTB43	0.63736	0.217079	0.777472
ENSG00000198964	SGMS1	0.634638	0.00202845	0.381061
ENSG00000125347	IRF1	0.634185	0.128586	0.709552
ENSG00000147883	CDKN2B	0.634174	0.232743	0.785679
ENSG00000248810	RP11-362F19.1	0.63314	0.188383	0.754123
ENSG00000076716	GPC4	0.63252	0.126642	0.706558
ENSG00000162461	SLC25A34	0.631662	0.0906515	0.672337
ENSG00000167460	TPM4	0.631636	0.0476304	0.599312
ENSG00000196083	IL1RAP	0.629245	0.145858	0.728021
ENSG00000166598	HSP90B1	0.628491	0.031992	0.568533
ENSG00000168685	IL7R	0.627697	0.562278	0.908596
ENSG00000153395	LPCAT1	0.626928	0.0331972	0.569542
ENSG00000188786	MTF1	0.626598	0.0247016	0.566766
ENSG00000188191	PRKAR1B	0.625954	0.0793826	0.658109
ENSG00000018280	SLC11A1	0.625194	0.041191	0.583498
ENSG00000246067	RAB30-AS1	0.625182	0.104275	0.6836
ENSG00000100036	SLC35E4	0.624987	0.110408	0.69157
ENSG00000169122	FAM110B	0.624706	0.110157	0.69157
ENSG00000205268	PDE7A	0.624673	0.0241094	0.566766
ENSG00000188313	PLSCR1	0.624619	0.0379755	0.577719
ENSG00000109099	PMP22	0.623923	0.578589	0.912077
ENSG00000197506	SLC28A3	0.623883	0.285169	0.815076
ENSG00000188282	RUFY4	0.623815	0.305958	0.819154
ENSG00000231528	FAM225A	0.623414	0.100341	0.6836
ENSG00000263847	RP11-143J12.3	0.623068	0.345807	0.840283
ENSG00000101425	BPI	0.622728	0.351351	0.843528
ENSG00000102921	N4BP1	0.622447	0.0228792	0.566766
ENSG00000055130	CUL1	0.622132	0.00293935	0.386794
ENSG00000205846	CLEC6A	0.620886	0.122793	0.702558
ENSG00000037897	METTL1	0.620832	0.111098	0.69157
ENSG00000059378	PARP12	0.620746	0.0140316	0.552935
ENSG00000277496	NA	0.620686	0.179738	0.748205
ENSG00000060558	GNA15	0.620632	0.105627	0.6836
ENSG00000271646	RP11-326I11.3	0.619151	0.0452313	0.594204
ENSG00000268858	C20ORF135	0.618749	0.0345434	0.574059
ENSG00000178199	ZC3H12D	0.617814	0.104896	0.6836
ENSG00000091073	DTX2	0.617673	0.193879	0.760276
ENSG00000075651	PLD1	0.617203	0.27967	0.812345
ENSG00000275895	NA	0.617044	0.468641	0.879037
ENSG00000026025	VIM	0.615711	0.0198578	0.566766
ENSG00000233223	AC113189.5	0.615397	0.0796468	0.658109
ENSG00000166527	CLEC4D	0.615024	0.0287532	0.566766
ENSG00000169252	ADRB2	0.614467	0.161099	0.743728
ENSG00000165929	TC2N	0.613684	0.255516	0.800659
ENSG00000137501	SYTL2	0.612355	0.199075	0.762487
ENSG00000102908	NFAT5	0.611204	0.099171	0.6836
ENSG00000168994	PXDC1	0.610973	0.299342	0.816689
ENSG00000117000	RLF	0.610881	0.149355	0.730674
ENSG00000151135	C12orf23	0.610565	0.193639	0.760276
ENSG00000163823	CCR1	0.610462	0.0262208	0.566766
ENSG00000001561	ENPP4	0.609891	0.0932607	0.676799
ENSG00000065989	PDE4A	0.608553	0.144392	0.724849
ENSG00000163644	PPM1K	0.60846	0.167839	0.745666
ENSG00000167106	FAM102A	0.606059	0.162688	0.744873
ENSG00000179044	EXOC3L1	0.60497	0.197434	0.761594
ENSG00000175040	CHST2	0.604551	0.130584	0.712751
ENSG00000122644	ARL4A	0.604453	0.243479	0.792021
ENSG00000090061	CCNK	0.604286	0.0360667	0.577336
ENSG00000052802	MSMO1	0.604268	0.117455	0.693192
ENSG00000274008	NA	0.603789	0.274699	0.808879
ENSG00000248503	RP5-1000K24.2	0.603381	0.183001	0.749679
ENSG00000121060	TRIM25	0.603023	0.00120329	0.378592
ENSG00000102580	DNAJC3	0.602012	0.0280586	0.566766
ENSG00000164111	ANXA5	0.601877	0.046393	0.597329
ENSG00000178573	MAF	0.601741	0.37267	0.851019
ENSG00000108179	PPIF	0.601632	0.194555	0.760276
ENSG00000117139	KDM5B	0.600685	0.0727053	0.646967
ENSG00000183696	UPP1	0.600398	0.10625	0.685973
ENSG00000116514	RNF19B	0.600032	0.0706398	0.64349
ENSG00000173540	GMPPB	0.597178	0.0326195	0.569542
ENSG00000025708	TYMP	0.596609	0.00387064	0.406391
ENSG00000167553	TUBA1C	0.59466	0.140869	0.723363
ENSG00000125454	SLC25A19	0.594015	0.227198	0.783273
ENSG00000135404	CD63	0.593661	0.137499	0.721704
ENSG00000203804	ADAMTSL4-AS1	0.591809	0.0861495	0.667475
ENSG00000113811	SELK	0.590766	0.032487	0.569542
ENSG00000162711	NLRP3	0.590359	0.0957238	0.681305
ENSG00000237541	HLA-DQA2	0.588691	0.452421	0.875229
ENSG00000095951	HIVEP1	0.588601	0.160917	0.743728
ENSG00000198142	SOWAHC	0.588232	0.201726	0.762487
ENSG00000106991	ENG	0.587794	0.446768	0.87461
ENSG00000141506	PIK3R5	0.587747	0.0738835	0.649162
ENSG00000102119	EMD	0.587711	0.0833267	0.664786
ENSG00000125885	MCM8	0.587479	0.148692	0.730158
ENSG00000172939	OXSR1	0.584227	0.00627877	0.463988
ENSG00000227507	LTB	0.583379	0.220984	0.780727
ENSG00000182117	NOP10	0.582693	0.0177677	0.566766
ENSG00000266389	CTB-41I6.1	0.582104	0.0513216	0.606804
ENSG00000137393	RNF144B	0.581925	0.0884999	0.670729
ENSG00000197405	C5AR1	0.581051	0.029873	0.566766
ENSG00000135046	ANXA1	0.580682	0.0250783	0.566766
ENSG00000226564	FTH1P20	0.580655	0.308913	0.821122
ENSG00000197879	MYO1C	0.580356	0.137923	0.721704
ENSG00000111186	WNT5B	0.579857	0.410258	0.863394
ENSG00000272821	CTA-384D8.36	0.577778	0.0924405	0.675996
ENSG00000074416	MGLL	0.577332	0.292562	0.815076
ENSG00000115392	FANCL	0.576759	0.0972575	0.682736
ENSG00000096060	FKBP5	0.576601	0.0463875	0.597329
ENSG00000165006	UBAP1	0.576266	0.0380153	0.577719
ENSG00000116809	ZBTB17	0.57617	0.0396422	0.581887
ENSG00000134684	YARS	0.575375	0.0796553	0.658109
ENSG00000112195	TREML2	0.575303	0.0687234	0.638533
ENSG00000128590	DNAJB9	0.574711	0.19539	0.760276
ENSG00000198833	UBE2J1	0.574632	0.0940891	0.678636
ENSG00000052749	RRP12	0.573786	0.228546	0.783273
ENSG00000163235	TGFA	0.573659	0.345495	0.840066
ENSG00000116663	FBXO6	0.573476	0.0184334	0.566766
ENSG00000258082	RP11-443B7.3	0.572347	0.0825411	0.662615
ENSG00000156265	MAP3K7CL	0.572143	0.100509	0.6836
ENSG00000137804	NUSAP1	0.570785	0.134199	0.716246
ENSG00000180758	GPR157	0.569564	0.456534	0.876136
ENSG00000260708	CTA-29F11.1	0.568952	0.423372	0.866476
ENSG00000106952	TNFSF8	0.568484	0.183227	0.749679
ENSG00000196338	NLGN3	0.568319	0.0886846	0.670729
ENSG00000106266	SNX8	0.568035	0.0963206	0.682223
ENSG00000077782	FGFR1	0.56776	0.229013	0.783273
ENSG00000112290	WASF1	0.567634	0.087275	0.669975
ENSG00000112033	PPARD	0.56706	0.230777	0.78348
ENSG00000151929	BAG3	0.567054	0.105867	0.684508
ENSG00000153071	DAB2	0.566881	0.460238	0.876453
ENSG00000137310	TCF19	0.565357	0.301819	0.816945
ENSG00000096433	ITPR3	0.564995	0.150657	0.732173
ENSG00000164105	SAP30	0.564943	0.180011	0.748205
ENSG00000245532	NEAT1	0.564439	0.0921601	0.675996
ENSG00000261888	AC144831.1	0.563973	0.169735	0.745666
ENSG00000141526	SLC16A3	0.563907	0.0848225	0.666462
ENSG00000117475	BLZF1	0.563892	0.036233	0.577336
ENSG00000167680	SEMA6B	0.563577	0.566108	0.908596
ENSG00000137962	ARHGAP29	0.562581	0.370969	0.850245
ENSG00000138035	PNPT1	0.562565	0.131951	0.712751
ENSG00000161921	CXCL16	0.560803	0.252198	0.798054
ENSG00000130066	SAT1	0.560004	0.0493776	0.599312
ENSG00000178202	KDELC2	0.559808	0.0886652	0.670729
ENSG00000229474	PATL2	0.558706	0.0757482	0.656649
ENSG00000149289	ZC3H12C	0.558158	0.269866	0.804042
ENSG00000168268	NT5DC2	0.558145	0.381577	0.854428
ENSG00000203760	CENPW	0.557429	0.0676384	0.637096
ENSG00000146070	PLA2G7	0.557383	0.439832	0.873344
ENSG00000159216	RUNX1	0.556947	0.026626	0.566766
ENSG00000110031	LPXN	0.554649	0.198389	0.761959
ENSG00000133805	AMPD3	0.554562	0.288924	0.815076
ENSG00000137462	TLR2	0.554511	0.0160902	0.566766
ENSG00000042286	AIFM2	0.554305	0.194151	0.760276
ENSG00000204590	GNL1	0.553609	0.0255425	0.566766
ENSG00000157350	ST3GAL2	0.553494	0.104416	0.6836
ENSG00000265975	CTB-41I6.2	0.553104	0.0625005	0.626598
ENSG00000164509	IL31RA	0.552942	0.182685	0.749679
ENSG00000112658	SRF	0.551849	0.0220053	0.566766
ENSG00000148834	GSTO1	0.551791	0.0656971	0.631089
ENSG00000103496	STX4	0.551033	0.0263576	0.566766
ENSG00000163840	DTX3L	0.550934	0.0458371	0.596337
ENSG00000136826	KLF4	0.550436	0.366753	0.849275
ENSG00000109220	CHIC2	0.549732	0.00746255	0.466177
ENSG00000135862	LAMC1	0.549256	0.38018	0.854385
ENSG00000006712	PAF1	0.54863	0.00973034	0.490675
ENSG00000178104	PDE4DIP	0.547973	0.522183	0.897676
ENSG00000112511	PHF1	0.547443	0.10878	0.688627
ENSG00000177989	ODF3B	0.547126	0.0202325	0.566766
ENSG00000185339	TCN2	0.54687	0.109731	0.691258
ENSG00000149428	HYOU1	0.546814	0.0559328	0.61282
ENSG00000237938	RP11-288I21.1	0.546071	0.13579	0.720792
ENSG00000095209	TMEM38B	0.546038	0.205223	0.76662
ENSG00000151694	ADAM17	0.545767	0.0177594	0.566766
ENSG00000254827	SLC22A18AS	0.545366	0.160738	0.743728
ENSG00000138386	NAB1	0.545298	0.0701708	0.64226
ENSG00000253676	TAGLN2P1	0.544789	0.30563	0.818853
ENSG00000086065	CHMP5	0.544739	0.0394759	0.581887
ENSG00000102226	USP11	0.54281	0.0987537	0.6836
ENSG00000069849	ATP1B3	0.541905	0.0458075	0.596337
ENSG00000258738	RP11-73E17.2	0.54158	0.0624639	0.626598
ENSG00000196449	YRDC	0.541334	0.0734184	0.647787
ENSG00000114554	PLXNA1	0.54113	0.325368	0.830766
ENSG00000170340	B3GNT2	0.540997	0.0339774	0.571741
ENSG00000140464	PML	0.540539	0.0346068	0.574059
ENSG00000166889	PATL1	0.539845	0.0303676	0.566766
ENSG00000269506	AC110792.1	0.539504	0.322358	0.830766
ENSG00000168003	SLC3A2	0.539496	0.0780624	0.657016
ENSG00000089091	DZANK1	0.538871	0.100646	0.6836
ENSG00000160818	GPATCH4	0.538797	0.18096	0.748976
ENSG00000205476	CCDC85C	0.538185	0.303525	0.817563
ENSG00000156587	UBE2L6	0.537142	0.0624136	0.626598
ENSG00000145780	FEM1C	0.53681	0.167534	0.745666
ENSG00000116991	SIPA1L2	0.536766	0.101945	0.6836
ENSG00000136160	EDNRB	0.536257	0.578686	0.912077
ENSG00000096070	BRPF3	0.535786	0.0204411	0.566766
ENSG00000171552	BCL2L1	0.535052	0.0696109	0.641498
ENSG00000139618	BRCA2	0.534709	0.121319	0.698958
ENSG00000074370	ATP2A3	0.534675	0.0924425	0.675996
ENSG00000135334	AKIRIN2	0.534315	0.0715196	0.644913
ENSG00000123609	NMI	0.53425	0.046177	0.597329
ENSG00000170017	ALCAM	0.533645	0.118132	0.693192
ENSG00000127080	IPPK	0.533346	0.0229214	0.566766
ENSG00000279933	NA	0.533019	0.31571	0.82756
ENSG00000269958	RP11-73M18.8	0.532852	0.0894718	0.671487
ENSG00000196684	HSH2D	0.532806	0.250967	0.797323
ENSG00000165714	LOH12CR1	0.532196	0.151879	0.734716
ENSG00000123728	RAP2C	0.532139	0.0479195	0.599312
ENSG00000178127	NDUFV2	0.532125	0.429211	0.869954
ENSG00000111424	VDR	0.531607	0.105043	0.6836
ENSG00000166278	C2	0.531103	0.0796466	0.658109
ENSG00000169991	IFFO2	0.530959	0.301824	0.816945
ENSG00000229512	AC068580.5	0.530655	0.365347	0.848976
ENSG00000176915	ANKLE2	0.530604	0.0556449	0.612509
ENSG00000122862	SRGN	0.5303	0.0710392	0.644208
ENSG00000077238	IL4R	0.529757	0.0561203	0.613674
ENSG00000172893	DHCR7	0.528659	0.228998	0.783273
ENSG00000111817	DSE	0.52831	0.270623	0.804104
ENSG00000153391	INO80C	0.528284	0.00536385	0.445518
ENSG00000276758	NA	0.527032	0.226787	0.78294
ENSG00000134108	ARL8B	0.526853	0.0304989	0.566766
ENSG00000273117	AC144652.1	0.526425	0.116465	0.693192
ENSG00000171522	PTGER4	0.526252	0.131837	0.712751
ENSG00000122884	P4HA1	0.525967	0.197703	0.761959
ENSG00000276043	NA	0.525443	0.161717	0.743878
ENSG00000164054	SHISA5	0.522875	0.0251355	0.566766
ENSG00000169895	SYAP1	0.522643	0.0320892	0.568548
ENSG00000185015	CA13	0.522639	0.1569	0.739387
ENSG00000100288	CHKB	0.522112	0.104656	0.6836
ENSG00000133639	BTG1	0.521959	0.0995893	0.6836
ENSG00000074660	SCARF1	0.521619	0.053287	0.607217
ENSG00000174238	PITPNA	0.521517	0.0375792	0.577719
ENSG00000104825	NFKBIB	0.521138	0.0692819	0.641324
ENSG00000119333	WDR34	0.521025	0.30749	0.820379
ENSG00000189067	LITAF	0.520545	0.121753	0.700138
ENSG00000159202	UBE2Z	0.520381	0.0243445	0.566766
ENSG00000279412	NA	0.520356	0.170629	0.746246
ENSG00000106462	EZH2	0.519729	0.143262	0.723363
ENSG00000155304	HSPA13	0.519224	0.0734073	0.647787
ENSG00000115091	ACTR3	0.51905	0.00575504	0.454965
ENSG00000148841	ITPRIP	0.51789	0.128622	0.709552
ENSG00000172432	GTPBP2	0.517319	0.00963412	0.490011
ENSG00000204580	DDR1	0.51727	0.315584	0.827531
ENSG00000161638	ITGA5	0.516465	0.091916	0.675996
ENSG00000108387	SEPT4	0.515765	0.252193	0.798054
ENSG00000160999	SH2B2	0.515734	0.071741	0.644913
ENSG00000147535	PPAPDC1B	0.515632	0.114157	0.69157
ENSG00000154359	LONRF1	0.515471	0.227195	0.783273
ENSG00000163565	IFI16	0.515383	0.068558	0.638533
ENSG00000166401	SERPINB8	0.515322	0.0230272	0.566766
ENSG00000145979	TBC1D7	0.515051	0.0439324	0.589093
ENSG00000276649	NA	0.514963	0.131375	0.712751
ENSG00000114784	EIF1B	0.514358	0.0956495	0.681305
ENSG00000257702	LBX2-AS1	0.514277	0.327084	0.831289
ENSG00000136213	CHST12	0.513818	0.0771641	0.657016
ENSG00000161791	FMNL3	0.513135	0.464911	0.876731
ENSG00000168610	STAT3	0.511884	0.00824647	0.473062
ENSG00000006327	TNFRSF12A	0.511319	0.481504	0.88471
ENSG00000115652	UXS1	0.510977	0.0951362	0.680368
ENSG00000123352	SPATS2	0.510197	0.0861133	0.667475
ENSG00000170955	PRKCDBP	0.510177	0.194763	0.760276
ENSG00000270959	LPP-AS2	0.510123	0.106965	0.685973
ENSG00000232934	RP11-324O2.3	0.509608	0.109849	0.691258
ENSG00000168496	FEN1	0.508488	0.104975	0.6836
ENSG00000151327	FAM177A1	0.508418	0.0794158	0.658109
ENSG00000204020	LIPN	0.50824	0.182871	0.749679
ENSG00000082153	BZW1	0.507577	0.0618628	0.626598
ENSG00000136026	CKAP4	0.507086	0.0722484	0.644913
ENSG00000127947	PTPN12	0.505989	0.0518288	0.606804
ENSG00000164850	GPER1	0.505265	0.40676	0.860487
ENSG00000279164	NA	0.505116	0.334242	0.83518
ENSG00000166886	NAB2	0.504206	0.376396	0.851019
ENSG00000168374	ARF4	0.503961	0.00884885	0.474152
ENSG00000127481	UBR4	0.503905	0.0734243	0.647787
ENSG00000138182	KIF20B	0.503626	0.131363	0.712751
ENSG00000151247	EIF4E	0.503573	0.0427348	0.589093
ENSG00000188229	TUBB4B	0.503407	0.059757	0.625367
ENSG00000265808	SEC22B	0.503389	0.11173	0.69157
ENSG00000008294	SPAG9	0.502785	0.11879	0.693538
ENSG00000130956	HABP4	0.502165	0.0925639	0.675996
ENSG00000231721	LINC-PINT	0.502095	0.245022	0.792056
ENSG00000198018	ENTPD7	0.501866	0.152285	0.734716
ENSG00000087077	TRIP6	0.50156	0.0623563	0.626598
ENSG00000115548	KDM3A	0.500436	0.275074	0.809608
ENSG00000131871	VIMP	0.499999	0.0123982	0.532946
ENSG00000105402	NAPA	0.499799	0.00715374	0.463988
ENSG00000166128	RAB8B	0.499179	0.0385506	0.580206
ENSG00000186594	MIR22HG	0.498928	0.325235	0.830766
ENSG00000213523	SRA1	0.498251	0.0170806	0.566766
ENSG00000225313	RP11-415J8.3	0.497786	0.124039	0.702849
ENSG00000227825	SLC9A7P1	0.497468	0.205151	0.76662
ENSG00000228817	BACH1-IT2	0.497166	0.17249	0.746401
ENSG00000100644	HIF1A	0.497005	0.361896	0.848519
ENSG00000113721	PDGFRB	0.496138	0.163003	0.744873
ENSG00000177426	TGIF1	0.495731	0.13167	0.712751
ENSG00000173801	JUP	0.494795	0.228789	0.783273
ENSG00000136997	MYC	0.494148	0.209568	0.770854
ENSG00000155629	PIK3AP1	0.493821	0.0604264	0.626565
ENSG00000144668	ITGA9	0.493778	0.329214	0.831968
ENSG00000113368	LMNB1	0.493323	0.239665	0.789516
ENSG00000123374	CDK2	0.493165	0.161879	0.744127
ENSG00000167378	IRGQ	0.492574	0.165208	0.745666
ENSG00000230551	CTB-89H12.4	0.492193	0.225305	0.782141
ENSG00000218809	RP1-229K20.5	0.491813	0.227166	0.783273
ENSG00000130940	CASZ1	0.48992	0.031239	0.567871
ENSG00000259834	RP11-284N8.3	0.489605	0.167851	0.745666
ENSG00000213928	IRF9	0.489564	0.0405875	0.582276
ENSG00000143322	ABL2	0.489021	0.19212	0.759995
ENSG00000100226	GTPBP1	0.488569	0.0503236	0.603475
ENSG00000116016	EPAS1	0.488521	0.394407	0.858769
ENSG00000006451	RALA	0.488442	0.288004	0.815076
ENSG00000146278	PNRC1	0.488331	0.115864	0.693192
ENSG00000116260	QSOX1	0.488299	0.0516269	0.606804
ENSG00000152558	TMEM123	0.48818	0.0518759	0.606804
ENSG00000086061	DNAJA1	0.487633	0.0430696	0.589093
ENSG00000196182	STK40	0.487236	0.071948	0.644913
ENSG00000173821	RNF213	0.486992	0.0752758	0.655539
ENSG00000104267	CA2	0.486895	0.174218	0.747929
ENSG00000235488	JARID2-AS1	0.486725	0.292726	0.815076
ENSG00000280254	NA	0.486358	0.335302	0.835487
ENSG00000164603	C7orf60	0.486265	0.130507	0.712751
ENSG00000243156	MICAL3	0.486246	0.202659	0.76408
ENSG00000233452	STXBP5-AS1	0.486044	0.458485	0.876136
ENSG00000169184	MN1	0.485937	0.371732	0.850448
ENSG00000117500	TMED5	0.484195	0.0163549	0.566766
ENSG00000134815	DHX34	0.483855	0.00635232	0.463988
ENSG00000111796	KLRB1	0.483577	0.485691	0.885667
ENSG00000268471	MIR4453	0.483389	0.232509	0.785232
ENSG00000185624	P4HB	0.483114	0.0835705	0.664786
ENSG00000108984	MAP2K6	0.482996	0.399793	0.859793
ENSG00000151651	ADAM8	0.482444	0.0874669	0.669975
ENSG00000102401	ARMCX3	0.482318	0.120224	0.697463
ENSG00000256967	RP11-273B20.1	0.482258	0.272722	0.80679
ENSG00000198900	TOP1	0.481491	0.0370627	0.577336
ENSG00000163738	MTHFD2L	0.48087	0.0900701	0.671487
ENSG00000110237	ARHGEF17	0.480846	0.199974	0.762487
ENSG00000172985	SH3RF3	0.480763	0.142156	0.723363
ENSG00000110218	PANX1	0.480618	0.0226405	0.566766
ENSG00000145220	LYAR	0.480615	0.00591002	0.454965
ENSG00000279530	NA	0.480339	0.384715	0.856374
ENSG00000132646	PCNA	0.480197	0.337349	0.836014
ENSG00000111678	C12orf57	0.480065	0.126489	0.706558
ENSG00000243811	APOBEC3D	0.47999	0.263226	0.801915
ENSG00000167508	MVD	0.479741	0.130579	0.712751
ENSG00000160223	ICOSLG	0.479449	0.469966	0.879931
ENSG00000196396	PTPN1	0.479292	0.144003	0.723733
ENSG00000158428	C2orf62	0.478933	0.123305	0.702558
ENSG00000145860	RNF145	0.478724	0.115882	0.693192
ENSG00000153201	RANBP2	0.478502	0.111054	0.69157
ENSG00000135362	PRR5L	0.477286	0.339865	0.837893
ENSG00000173039	RELA	0.476727	0.0711359	0.644208
ENSG00000169403	PTAFR	0.476575	0.119247	0.694241
ENSG00000111886	GABRR2	0.476504	0.17925	0.747929
ENSG00000143891	GALM	0.476327	0.186398	0.753252
ENSG00000043462	LCP2	0.475804	0.0622094	0.626598
ENSG00000163577	EIF5A2	0.475355	0.0432138	0.589093
ENSG00000135821	GLUL	0.47528	0.293046	0.815076
ENSG00000162517	PEF1	0.47427	0.0660651	0.631089
ENSG00000141682	PMAIP1	0.474136	0.255664	0.800659
ENSG00000160710	ADAR	0.473925	0.028564	0.566766
ENSG00000112299	VNN1	0.473586	0.212391	0.773998
ENSG00000172590	MRPL52	0.473213	0.17905	0.747929
ENSG00000184014	DENND5A	0.472488	0.0392309	0.581564
ENSG00000100554	ATP6V1D	0.472116	0.0871608	0.669975
ENSG00000137312	FLOT1	0.4717	0.101506	0.6836
ENSG00000180509	KCNE1	0.471565	0.183883	0.751063
ENSG00000169756	LIMS1	0.471166	0.182155	0.749679
ENSG00000116133	DHCR24	0.471118	0.402062	0.860242
ENSG00000136231	IGF2BP3	0.471057	0.263446	0.801915
ENSG00000109756	RAPGEF2	0.470116	0.104918	0.6836
ENSG00000158321	AUTS2	0.470112	0.383351	0.85582
ENSG00000160326	SLC2A6	0.469954	0.19879	0.762487
ENSG00000135439	AGAP2	0.469835	0.0946353	0.679629
ENSG00000164877	MICALL2	0.469544	0.312763	0.824901
ENSG00000152684	PELO	0.469245	0.0965254	0.682736
ENSG00000181191	PJA1	0.469212	0.111552	0.69157
ENSG00000110203	FOLR3	0.469101	0.328641	0.831289
ENSG00000185101	ANO9	0.468949	0.180641	0.748205
ENSG00000197818	SLC9A8	0.468812	0.080652	0.659037
ENSG00000153823	PID1	0.468784	0.538874	0.900258
ENSG00000214548	MEG3	0.468633	0.531859	0.899532
ENSG00000184293	CLECL1	0.468353	0.447109	0.87461
ENSG00000168389	MFSD2A	0.468042	0.264128	0.802001
ENSG00000164023	SGMS2	0.467412	0.143904	0.723733
ENSG00000118257	NRP2	0.467374	0.625795	0.928197
ENSG00000134278	SPIRE1	0.467294	0.212079	0.773998
ENSG00000167604	NFKBID	0.467227	0.293146	0.815076
ENSG00000127666	TICAM1	0.466919	0.0907214	0.672433
ENSG00000179094	PER1	0.466796	0.413442	0.864083
ENSG00000224950	RP5-1086K13.1	0.466261	0.42303	0.866476
ENSG00000168036	CTNNB1	0.465873	0.196195	0.760276
ENSG00000156603	MED19	0.465422	0.160468	0.743728
ENSG00000182327	GLTPD2	0.464988	0.406266	0.860487
ENSG00000229391	HLA-DRB6	0.464909	0.338219	0.836806
ENSG00000196549	MME	0.464896	0.391703	0.857527
ENSG00000150782	IL18	0.46463	0.262773	0.801661
ENSG00000130821	SLC6A8	0.463424	0.380496	0.854385
ENSG00000114023	FAM162A	0.463403	0.245971	0.793478
ENSG00000162654	GBP4	0.463371	0.294152	0.815076
ENSG00000189077	TMEM120A	0.461296	0.0995903	0.6836
ENSG00000137168	PPIL1	0.46077	0.151969	0.734716
ENSG00000074935	TUBE1	0.459847	0.199789	0.762487
ENSG00000185347	C14orf80	0.459706	0.265025	0.802001
ENSG00000196923	PDLIM7	0.459555	0.194211	0.760276
ENSG00000123358	NR4A1	0.459391	0.443406	0.873634
ENSG00000164691	TAGAP	0.458491	0.245978	0.793478
ENSG00000072364	AFF4	0.458136	0.145816	0.728021
ENSG00000137309	HMGA1	0.457489	0.193791	0.760276
ENSG00000143514	TP53BP2	0.457108	0.108119	0.688013
ENSG00000267551	AC005264.2	0.45656	0.270767	0.804191
ENSG00000238133	MLK7-AS1	0.456058	0.330762	0.832746
ENSG00000171798	KNDC1	0.455794	0.342992	0.839604
ENSG00000112245	PTP4A1	0.455046	0.164459	0.744873
ENSG00000105229	PIAS4	0.454987	0.0705893	0.64349
ENSG00000140406	MESDC1	0.45428	0.149235	0.730674
ENSG00000138346	DNA2	0.453849	0.112062	0.69157
ENSG00000149418	ST14	0.453848	0.146211	0.728021
ENSG00000188002	RP11-43F13.1	0.45383	0.170878	0.746246
ENSG00000184384	MAML2	0.453697	0.19188	0.759538
ENSG00000114446	IFT57	0.453587	0.064692	0.628417
ENSG00000169826	CSGALNACT2	0.452294	0.0715845	0.644913
ENSG00000131187	F12	0.451993	0.240631	0.790173
ENSG00000170581	STAT2	0.451139	0.0672172	0.635038
ENSG00000167987	VPS37C	0.451001	0.120956	0.698841
ENSG00000128335	APOL2	0.45085	0.111575	0.69157
ENSG00000130813	C19orf66	0.450758	0.0730669	0.647787
ENSG00000111490	TBC1D30	0.450469	0.483824	0.884913
ENSG00000151287	TEX30	0.450278	0.208581	0.769385
ENSG00000274213	NA	0.449896	0.369745	0.850245
ENSG00000137767	SQRDL	0.449449	0.0155872	0.563327
ENSG00000137200	CMTR1	0.449424	0.0236183	0.566766
ENSG00000171302	CANT1	0.449412	0.0842214	0.665494
ENSG00000196526	AFAP1	0.448816	0.566741	0.908596
ENSG00000007312	CD79B	0.448719	0.338708	0.836806
ENSG00000146859	TMEM140	0.448664	0.130339	0.712751
ENSG00000134809	TIMM10	0.448617	0.127979	0.709494
ENSG00000008513	ST3GAL1	0.448469	0.391458	0.857527
ENSG00000153208	MERTK	0.448074	0.52555	0.899196
ENSG00000186522	SEPT10	0.448026	0.366906	0.849275
ENSG00000005486	RHBDD2	0.447883	0.519126	0.897153
ENSG00000154710	RABGEF1	0.446972	0.162168	0.744873
ENSG00000231607	DLEU2	0.446348	0.0414939	0.585679
ENSG00000197272	IL27	0.44601	0.156725	0.738973
ENSG00000165914	TTC7B	0.445993	0.312971	0.825079
ENSG00000136514	RTP4	0.445806	0.282118	0.812345
ENSG00000181409	AATK	0.445424	0.105201	0.6836
ENSG00000134294	SLC38A2	0.445357	0.0806256	0.659037
ENSG00000157303	SUSD3	0.445061	0.212653	0.773998
ENSG00000008083	JARID2	0.444707	0.279115	0.811577
ENSG00000047249	ATP6V1H	0.444399	0.180454	0.748205
ENSG00000204397	CARD16	0.444279	0.158248	0.740707
ENSG00000269737	RP11-345P4.7	0.444228	0.288044	0.815076
ENSG00000166033	HTRA1	0.444026	0.700806	0.949358
ENSG00000118363	SPCS2	0.443708	0.0807076	0.659037
ENSG00000141522	ARHGDIA	0.44301	0.0622138	0.626598
ENSG00000156273	BACH1	0.442885	0.166891	0.745666
ENSG00000113108	APBB3	0.442727	0.0491083	0.599312
ENSG00000170545	SMAGP	0.442495	0.0334159	0.569542
ENSG00000257122	RRN3P3	0.442347	0.0237072	0.566766
ENSG00000135924	DNAJB2	0.442232	0.106907	0.685973
ENSG00000240891	PLCXD2	0.440864	0.421437	0.866448
ENSG00000068366	ACSL4	0.440626	0.114075	0.69157
ENSG00000215252	GOLGA8B	0.439978	0.255918	0.800659
ENSG00000123983	ACSL3	0.439025	0.0240617	0.566766
ENSG00000105287	PRKD2	0.438823	0.0490736	0.599312
ENSG00000168175	MAPK1IP1L	0.438563	0.0544164	0.607486
ENSG00000154153	FAM134B	0.438303	0.298273	0.815774
ENSG00000152778	IFIT5	0.438278	0.158061	0.740272
ENSG00000178685	PARP10	0.438249	0.129702	0.712751
ENSG00000184381	PLA2G6	0.438246	0.0516454	0.606804
ENSG00000162888	C1orf147	0.438105	0.164919	0.744873
ENSG00000132963	POMP	0.437991	0.0461559	0.597329
ENSG00000154813	DPH3	0.437747	0.032412	0.569542
ENSG00000026508	CD44	0.437589	0.302536	0.816945
ENSG00000134109	EDEM1	0.43692	0.0879618	0.670234
ENSG00000205885	C1RL-AS1	0.436748	0.251789	0.797827
ENSG00000142867	BCL10	0.436277	0.0925096	0.675996
ENSG00000159733	ZFYVE28	0.436265	0.154917	0.73734
ENSG00000035681	NSMAF	0.436237	0.0439008	0.589093
ENSG00000147439	BIN3	0.435867	0.0960026	0.681504
ENSG00000165813	C10orf118	0.43546	0.115134	0.69157
ENSG00000198113	TOR4A	0.435087	0.117407	0.693192
ENSG00000245060	LINC00847	0.434964	0.212984	0.774279
ENSG00000158669	AGPAT6	0.434948	0.0973188	0.682736
ENSG00000155090	KLF10	0.434842	0.431105	0.87067
ENSG00000186806	VSIG10L	0.434699	0.209892	0.771084
ENSG00000171729	TMEM51	0.433652	0.545246	0.902463
ENSG00000197860	SGTB	0.433644	0.142444	0.723363
ENSG00000131669	NINJ1	0.433585	0.335422	0.835534
ENSG00000134324	LPIN1	0.433568	0.105652	0.6836
ENSG00000273174	RP11-434H6.6	0.433122	0.270645	0.804104
ENSG00000273559	NA	0.43284	0.124073	0.702849
ENSG00000007944	MYLIP	0.43283	0.332594	0.83402
ENSG00000121931	LRIF1	0.432763	0.408518	0.862501
ENSG00000181045	SLC26A11	0.432759	0.214476	0.775935
ENSG00000062282	DGAT2	0.432669	0.0160287	0.566766
ENSG00000163605	PPP4R2	0.432342	0.0587896	0.623846
ENSG00000184497	TMEM255B	0.432157	0.39802	0.859793
ENSG00000071127	WDR1	0.431314	0.0513216	0.606804
ENSG00000110079	MS4A4A	0.431069	0.406981	0.860487
ENSG00000102172	SMS	0.430835	0.07866	0.658109
ENSG00000148248	SURF4	0.430482	0.0300074	0.566766
ENSG00000186818	LILRB4	0.430475	0.301644	0.816945
ENSG00000171988	JMJD1C	0.429612	0.238712	0.788806
ENSG00000179588	ZFPM1	0.42936	0.288879	0.815076
ENSG00000108384	RAD51C	0.429326	0.138232	0.721704
ENSG00000100221	JOSD1	0.429027	0.0812282	0.659446
ENSG00000112972	HMGCS1	0.428817	0.114401	0.69157
ENSG00000123136	DDX39A	0.428685	0.12395	0.702849
ENSG00000155363	MOV10	0.428649	0.0254167	0.566766
ENSG00000034677	RNF19A	0.428492	0.0920198	0.675996
ENSG00000268758	EMR4P	0.428447	0.610318	0.924333
ENSG00000143119	CD53	0.427922	0.0160653	0.566766
ENSG00000173083	HPSE	0.427516	0.166124	0.745666
ENSG00000100664	EIF5	0.42739	0.103444	0.6836
ENSG00000196305	IARS	0.426534	0.345451	0.840066
ENSG00000180573	HIST1H2AC	0.425563	0.505492	0.89253
ENSG00000165732	DDX21	0.424954	0.293277	0.815076
ENSG00000166532	RIMKLB	0.42422	0.109033	0.689122
ENSG00000254893	RP11-466P24.2	0.42384	0.507812	0.893273
ENSG00000065491	TBC1D22B	0.423835	0.0070043	0.463988
ENSG00000196843	ARID5A	0.423707	0.229418	0.783273
ENSG00000076641	PAG1	0.423415	0.175209	0.747929
ENSG00000106351	AGFG2	0.422928	0.323296	0.830766
ENSG00000015479	MATR3	0.422585	0.279841	0.812345
ENSG00000131873	CHSY1	0.422198	0.113266	0.69157
ENSG00000281896	NA	0.422066	0.346876	0.841064
ENSG00000270911	RP11-272L13.4	0.421312	0.377262	0.851672
ENSG00000075131	TIPIN	0.421302	0.246669	0.793902
ENSG00000104738	MCM4	0.421285	0.308627	0.821122
ENSG00000105656	ELL	0.420819	0.277758	0.811379
ENSG00000028116	VRK2	0.418947	0.0645724	0.628417
ENSG00000204569	PPP1R10	0.418567	0.370703	0.850245
ENSG00000280287	NA	0.418376	0.325034	0.830766
ENSG00000279227	NA	0.417962	0.0463346	0.597329
ENSG00000100767	PAPLN	0.417928	0.459038	0.876196
ENSG00000188739	RBM34	0.41777	0.322826	0.830766
ENSG00000067066	SP100	0.417653	0.0245493	0.566766
ENSG00000162722	TRIM58	0.416943	0.384353	0.856214
ENSG00000162817	C1orf115	0.416799	0.307047	0.820263
ENSG00000132581	SDF2	0.416628	0.0481816	0.599312
ENSG00000081913	PHLPP1	0.416265	0.254989	0.800659
ENSG00000142961	MOB3C	0.416154	0.0536246	0.607217
ENSG00000173575	CHD2	0.415908	0.204405	0.766261
ENSG00000134107	BHLHE40	0.415882	0.477663	0.882622
ENSG00000229413	AC018638.1	0.415729	0.126589	0.706558
ENSG00000135929	CYP27A1	0.415704	0.496296	0.888102
ENSG00000136147	PHF11	0.415562	0.0303383	0.566766
ENSG00000163870	TPRA1	0.415341	0.256372	0.800659
ENSG00000196116	TDRD7	0.4146	0.0295969	0.566766
ENSG00000116044	NFE2L2	0.414365	0.2547	0.800659
ENSG00000132357	CARD6	0.414207	0.17357	0.746401
ENSG00000167004	PDIA3	0.414202	0.102962	0.6836
ENSG00000117010	ZNF684	0.414028	0.0798179	0.658109
ENSG00000203709	C1orf132	0.413607	0.294601	0.815083
ENSG00000159128	IFNGR2	0.413497	0.107983	0.688013
ENSG00000165169	DYNLT3	0.413244	0.201092	0.762487
ENSG00000231329	RP1-225E12.2	0.41265	0.340364	0.8383
ENSG00000113580	NR3C1	0.41225	0.0796075	0.658109
ENSG00000072274	TFRC	0.412069	0.220282	0.779777
ENSG00000166507	NDST2	0.412014	0.263921	0.802001
ENSG00000151490	PTPRO	0.411532	0.153469	0.73545
ENSG00000272825	LL21NC02-1C16.2	0.411104	0.233475	0.78604
ENSG00000267809	NDUFV2P1	0.410657	0.309802	0.821496
ENSG00000171606	ZNF274	0.410605	0.100416	0.6836
ENSG00000178719	GRINA	0.410498	0.233122	0.785679
ENSG00000120705	ETF1	0.409958	0.179227	0.747929
ENSG00000105655	ISYNA1	0.409881	0.452081	0.875229
ENSG00000140259	MFAP1	0.409525	0.294251	0.815076
ENSG00000186529	CYP4F3	0.409464	0.534943	0.900258
ENSG00000182481	KPNA2	0.408771	0.198286	0.761959
ENSG00000028137	TNFRSF1B	0.408706	0.212076	0.773998
ENSG00000276517	NA	0.408295	0.419875	0.865555
ENSG00000131165	CHMP1A	0.408027	0.01458	0.562232
ENSG00000108953	YWHAE	0.406932	0.0369988	0.577336
ENSG00000155115	GTF3C6	0.406621	0.0525359	0.606804
ENSG00000058063	ATP11B	0.406581	0.143569	0.723363
ENSG00000166986	MARS	0.40608	0.0782297	0.657732
ENSG00000105501	SIGLEC5	0.405872	0.172706	0.746401
ENSG00000123562	MORF4L2	0.404859	0.0475833	0.599312
ENSG00000260219	RP11-347C12.10	0.404698	0.220098	0.779725
ENSG00000141497	ZMYND15	0.404613	0.442633	0.873344
ENSG00000004809	SLC22A16	0.404471	0.266806	0.802485
ENSG00000105499	PLA2G4C	0.404327	0.506035	0.892691
ENSG00000123091	RNF11	0.404231	0.123126	0.702558
ENSG00000067225	PKM	0.403283	0.0700995	0.64226
ENSG00000065357	DGKA	0.403095	0.0984361	0.6836
ENSG00000181218	HIST3H2A	0.402963	0.375591	0.851019
ENSG00000170345	FOS	0.402684	0.361847	0.848519
ENSG00000273151	RP11-449P15.2	0.402608	0.180214	0.748205
ENSG00000117036	ETV3	0.402508	0.179766	0.748205
ENSG00000008405	CRY1	0.402433	0.0616495	0.626598
ENSG00000161643	SIGLEC16	0.402275	0.266756	0.802485
ENSG00000166562	SEC11C	0.402101	0.153634	0.73545
ENSG00000138069	RAB1A	0.401813	0.138106	0.721704
ENSG00000151692	RNF144A	0.401658	0.250058	0.796813
ENSG00000164465	DCBLD1	0.401552	0.204448	0.766261
ENSG00000268006	PTOV1-AS1	0.40133	0.0930783	0.676724
ENSG00000137710	RDX	0.40112	0.212116	0.773998
ENSG00000136315	RP11-84C10.2	0.400985	0.294484	0.815083
ENSG00000088986	DYNLL1	0.400884	0.423893	0.866476
ENSG00000109466	KLHL2	0.40066	0.0701434	0.64226
ENSG00000134291	TMEM106C	0.400483	0.355586	0.84595
ENSG00000264769	RP11-498C9.12	0.400238	0.403473	0.860242
ENSG00000137414	FAM8A1	0.399734	0.163797	0.744873
ENSG00000134686	PHC2	0.399562	0.122705	0.702558
ENSG00000183087	GAS6	0.399169	0.215536	0.775935
ENSG00000234290	AC116366.6	0.398376	0.526046	0.899196
ENSG00000108590	MED31	0.398084	0.11228	0.69157
ENSG00000138111	TMEM180	0.397935	0.321851	0.830766
ENSG00000154222	CC2D1B	0.397573	0.0479036	0.599312
ENSG00000100902	PSMA6	0.397255	0.149118	0.730439
ENSG00000131263	RLIM	0.397152	0.228116	0.783273
ENSG00000132432	SEC61G	0.396948	0.0987545	0.6836
ENSG00000173786	CNP	0.396759	0.0342797	0.572137
ENSG00000126012	KDM5C	0.396722	0.0398122	0.581887
ENSG00000114354	TFG	0.396539	0.0428657	0.589093
ENSG00000107281	NPDC1	0.396498	0.354768	0.845635
ENSG00000084444	KIAA1467	0.39634	0.172049	0.746401
ENSG00000162889	MAPKAPK2	0.3963	0.169823	0.745666
ENSG00000125633	CCDC93	0.396024	0.0984591	0.6836
ENSG00000119673	ACOT2	0.39594	0.177824	0.747929
ENSG00000167065	DUSP18	0.395899	0.0651372	0.6295
ENSG00000136870	ZNF189	0.395807	0.258465	0.800659
ENSG00000120063	GNA13	0.395788	0.173164	0.746401
ENSG00000138495	COX17	0.395636	0.147112	0.729222
ENSG00000103043	VAC14	0.395614	0.192741	0.759995
ENSG00000139496	NUPL1	0.395388	0.126942	0.706564
ENSG00000275832	NA	0.395264	0.265433	0.802001
ENSG00000051108	HERPUD1	0.395204	0.238369	0.788806
ENSG00000121989	ACVR2A	0.395028	0.21844	0.778494
ENSG00000113712	CSNK1A1	0.394899	0.0572949	0.616861
ENSG00000147119	CHST7	0.394633	0.297333	0.815271
ENSG00000168137	SETD5	0.394617	0.113711	0.69157
ENSG00000213923	CSNK1E	0.394212	0.2608	0.800659
ENSG00000130830	MPP1	0.39379	0.120923	0.698841
ENSG00000140853	NLRC5	0.393493	0.0483765	0.599312
ENSG00000069399	BCL3	0.393275	0.300699	0.816945
ENSG00000267632	RP11-400F19.18	0.393273	0.347216	0.841064
ENSG00000106803	SEC61B	0.393273	0.0911227	0.674137
ENSG00000125744	RTN2	0.392983	0.429422	0.869954
ENSG00000185359	HGS	0.392895	0.0475224	0.599312
ENSG00000100883	SRP54	0.392606	0.0551194	0.611287
ENSG00000038945	MSR1	0.392444	0.437057	0.871945
ENSG00000239713	APOBEC3G	0.392439	0.185874	0.752392
ENSG00000198604	BAZ1A	0.39188	0.0453268	0.594204
ENSG00000125977	EIF2S2	0.391786	0.187801	0.754015
ENSG00000140961	OSGIN1	0.391698	0.259183	0.800659
ENSG00000260101	RP11-568N6.1	0.391622	0.295004	0.815083
ENSG00000127191	TRAF2	0.391599	0.347744	0.84138
ENSG00000076604	TRAF4	0.391477	0.473642	0.880154
ENSG00000108829	LRRC59	0.391247	0.0289308	0.566766
ENSG00000155097	ATP6V1C1	0.390261	0.174609	0.747929
ENSG00000181035	SLC25A42	0.389772	0.200246	0.762487
ENSG00000115170	ACVR1	0.389102	0.258443	0.800659
ENSG00000109111	SUPT6H	0.389064	0.0748331	0.65297
ENSG00000172071	EIF2AK3	0.388846	0.178273	0.747929
ENSG00000111802	TDP2	0.388527	0.22169	0.780727
ENSG00000160055	TMEM234	0.388478	0.186962	0.754015
ENSG00000064393	HIPK2	0.388327	0.341197	0.839475
ENSG00000215006	CHCHD2P2	0.388301	0.55549	0.905271
ENSG00000116815	CD58	0.388175	0.0871598	0.669975
ENSG00000172530	BANP	0.388166	0.275987	0.810058
ENSG00000101246	ARFRP1	0.387973	0.183204	0.749679
ENSG00000139842	CUL4A	0.387834	0.0816004	0.659446
ENSG00000153485	TMEM251	0.38749	0.205884	0.76662
ENSG00000143870	PDIA6	0.386832	0.0336321	0.569542
ENSG00000176386	CDC26	0.38681	0.0831572	0.664786
ENSG00000187837	HIST1H1C	0.386806	0.56069	0.908331
ENSG00000123130	ACOT9	0.386768	0.0607472	0.626598
ENSG00000152465	NMT2	0.386591	0.500716	0.889783
ENSG00000127124	HIVEP3	0.386432	0.4108	0.863429
ENSG00000173530	TNFRSF10D	0.386245	0.225688	0.782141
ENSG00000026103	FAS	0.386177	0.0884321	0.670729
ENSG00000155926	SLA	0.386176	0.184686	0.752259
ENSG00000280128	NA	0.386048	0.450737	0.874982
ENSG00000184164	CRELD2	0.385981	0.180525	0.748205
ENSG00000104936	DMPK	0.385845	0.287517	0.815076
ENSG00000158869	FCER1G	0.385456	0.173318	0.746401
ENSG00000125971	DYNLRB1	0.385269	0.095924	0.681504
ENSG00000152767	FARP1	0.385049	0.324487	0.830766
ENSG00000020577	SAMD4A	0.384861	0.489801	0.887085
ENSG00000228794	LINC01128	0.384817	0.127615	0.708641
ENSG00000151725	CENPU	0.384133	0.3906	0.857527
ENSG00000185650	ZFP36L1	0.382666	0.353873	0.844883
ENSG00000143924	EML4	0.382646	0.170485	0.746186
ENSG00000271933	RP11-338I21.1	0.382435	0.309104	0.821122
ENSG00000117298	ECE1	0.382385	0.454957	0.87606
ENSG00000224578	HNRNPA1P48	0.381865	0.530689	0.899532
ENSG00000128708	HAT1	0.381818	0.0644873	0.628417
ENSG00000102393	GLA	0.381646	0.21782	0.778295
ENSG00000204209	DAXX	0.380973	0.136373	0.721293
ENSG00000230777	RP11-318C24.1	0.380835	0.56056	0.908331
ENSG00000109943	CRTAM	0.380205	0.277794	0.811379
ENSG00000260942	CAPN10-AS1	0.379741	0.222517	0.780727
ENSG00000143067	ZNF697	0.379293	0.258895	0.800659
ENSG00000067369	TP53BP1	0.378917	0.184369	0.752007
ENSG00000278970	NA	0.378759	0.242652	0.792021
ENSG00000141543	EIF4A3	0.378076	0.0840723	0.665494
ENSG00000139194	RBP5	0.378052	0.380368	0.854385
ENSG00000087903	RFX2	0.37804	0.250108	0.796813
ENSG00000161647	MPP3	0.377995	0.256608	0.800659
ENSG00000158161	EYA3	0.37782	0.176216	0.747929
ENSG00000257167	TMPO-AS1	0.377669	0.212465	0.773998
ENSG00000135048	TMEM2	0.377136	0.0757792	0.656649
ENSG00000174327	SLC16A13	0.376576	0.497674	0.888839
ENSG00000118689	FOXO3	0.375842	0.227578	0.783273
ENSG00000091436	MLTK	0.375628	0.124344	0.702849
ENSG00000006118	TMEM132A	0.375538	0.513781	0.896208
ENSG00000179933	C14orf119	0.374562	0.419238	0.865555
ENSG00000272625	RP11-737O24.5	0.374492	0.119507	0.694672
ENSG00000237892	KLF7-IT1	0.374245	0.56232	0.908596
ENSG00000258302	RP11-981P6.1	0.374233	0.593671	0.915682
ENSG00000148737	TCF7L2	0.374075	0.259496	0.800659
ENSG00000135045	C9orf40	0.374012	0.360438	0.847921
ENSG00000120690	ELF1	0.373883	0.0446873	0.591869
ENSG00000230844	ZNF674-AS1	0.373786	0.383296	0.85582
ENSG00000268218	AC137932.1	0.373661	0.328058	0.831289
ENSG00000158882	TOMM40L	0.373661	0.223292	0.780727
ENSG00000127946	HIP1	0.373359	0.212187	0.773998
ENSG00000006652	IFRD1	0.373126	0.162598	0.744873
ENSG00000128340	RAC2	0.372844	0.0985238	0.6836
ENSG00000115758	ODC1	0.372091	0.272791	0.80679
ENSG00000122643	NT5C3A	0.372079	0.111528	0.69157
ENSG00000137575	SDCBP	0.371782	0.13598	0.721062
ENSG00000175274	TP53I11	0.371731	0.0987308	0.6836
ENSG00000163399	ATP1A1	0.371627	0.0363858	0.577336
ENSG00000242732	RGAG4	0.371268	0.486168	0.886095
ENSG00000184106	TREML3P	0.371104	0.364328	0.848519
ENSG00000050405	LIMA1	0.370884	0.515254	0.896275
ENSG00000167703	SLC43A2	0.370869	0.345589	0.840122
ENSG00000197329	PELI1	0.370553	0.216976	0.777472
ENSG00000196365	LONP1	0.370104	0.151338	0.733125
ENSG00000156414	TDRD9	0.36938	0.28035	0.812345
ENSG00000178896	EXOSC4	0.369041	0.221552	0.780727
ENSG00000174437	ATP2A2	0.369035	0.215463	0.775935
ENSG00000242028	HYPK	0.368933	0.291918	0.815076
ENSG00000275888	NA	0.368896	0.310457	0.822017
ENSG00000136286	MYO1G	0.368487	0.065874	0.631089
ENSG00000076248	UNG	0.368099	0.4481	0.87461
ENSG00000029153	ARNTL2	0.367229	0.622749	0.926686
ENSG00000111752	PHC1	0.36707	0.219163	0.778896
ENSG00000136877	FPGS	0.366572	0.313517	0.82564
ENSG00000203879	GDI1	0.366371	0.0668317	0.634444
ENSG00000197903	HIST1H2BK	0.366187	0.452588	0.875229
ENSG00000149923	PPP4C	0.36617	0.113042	0.69157
ENSG00000139182	CLSTN3	0.3661	0.206161	0.766687
ENSG00000149781	FERMT3	0.365925	0.0661703	0.631212
ENSG00000125534	PPDPF	0.365288	0.223075	0.780727
ENSG00000171045	TSNARE1	0.364854	0.0147287	0.562561
ENSG00000261351	CTD-3185P2.1	0.364794	0.059563	0.625367
ENSG00000132109	TRIM21	0.364266	0.200591	0.762487
ENSG00000168615	ADAM9	0.364186	0.401095	0.86007
ENSG00000104856	RELB	0.363933	0.323697	0.830766
ENSG00000105355	PLIN3	0.363621	0.124382	0.702849
ENSG00000151491	EPS8	0.363078	0.339991	0.837893
ENSG00000204619	PPP1R11	0.362937	0.0866803	0.668421
ENSG00000135541	AHI1	0.362676	0.404459	0.860242
ENSG00000196628	TCF4	0.362272	0.26568	0.802001
ENSG00000126062	TMEM115	0.362175	0.265828	0.802038
ENSG00000138942	RNF185	0.361241	0.110399	0.69157
ENSG00000179134	SAMD4B	0.360959	0.067601	0.637096
ENSG00000276180	NA	0.360467	0.425518	0.867612
ENSG00000105939	ZC3HAV1	0.360428	0.0754085	0.65621
ENSG00000165280	VCP	0.360415	0.0536596	0.607217
ENSG00000196954	CASP4	0.36009	0.0684314	0.638533
ENSG00000105321	CCDC9	0.359911	0.249823	0.796621
ENSG00000155903	RASA2	0.359876	0.170852	0.746246
ENSG00000107968	MAP3K8	0.359544	0.230578	0.78348
ENSG00000065809	FAM107B	0.359209	0.169813	0.745666
ENSG00000113742	CPEB4	0.359165	0.212652	0.773998
ENSG00000224660	SH3BP5-AS1	0.359012	0.032717	0.569542
ENSG00000115687	PASK	0.358978	0.252881	0.799141
ENSG00000120910	PPP3CC	0.358922	0.0749256	0.65297
ENSG00000135870	RC3H1	0.358717	0.0558723	0.61282
ENSG00000106733	NMRK1	0.358233	0.184615	0.752228
ENSG00000123146	CD97	0.358086	0.198765	0.762487
ENSG00000164466	SFXN1	0.358086	0.228864	0.783273
ENSG00000164674	SYTL3	0.357451	0.263307	0.801915
ENSG00000132256	TRIM5	0.357334	0.256189	0.800659
ENSG00000272211	RP11-347P5.1	0.357254	0.354242	0.845311
ENSG00000131378	RFTN1	0.357153	0.235875	0.788806
ENSG00000115419	GLS	0.356523	0.141139	0.723363
ENSG00000092841	MYL6	0.356288	0.0867247	0.668421
ENSG00000147684	NDUFB9	0.355909	0.189168	0.75425
ENSG00000180543	TSPYL5	0.355897	0.317797	0.828968
ENSG00000174996	KLC2	0.355738	0.292072	0.815076
ENSG00000213047	DENND1B	0.355573	0.254152	0.800659
ENSG00000008952	SEC62	0.355207	0.196296	0.760276
ENSG00000242588	RP11-274B21.1	0.3547	0.376255	0.851019
ENSG00000160439	RDH13	0.354401	0.392617	0.8581
ENSG00000116786	PLEKHM2	0.354193	0.146047	0.728021
ENSG00000236383	LINC00854	0.354156	0.333168	0.834689
ENSG00000115310	RTN4	0.353805	0.00381659	0.406391
ENSG00000137692	DCUN1D5	0.353779	0.0830661	0.664529
ENSG00000280407	NA	0.353729	0.520965	0.897676
ENSG00000177628	GBA	0.353668	0.275497	0.809803
ENSG00000153187	HNRNPU	0.353658	0.0454118	0.594204
ENSG00000167657	DAPK3	0.353601	0.0760155	0.657016
ENSG00000087053	MTMR2	0.353493	0.0634042	0.628417
ENSG00000128524	ATP6V1F	0.353205	0.170581	0.746246
ENSG00000260898	ADPGK-AS1	0.352965	0.125928	0.706251
ENSG00000237424	FOXD2-AS1	0.352795	0.138355	0.721704
ENSG00000008128	CDK11A	0.352699	0.389552	0.857527
ENSG00000170540	ARL6IP1	0.352643	0.0947085	0.679629
ENSG00000005961	ITGA2B	0.352442	0.577771	0.911634
ENSG00000178295	GEN1	0.352424	0.215349	0.775935
ENSG00000104972	LILRB1	0.351806	0.399058	0.859793
ENSG00000140691	ARMC5	0.351624	0.203487	0.765427
ENSG00000226479	TMEM185B	0.351624	0.25578	0.800659
ENSG00000164327	RICTOR	0.351487	0.322686	0.830766
ENSG00000260742	RP11-366L5.1	0.350888	0.195604	0.760276
ENSG00000234745	HLA-B	0.350464	0.0717884	0.644913
ENSG00000154582	TCEB1	0.350373	0.138463	0.721704
ENSG00000102786	INTS6	0.349991	0.11477	0.69157
ENSG00000136868	SLC31A1	0.349987	0.146561	0.72879
ENSG00000275022	NA	0.349958	0.323557	0.830766
ENSG00000125735	TNFSF14	0.349944	0.465003	0.876731
ENSG00000232533	AC093673.5	0.34959	0.217028	0.777472
ENSG00000140320	BAHD1	0.349161	0.0697946	0.641915
ENSG00000156345	CDK20	0.348711	0.29471	0.815083
ENSG00000223552	RP11-24F11.2	0.348457	0.659991	0.94
ENSG00000187325	TAF9B	0.348203	0.305478	0.818853
ENSG00000280046	NA	0.348078	0.486395	0.886095
ENSG00000106615	RHEB	0.347787	0.101204	0.6836
ENSG00000167995	BEST1	0.347106	0.136505	0.7214
ENSG00000130202	PVRL2	0.347063	0.583862	0.91325
ENSG00000123360	PDE1B	0.347013	0.285128	0.815076
ENSG00000174021	GNG5	0.346797	0.0538251	0.607217
ENSG00000013275	PSMC4	0.346464	0.0335436	0.569542
ENSG00000065135	GNAI3	0.346257	0.049235	0.599312
ENSG00000170142	UBE2E1	0.346133	0.0961613	0.681504
ENSG00000198911	SREBF2	0.346042	0.087776	0.669999
ENSG00000240065	PSMB9	0.346008	0.285669	0.815076
ENSG00000155096	AZIN1	0.345904	0.134175	0.716246
ENSG00000162636	FAM102B	0.345894	0.168467	0.745666
ENSG00000143776	CDC42BPA	0.345784	0.318144	0.828968
ENSG00000105639	JAK3	0.345715	0.19667	0.760276
ENSG00000090316	MAEA	0.345631	0.154091	0.736145
ENSG00000174574	AKIRIN1	0.345511	0.116875	0.693192
ENSG00000101745	ANKRD12	0.345497	0.188264	0.754123
ENSG00000100342	APOL1	0.345407	0.26783	0.802766
ENSG00000149231	CCDC82	0.345405	0.0245136	0.566766
ENSG00000125629	INSIG2	0.345326	0.334301	0.83518
ENSG00000161960	EIF4A1	0.345191	0.53287	0.899532
ENSG00000179119	SPTY2D1	0.344952	0.178171	0.747929
ENSG00000103005	USB1	0.344833	0.0946312	0.679629
ENSG00000188994	ZNF292	0.34444	0.375284	0.851019
ENSG00000135631	RAB11FIP5	0.344336	0.358981	0.847772
ENSG00000174099	MSRB3	0.34408	0.189289	0.75425
ENSG00000102225	CDK16	0.343873	0.175352	0.747929
ENSG00000124762	CDKN1A	0.343763	0.455481	0.876136
ENSG00000067334	DNTTIP2	0.343623	0.168021	0.745666
ENSG00000237803	LINC00211	0.343568	0.522227	0.897676
ENSG00000168297	PXK	0.343559	0.157741	0.740272
ENSG00000245156	RP11-867G23.3	0.343551	0.356048	0.846228
ENSG00000112473	SLC39A7	0.34299	0.103917	0.6836
ENSG00000163374	YY1AP1	0.342965	0.149789	0.731284
ENSG00000170873	MTSS1	0.342951	0.156069	0.738408
ENSG00000110713	NUP98	0.342517	0.220541	0.780323
ENSG00000250138	RP11-848G14.5	0.342223	0.400599	0.86007
ENSG00000097033	SH3GLB1	0.341636	0.0391243	0.581418
ENSG00000125148	MT2A	0.341312	0.665785	0.941322
ENSG00000226415	TPI1P1	0.341076	0.276106	0.810058
ENSG00000232973	CYP1B1-AS1	0.34085	0.302976	0.817171
ENSG00000153317	ASAP1	0.340755	0.123681	0.702849
ENSG00000171763	SPATA5L1	0.340256	0.0814154	0.659446
ENSG00000130985	UBA1	0.340153	0.104228	0.6836
ENSG00000171241	SHCBP1	0.340076	0.363027	0.848519
ENSG00000259820	AC083843.1	0.340037	0.496831	0.888274
ENSG00000165861	ZFYVE1	0.3396	0.220041	0.779725
ENSG00000146733	PSPH	0.339306	0.426032	0.867612
ENSG00000239672	NME1	0.339137	0.41727	0.865555
ENSG00000156860	FBRS	0.339043	0.140047	0.722706
ENSG00000101367	MAPRE1	0.338964	0.048769	0.599312
ENSG00000167850	CD300C	0.33874	0.0942482	0.678662
ENSG00000187912	CLEC17A	0.338565	0.526395	0.899196
ENSG00000245148	ARAP1-AS2	0.338343	0.394323	0.858769
ENSG00000160957	RECQL4	0.338204	0.330325	0.832746
ENSG00000143344	RGL1	0.337755	0.654291	0.937809
ENSG00000165915	SLC39A13	0.33715	0.239258	0.788837
ENSG00000100284	TOM1	0.33683	0.259915	0.800659
ENSG00000112773	FAM46A	0.336825	0.453029	0.875229
ENSG00000248333	CDK11B	0.336658	0.0727715	0.646967
ENSG00000059758	CDK17	0.336451	0.164847	0.744873
ENSG00000064886	CHI3L2	0.336392	0.380966	0.854428
ENSG00000181788	SIAH2	0.336369	0.259993	0.800659
ENSG00000136560	TANK	0.336256	0.0879824	0.670234
ENSG00000240370	RPL13P5	0.335964	0.225584	0.782141
ENSG00000231993	RP1-85F18.5	0.33593	0.494104	0.888102
ENSG00000206503	HLA-A	0.335919	0.0413255	0.584001
ENSG00000126368	NR1D1	0.335614	0.661676	0.94047
ENSG00000184634	MED12	0.33534	0.152298	0.734716
ENSG00000068323	TFE3	0.335118	0.0254232	0.566766
ENSG00000168214	RBPJ	0.335107	0.312217	0.824198
ENSG00000114209	PDCD10	0.335103	0.0606852	0.626598
ENSG00000163191	S100A11	0.334584	0.102739	0.6836
ENSG00000139626	ITGB7	0.334569	0.227923	0.783273
ENSG00000282572	NA	0.334251	0.455683	0.876136
ENSG00000068394	GPKOW	0.333699	0.0789621	0.658109
ENSG00000147144	CCDC120	0.333614	0.145595	0.72736
ENSG00000166024	R3HCC1L	0.333541	0.0892661	0.671487
ENSG00000137145	DENND4C	0.332401	0.265931	0.802145
ENSG00000042832	TG	0.332385	0.312955	0.825079
ENSG00000143507	DUSP10	0.332161	0.508465	0.893287
ENSG00000108771	DHX58	0.332146	0.351281	0.843528
ENSG00000166928	MS4A14	0.331847	0.628984	0.928943
ENSG00000119986	AVPI1	0.331804	0.490279	0.887085
ENSG00000113719	ERGIC1	0.33167	0.0519195	0.606804
ENSG00000122417	ODF2L	0.331501	0.0800283	0.658109
ENSG00000116273	PHF13	0.331075	0.298935	0.815781
ENSG00000280213	NA	0.330882	0.479504	0.884314
ENSG00000204574	ABCF1	0.330688	0.131612	0.712751
ENSG00000130706	ADRM1	0.330193	0.0621226	0.626598
ENSG00000153250	RBMS1	0.330017	0.112834	0.69157
ENSG00000121350	PYROXD1	0.329869	0.215552	0.775935
ENSG00000010017	RANBP9	0.329782	0.0634119	0.628417
ENSG00000125844	RRBP1	0.329685	0.0415691	0.585689
ENSG00000257315	ZBED6	0.329372	0.441087	0.873344
ENSG00000188404	SELL	0.32929	0.577753	0.911634
ENSG00000108950	FAM20A	0.328994	0.72664	0.953989
ENSG00000183735	TBK1	0.328839	0.125048	0.704241
ENSG00000266236	NARF-IT1	0.328647	0.52395	0.898243
ENSG00000136527	TRA2B	0.328163	0.231352	0.783795
ENSG00000124920	MYRF	0.327917	0.310723	0.822017
ENSG00000013441	CLK1	0.327767	0.217453	0.777793
ENSG00000156384	SFR1	0.327745	0.258236	0.800659
ENSG00000145016	KIAA0226	0.327721	0.0379916	0.577719
ENSG00000239306	RBM14	0.327503	0.374089	0.851019
ENSG00000258102	RP11-809C9.2	0.327363	0.304854	0.818757
ENSG00000143156	NME7	0.327239	0.401754	0.860242
ENSG00000078687	TNRC6C	0.327154	0.363373	0.848519
ENSG00000279382	NA	0.327057	0.391947	0.857527
ENSG00000175105	ZNF654	0.326912	0.170853	0.746246
ENSG00000198858	R3HDM4	0.326712	0.173543	0.746401
ENSG00000106399	RPA3	0.326696	0.293605	0.815076
ENSG00000156313	RPGR	0.32629	0.097673	0.6836
ENSG00000140941	MAP1LC3B	0.326121	0.271262	0.804533
ENSG00000141384	TAF4B	0.326056	0.413341	0.864083
ENSG00000101310	SEC23B	0.326054	0.153326	0.73545
ENSG00000115233	PSMD14	0.325922	0.0273249	0.566766
ENSG00000144959	NCEH1	0.325878	0.521675	0.897676
ENSG00000155158	TTC39B	0.32582	0.260608	0.800659
ENSG00000138600	SPPL2A	0.325681	0.310812	0.822017
ENSG00000072849	DERL2	0.325309	0.105314	0.6836
ENSG00000055208	TAB2	0.325164	0.182002	0.749679
ENSG00000253210	RP11-809O17.1	0.324821	0.174922	0.747929
ENSG00000101596	SMCHD1	0.324784	0.150902	0.732173
ENSG00000168961	LGALS9	0.324602	0.228241	0.783273
ENSG00000070761	C16orf80	0.32388	0.323156	0.830766
ENSG00000161011	SQSTM1	0.323623	0.363055	0.848519
ENSG00000075426	FOSL2	0.322871	0.424718	0.866922
ENSG00000243646	IL10RB	0.322769	0.146156	0.728021
ENSG00000144566	RAB5A	0.322721	0.0903021	0.671487
ENSG00000110911	SLC11A2	0.322283	0.344179	0.839604
ENSG00000182944	EWSR1	0.322263	0.0538262	0.607217
ENSG00000266338	NBPF15	0.321216	0.301466	0.816945
ENSG00000125834	STK35	0.321182	0.129073	0.711299
ENSG00000132155	RAF1	0.320649	0.1827	0.749679
ENSG00000075413	MARK3	0.32043	0.0193376	0.566766
ENSG00000097046	CDC7	0.320237	0.405209	0.860286
ENSG00000150977	RILPL2	0.319855	0.159454	0.742132
ENSG00000135679	MDM2	0.319146	0.121943	0.70055
ENSG00000258920	FOXN3-AS1	0.318935	0.286982	0.815076
ENSG00000177721	ANXA2R	0.318444	0.246097	0.793629
ENSG00000122882	ECD	0.317636	0.0876183	0.669975
ENSG00000145354	CISD2	0.317494	0.289424	0.815076
ENSG00000145428	RNF175	0.317279	0.223662	0.780727
ENSG00000151092	NGLY1	0.317155	0.159495	0.742132
ENSG00000162714	ZNF496	0.316977	0.178927	0.747929
ENSG00000080371	RAB21	0.316905	0.150605	0.732173
ENSG00000145817	YIPF5	0.316832	0.107754	0.688013
ENSG00000101421	CHMP4B	0.316726	0.209433	0.770599
ENSG00000180953	ST20	0.316723	0.3859	0.856444
ENSG00000141968	VAV1	0.316684	0.200484	0.762487
ENSG00000074319	TSG101	0.316076	0.0797908	0.658109
ENSG00000114867	EIF4G1	0.315747	0.0284394	0.566766
ENSG00000015153	YAF2	0.315686	0.153553	0.73545
ENSG00000142546	NOSIP	0.315549	0.281462	0.812345
ENSG00000113161	HMGCR	0.315418	0.148397	0.730158
ENSG00000163297	ANTXR2	0.315213	0.267407	0.802766
ENSG00000173706	HEG1	0.315098	0.201545	0.762487
ENSG00000143889	HNRNPLL	0.314999	0.293776	0.815076
ENSG00000113716	HMGXB3	0.314701	0.164945	0.744873
ENSG00000100147	CCDC134	0.314606	0.222734	0.780727
ENSG00000162231	NXF1	0.314229	0.243159	0.792021
ENSG00000146676	PURB	0.314224	0.185754	0.752392
ENSG00000160888	IER2	0.314043	0.363827	0.848519
ENSG00000255857	PXN-AS1	0.313927	0.531099	0.899532
ENSG00000150961	SEC24D	0.31384	0.139495	0.722706
ENSG00000196937	FAM3C	0.313715	0.130555	0.712751
ENSG00000196465	MYL6B	0.313468	0.398266	0.859793
ENSG00000100731	PCNX	0.313226	0.137204	0.721704
ENSG00000133065	SLC41A1	0.313195	0.373019	0.851019
ENSG00000119431	HDHD3	0.313083	0.36412	0.848519
ENSG00000184730	APOBR	0.312827	0.0132204	0.542157
ENSG00000153443	UBALD1	0.312736	0.136867	0.721643
ENSG00000204386	NEU1	0.312522	0.289229	0.815076
ENSG00000130303	BST2	0.312174	0.125345	0.704994
ENSG00000180747	CTD-2547E10.2	0.311948	0.460458	0.876453
ENSG00000082397	EPB41L3	0.311744	0.551559	0.904603
ENSG00000161036	LRWD1	0.311574	0.167258	0.745666
ENSG00000131037	EPS8L1	0.311429	0.39213	0.857537
ENSG00000132792	CTNNBL1	0.311397	0.0763925	0.657016
ENSG00000106608	URGCP	0.311234	0.324846	0.830766
ENSG00000172936	MYD88	0.311224	0.0920699	0.675996
ENSG00000067900	ROCK1	0.311123	0.241358	0.790173
ENSG00000180867	PDIA3P1	0.310866	0.174426	0.747929
ENSG00000167110	GOLGA2	0.310844	0.0623349	0.626598
ENSG00000086062	B4GALT1	0.310773	0.29195	0.815076
ENSG00000182718	ANXA2	0.310278	0.186858	0.754015
ENSG00000244482	LILRA6	0.310226	0.178604	0.747929
ENSG00000134061	CD180	0.310101	0.417929	0.865555
ENSG00000136867	SLC31A2	0.309644	0.233113	0.785679
ENSG00000121966	CXCR4	0.30964	0.596111	0.916135
ENSG00000180233	ZNRF2	0.309529	0.0842976	0.665494
ENSG00000100083	GGA1	0.309489	0.242221	0.791091
ENSG00000148396	SEC16A	0.309392	0.102016	0.6836
ENSG00000265148	BZRAP1-AS1	0.309266	0.194788	0.760276
ENSG00000197747	S100A10	0.309197	0.0853179	0.666462
ENSG00000179335	CLK3	0.309159	0.184922	0.75237
ENSG00000070495	JMJD6	0.308739	0.321	0.830766
ENSG00000010539	ZNF200	0.308692	0.531597	0.899532
ENSG00000269858	EGLN2	0.30853	0.106875	0.685973
ENSG00000279838	NA	0.308193	0.431641	0.87067
ENSG00000181789	COPG1	0.307721	0.1271	0.70711
ENSG00000171793	CTPS1	0.307554	0.368008	0.849487
ENSG00000123066	MED13L	0.307336	0.407896	0.86165
ENSG00000196792	STRN3	0.307147	0.0988136	0.6836
ENSG00000197013	ZNF429	0.306809	0.435184	0.870758
ENSG00000162777	DENND2D	0.306348	0.313385	0.82564
ENSG00000100266	PACSIN2	0.306043	0.0816118	0.659446
ENSG00000151414	NEK7	0.305918	0.295461	0.815169
ENSG00000260528	FAM157C	0.305782	0.53078	0.899532
ENSG00000136758	YME1L1	0.30563	0.030388	0.566766
ENSG00000171051	FPR1	0.305518	0.177304	0.747929
ENSG00000276805	NA	0.305063	0.12439	0.702849
ENSG00000106605	BLVRA	0.304421	0.203988	0.765655
ENSG00000136603	SKIL	0.30437	0.423112	0.866476
ENSG00000124120	TTPAL	0.304347	0.208832	0.769483
ENSG00000180957	PITPNB	0.304346	0.105484	0.6836
ENSG00000108826	MRPL27	0.304157	0.247723	0.794329
ENSG00000140105	WARS	0.30403	0.258526	0.800659
ENSG00000121073	SLC35B1	0.303955	0.190229	0.755955
ENSG00000047579	DTNBP1	0.303937	0.105668	0.6836
ENSG00000130724	CHMP2A	0.303742	0.09438	0.678662
ENSG00000174718	KIAA1551	0.303608	0.270587	0.804104
ENSG00000186432	KPNA4	0.303501	0.0805638	0.659037
ENSG00000163568	AIM2	0.303413	0.567039	0.908596
ENSG00000075702	WDR62	0.303314	0.359099	0.847772
ENSG00000080815	PSEN1	0.302999	0.126251	0.706558
ENSG00000143774	GUK1	0.302573	0.262555	0.801661
ENSG00000150045	KLRF1	0.302511	0.48856	0.886558
ENSG00000116793	PHTF1	0.302372	0.170176	0.745666
ENSG00000152484	USP12	0.302131	0.277783	0.811379
ENSG00000197555	SIPA1L1	0.302129	0.237408	0.788806
ENSG00000185477	GPRIN3	0.302099	0.501715	0.889993
ENSG00000197355	UAP1L1	0.30202	0.450661	0.874982
ENSG00000072840	EVC	0.301891	0.567087	0.908596
ENSG00000213281	NRAS	0.3018	0.136101	0.721062
ENSG00000204165	CXorf65	0.301574	0.374245	0.851019
ENSG00000254415	SIGLEC14	0.301509	0.287585	0.815076
ENSG00000158874	APOA2	0.300662	0.522474	0.897783
ENSG00000198380	GFPT1	0.300593	0.236591	0.788806
ENSG00000162236	STX5	0.300115	0.114715	0.69157
ENSG00000170468	AC005280.1	0.300039	0.364293	0.848519
ENSG00000198087	CD2AP	0.299963	0.139433	0.722706
ENSG00000134897	BIVM	0.299854	0.296359	0.815169
ENSG00000269220	LINC00528	0.299239	0.314591	0.825738
ENSG00000122958	VPS26A	0.299212	0.0784774	0.657732
ENSG00000139410	SDSL	0.298907	0.598794	0.917588
ENSG00000120162	MOB3B	0.298904	0.38884	0.857375
ENSG00000101544	ADNP2	0.298606	0.346529	0.840846
ENSG00000067182	TNFRSF1A	0.298577	0.179841	0.748205
ENSG00000197989	SNHG12	0.298564	0.412465	0.864083
ENSG00000108582	CPD	0.298393	0.131071	0.712751
ENSG00000213719	CLIC1	0.298278	0.089777	0.671487
ENSG00000196712	NF1	0.298134	0.342257	0.839604
ENSG00000161714	PLCD3	0.297698	0.391992	0.857527
ENSG00000135211	TMEM60	0.29766	0.415498	0.865555
ENSG00000138385	SSB	0.29755	0.0356813	0.577336
ENSG00000225217	HSPA7	0.297483	0.620381	0.926686
ENSG00000263528	IKBKE	0.297456	0.220845	0.780727
ENSG00000178913	TAF7	0.297319	0.0972597	0.682736
ENSG00000282508	NA	0.297236	0.354969	0.845635
ENSG00000206562	METTL6	0.297105	0.301821	0.816945
ENSG00000173933	RBM4	0.296707	0.394316	0.858769
ENSG00000213639	PPP1CB	0.296456	0.200325	0.762487
ENSG00000152315	KCNK13	0.296422	0.375618	0.851019
ENSG00000119048	UBE2B	0.296003	0.281953	0.812345
ENSG00000105048	TNNT1	0.295961	0.452563	0.875229
ENSG00000248476	BACH1-IT1	0.295528	0.347747	0.84138
ENSG00000141985	SH3GL1	0.295329	0.286105	0.815076
ENSG00000141867	BRD4	0.295292	0.108324	0.688013
ENSG00000158792	SPATA2L	0.295225	0.35392	0.844883
ENSG00000146535	GNA12	0.295216	0.45325	0.875229
ENSG00000006530	AGK	0.295192	0.288085	0.815076
ENSG00000272734	ADIRF-AS1	0.2951	0.249117	0.795843
ENSG00000176871	WSB2	0.2948	0.0580664	0.618955
ENSG00000136754	ABI1	0.294629	0.096926	0.682736
ENSG00000131100	ATP6V1E1	0.294012	0.172533	0.746401
ENSG00000158545	ZC3H18	0.294008	0.0403869	0.581887
ENSG00000167395	ZNF646	0.293949	0.280186	0.812345
ENSG00000258315	C17orf49	0.293823	0.243409	0.792021
ENSG00000215030	RPL13P12	0.293678	0.624119	0.927648
ENSG00000117360	PRPF3	0.293404	0.0858019	0.666462
ENSG00000146376	ARHGAP18	0.293095	0.533804	0.899969
ENSG00000167491	GATAD2A	0.29284	0.284285	0.815064
ENSG00000157764	BRAF	0.292824	0.260485	0.800659
ENSG00000088038	CNOT3	0.292588	0.0808506	0.659037
ENSG00000101224	CDC25B	0.292551	0.259533	0.800659
ENSG00000182934	SRPR	0.29243	0.0179794	0.566766
ENSG00000013016	EHD3	0.29219	0.50187	0.890001
ENSG00000070540	WIPI1	0.292166	0.33791	0.836797
ENSG00000196968	FUT11	0.292018	0.369669	0.850245
ENSG00000120437	ACAT2	0.291827	0.286276	0.815076
ENSG00000160214	RRP1	0.291741	0.247613	0.794329
ENSG00000168386	FILIP1L	0.291738	0.697437	0.948527
ENSG00000151743	AMN1	0.29146	0.352372	0.844382
ENSG00000197256	KANK2	0.291301	0.542045	0.901462
ENSG00000080546	SESN1	0.29116	0.335792	0.835576
ENSG00000073150	PANX2	0.291135	0.433522	0.87067
ENSG00000111640	GAPDH	0.290902	0.157859	0.740272
ENSG00000134571	MYBPC3	0.290811	0.124306	0.702849
ENSG00000131323	TRAF3	0.29078	0.299407	0.816689
ENSG00000280195	NA	0.2907	0.43805	0.872885
ENSG00000173846	PLK3	0.290651	0.535329	0.900258
ENSG00000274712	NA	0.290359	0.345024	0.839754
ENSG00000149177	PTPRJ	0.289631	0.245816	0.793478
ENSG00000099917	MED15	0.28945	0.167154	0.745666
ENSG00000153064	BANK1	0.289207	0.509698	0.89401
ENSG00000086544	ITPKC	0.289045	0.319524	0.829934
ENSG00000106785	TRIM14	0.289001	0.344154	0.839604
ENSG00000197063	MAFG	0.288931	0.395121	0.858923
ENSG00000181744	C3orf58	0.288918	0.320566	0.830766
ENSG00000172081	MOB3A	0.288849	0.105022	0.6836
ENSG00000143575	HAX1	0.288752	0.180513	0.748205
ENSG00000198053	SIRPA	0.288356	0.300273	0.816945
ENSG00000112029	FBXO5	0.288351	0.465235	0.876731
ENSG00000075399	VPS9D1	0.288104	0.113144	0.69157
ENSG00000169221	TBC1D10B	0.287919	0.0641194	0.628417
ENSG00000241685	ARPC1A	0.287702	0.0859058	0.666462
ENSG00000106245	BUD31	0.287641	0.10343	0.6836
ENSG00000107816	LZTS2	0.287463	0.432288	0.87067
ENSG00000184203	PPP1R2	0.287377	0.291277	0.815076
ENSG00000134470	IL15RA	0.287231	0.363066	0.848519
ENSG00000181404	XXyac-YRM2039.2	0.287156	0.448931	0.874767
ENSG00000169032	MAP2K1	0.286904	0.039963	0.581887
ENSG00000217128	FNIP1	0.286743	0.358886	0.847772
ENSG00000243650	RN7SL834P	0.286544	0.472219	0.880154
ENSG00000126453	BCL2L12	0.286431	0.246294	0.793629
ENSG00000164924	YWHAZ	0.286304	0.0521781	0.606804
ENSG00000082512	TRAF5	0.285842	0.361811	0.848519
ENSG00000062194	GPBP1	0.285712	0.0392853	0.581639
ENSG00000238279	BX470102.3	0.285471	0.480962	0.88471
ENSG00000170458	CD14	0.285459	0.465484	0.876731
ENSG00000197965	MPZL1	0.285417	0.39974	0.859793
ENSG00000198892	SHISA4	0.285395	0.391297	0.857527
ENSG00000026652	AGPAT4	0.284524	0.170004	0.745666
ENSG00000259657	PIGHP1	0.284516	0.583644	0.91325
ENSG00000250318	CTA-963H5.5	0.284312	0.327377	0.831289
ENSG00000153989	NUS1	0.284126	0.093679	0.678457
ENSG00000156869	FRRS1	0.283709	0.423053	0.866476
ENSG00000143549	TPM3	0.283634	0.118136	0.693192
ENSG00000084733	RAB10	0.283496	0.254882	0.800659
ENSG00000138760	SCARB2	0.283474	0.209775	0.770895
ENSG00000234636	MED14-AS1	0.283345	0.353813	0.844883
ENSG00000127314	RAP1B	0.282981	0.135373	0.719861
ENSG00000058262	SEC61A1	0.28294	0.0722551	0.644913
ENSG00000111737	RAB35	0.282815	0.0597828	0.625367
ENSG00000136950	ARPC5L	0.282578	0.370996	0.850245
ENSG00000128050	PAICS	0.28232	0.30497	0.818805
ENSG00000131042	LILRB2	0.282111	0.214957	0.775935
ENSG00000187953	PMS2CL	0.281839	0.284643	0.815064
ENSG00000072401	UBE2D1	0.281683	0.267521	0.802766
ENSG00000182831	C16orf72	0.28146	0.271564	0.804533
ENSG00000228327	RP11-206L10.2	0.281437	0.256326	0.800659
ENSG00000102897	LYRM1	0.281418	0.2018	0.762487
ENSG00000169554	ZEB2	0.281412	0.222836	0.780727
ENSG00000162419	GMEB1	0.281355	0.118976	0.693635
ENSG00000084764	MAPRE3	0.281322	0.472587	0.880154
ENSG00000198517	MAFK	0.280957	0.302268	0.816945
ENSG00000120539	MASTL	0.280905	0.095718	0.681305
ENSG00000174903	RAB1B	0.280713	0.0550233	0.610795
ENSG00000129083	COPB1	0.280571	0.0710893	0.644208
ENSG00000109079	TNFAIP1	0.280561	0.384573	0.856219
ENSG00000121316	PLBD1	0.280489	0.526802	0.899196
ENSG00000010270	STARD3NL	0.280427	0.0680196	0.637647
ENSG00000175792	RUVBL1	0.280342	0.344593	0.839604
ENSG00000273142	RP11-458F8.4	0.280274	0.266156	0.802238
ENSG00000215301	DDX3X	0.28019	0.179428	0.748205
ENSG00000022840	RNF10	0.280118	0.0959633	0.681504
ENSG00000071054	MAP4K4	0.279993	0.168547	0.745666
ENSG00000101974	ATP11C	0.27962	0.142755	0.723363
ENSG00000196235	SUPT5H	0.279443	0.164925	0.744873
ENSG00000231770	TMEM44-AS1	0.279156	0.287425	0.815076
ENSG00000166927	MS4A7	0.279013	0.540327	0.900545
ENSG00000163694	RBM47	0.278773	0.310559	0.822017
ENSG00000119523	ALG2	0.278765	0.194118	0.760276
ENSG00000154856	APCDD1	0.278752	0.488809	0.886558
ENSG00000166471	TMEM41B	0.2786	0.332689	0.83402
ENSG00000185947	ZNF267	0.278581	0.314303	0.82564
ENSG00000179562	GCC1	0.278509	0.129205	0.711442
ENSG00000101336	HCK	0.278064	0.316055	0.827802
ENSG00000175550	DRAP1	0.277988	0.085777	0.666462
ENSG00000140650	PMM2	0.277564	0.39323	0.858615
ENSG00000267702	RP11-53B2.2	0.277507	0.475368	0.88031
ENSG00000182841	RRP7B	0.277028	0.117768	0.693192
ENSG00000132196	HSD17B7	0.277019	0.331229	0.832988
ENSG00000184216	IRAK1	0.276915	0.202226	0.763518
ENSG00000244045	TMEM199	0.276858	0.0462088	0.597329
ENSG00000144843	ADPRH	0.276771	0.21884	0.778853
ENSG00000189266	PNRC2	0.276619	0.0839784	0.665494
ENSG00000082641	NFE2L1	0.276563	0.330269	0.832746
ENSG00000102780	DGKH	0.27653	0.45605	0.876136
ENSG00000092330	TINF2	0.276404	0.11368	0.69157
ENSG00000072110	ACTN1	0.276385	0.293911	0.815076
ENSG00000105053	VRK3	0.276378	0.338906	0.836806
ENSG00000188021	UBQLN2	0.276325	0.112461	0.69157
ENSG00000133731	IMPA1	0.276203	0.246786	0.793902
ENSG00000151689	INPP1	0.275992	0.207523	0.768605
ENSG00000078808	SDF4	0.27587	0.161579	0.743878
ENSG00000119844	AFTPH	0.275825	0.133443	0.715091
ENSG00000132471	WBP2	0.275758	0.236515	0.788806
ENSG00000101412	E2F1	0.275572	0.607998	0.923491
ENSG00000174485	DENND4A	0.275406	0.375259	0.851019
ENSG00000100393	EP300	0.275378	0.249856	0.796621
[truncated: 9,801 more rows]
