# Supplementary material for: Restoration of aberrant gene expression of monocytes in systemic lupus erythematosus via a combined transcriptome-reversal and network-based drug repurposing strategy
Source: BMC Genomics. 2023 Apr 18;24:207. doi: 10.1186/s12864-023-09275-8 (PMC10114456; doi:10.1186/s12864-023-09275-8)
Supplement: Supplementary file 10 — Supplementary Table 10. List of monocyte specific small molecule compounds, as identified via the iLINCS, CLUE io and L1000CDS2 platforms, in line with figure 1B. [file 12864_2023_9275_MOESM10_ESM.xlsx]

## Sheet: Interconnected Nodes
vertex1 (Node 1)	vertex2 (Node 2)
hsa-miR-218-5p	LAMB3
hsa-miR-6867-5p	PNP
hsa-miR-1296-5p	PNP
hsa-miR-6809-3p	CD55
hsa-miR-942-5p	CD55
hsa-miR-1237-3p	CD55
hsa-miR-4489	CD55
hsa-miR-4753-3p	CD55
hsa-miR-24-3p	IL1B
hsa-miR-302c-3p	CXCL8
hsa-miR-302d-3p	CXCL8
hsa-miR-202-3p	CXCL8
hsa-miR-1294	CXCL8
hsa-miR-920	IL2RB
hsa-miR-4510	IL2RB
hsa-miR-6129	IL2RB
hsa-miR-6130	IL2RB
hsa-miR-6133	IL2RB
hsa-miR-6834-5p	IL2RB
hsa-miR-7110-5p	IL2RB
hsa-miR-146a-5p	EPSTI1
hsa-miR-6894-5p	ZDHHC9
hsa-miR-671-5p	ZDHHC9
hsa-miR-125a-5p	ZDHHC9
hsa-miR-134-5p	ZDHHC9
hsa-miR-361-3p	ZDHHC9
hsa-miR-766-5p	ZDHHC9
hsa-miR-6817-3p	ZDHHC9
hsa-miR-6873-3p	ZDHHC9
hsa-miR-7110-3p	ZDHHC9
hsa-miR-199b-5p	ZDHHC9
hsa-miR-514b-5p	ZDHHC9
hsa-miR-31-5p	ZIK1
hsa-miR-195-3p	SH3BP5
hsa-miR-6778-3p	SH3BP5
hsa-miR-7702	SH3BP5
hsa-miR-103a-3p	SH3BP5
hsa-miR-372-3p	SH3BP5
hsa-miR-193b-3p	SH3BP5
hsa-miR-323b-3p	SH3BP5
hsa-miR-93-5p	SH3BP5
hsa-miR-619-5p	SH3BP5
hsa-miR-4463	SH3BP5
hsa-miR-6849-3p	SH3BP5
hsa-miR-100-5p	IFIT3
hsa-miR-3926	IFIT3
hsa-miR-4731-5p	IFIT3
hsa-miR-130b-3p	KREMEN1
hsa-miR-922	KREMEN1
hsa-miR-6778-3p	KREMEN1
hsa-miR-6845-3p	KREMEN1
hsa-miR-4650-3p	KREMEN1
hsa-miR-302d-3p	KREMEN1
hsa-miR-373-3p	KREMEN1
hsa-miR-483-5p	KREMEN1
hsa-miR-484	KREMEN1
hsa-miR-1303	KREMEN1
hsa-miR-1913	KREMEN1
hsa-miR-4435	KREMEN1
hsa-miR-4458	KREMEN1
hsa-miR-4722-5p	KREMEN1
hsa-miR-4740-3p	KREMEN1
hsa-miR-2467-3p	KREMEN1
hsa-miR-6747-3p	KREMEN1
hsa-let-7a-5p	KREMEN1
hsa-miR-197-3p	KREMEN1
hsa-miR-188-3p	KREMEN1
hsa-miR-365a-5p	KREMEN1
hsa-miR-302c-3p	KREMEN1
hsa-miR-378a-3p	KREMEN1
hsa-miR-331-3p	KREMEN1
hsa-miR-431-5p	KREMEN1
hsa-miR-665	KREMEN1
hsa-miR-302e	KREMEN1
hsa-miR-1976	KREMEN1
hsa-miR-3681-3p	KREMEN1
hsa-miR-3928-3p	KREMEN1
hsa-miR-3945	KREMEN1
hsa-miR-4476	KREMEN1
hsa-miR-4513	KREMEN1
hsa-miR-4530	KREMEN1
hsa-miR-4663	KREMEN1
hsa-miR-4707-3p	KREMEN1
hsa-miR-4757-5p	KREMEN1
hsa-miR-4773	KREMEN1
hsa-miR-6727-3p	KREMEN1
hsa-miR-6807-5p	KREMEN1
hsa-miR-6831-5p	KREMEN1
hsa-miR-6857-3p	KREMEN1
hsa-miR-6876-5p	KREMEN1
hsa-miR-3151-5p	KDM6B
hsa-miR-4481	KDM6B
hsa-miR-6846-3p	KDM6B
hsa-miR-6859-3p	KDM6B
hsa-miR-6865-3p	KDM6B
hsa-miR-20a-5p	KDM6B
hsa-miR-106a-5p	KDM6B
hsa-miR-3620-3p	KDM6B
hsa-miR-4501	KDM6B
hsa-miR-4505	KDM6B
hsa-miR-4749-3p	KDM6B
hsa-miR-6771-5p	KDM6B
hsa-miR-6791-5p	KDM6B
hsa-miR-6824-5p	KDM6B
hsa-miR-6825-5p	KDM6B
hsa-miR-6852-5p	KDM6B
hsa-miR-423-5p	KDM6B
hsa-miR-1913	KDM6B
hsa-miR-4492	KDM6B
hsa-miR-6784-3p	KDM6B
hsa-miR-92a-3p	SPATS2L
hsa-miR-367-3p	SPATS2L
hsa-miR-665	SPATS2L
hsa-miR-4537	SPATS2L
hsa-miR-6086	SPATS2L
hsa-miR-25-5p	SPATS2L
hsa-miR-25-3p	SPATS2L
hsa-miR-455-3p	SPATS2L
hsa-miR-658	SPATS2L
hsa-miR-6840-3p	SPATS2L
hsa-miR-17-5p	ADARB1
hsa-miR-34a-5p	ADARB1
hsa-miR-93-5p	KLRD1
hsa-miR-17-5p	KLRD1
hsa-miR-183-5p	KLRD1
hsa-miR-106b-5p	KLRD1
hsa-miR-99b-3p	KLRD1
hsa-miR-130b-3p	KLRD1
hsa-miR-20b-5p	KLRD1
hsa-miR-526b-3p	KLRD1
hsa-miR-501-5p	KLRD1
hsa-miR-1301-3p	KLRD1
hsa-miR-301b-3p	KLRD1
hsa-miR-4266	KLRD1
hsa-miR-4463	KLRD1
hsa-miR-4499	KLRD1
hsa-miR-4633-5p	KLRD1
hsa-miR-4641	KLRD1
hsa-miR-4695-5p	KLRD1
hsa-miR-5047	KLRD1
hsa-miR-5190	KLRD1
hsa-miR-6512-3p	KLRD1
hsa-miR-6514-3p	KLRD1
hsa-miR-6720-5p	KLRD1
hsa-miR-6796-3p	KLRD1
hsa-miR-6516-5p	KLRD1
hsa-miR-3140-3p	ADM
hsa-miR-3188	ADM
hsa-miR-2467-5p	ADM
hsa-miR-6742-5p	ADM
hsa-miR-2861	LY6E
hsa-miR-4651	LY6E
hsa-miR-608	LY6E
hsa-miR-6721-5p	LY6E
hsa-miR-6732-5p	LY6E
hsa-miR-6842-5p	LY6E
hsa-miR-7110-5p	LY6E
hsa-miR-6799-5p	RRAD
hsa-miR-181c-5p	TRIM2
hsa-miR-130b-3p	TRIM2
hsa-miR-6079	TRIM2
hsa-miR-6849-5p	TRIM2
hsa-miR-34a-5p	TMOD2
hsa-miR-4716-5p	TMOD2
hsa-miR-125a-3p	TMOD2
hsa-miR-378a-5p	TMOD2
hsa-miR-412-3p	TMOD2
hsa-miR-484	TMOD2
hsa-miR-526b-5p	TMOD2
hsa-miR-640	TMOD2
hsa-miR-500b-3p	TMOD2
hsa-miR-3612	TMOD2
hsa-miR-3679-3p	TMOD2
hsa-miR-3934-5p	TMOD2
hsa-miR-4443	TMOD2
hsa-miR-4635	TMOD2
hsa-miR-6754-3p	TMOD2
hsa-miR-6784-3p	TMOD2
hsa-miR-6821-3p	TMOD2
hsa-miR-6862-3p	TMOD2
hsa-miR-7847-3p	TMOD2
hsa-miR-188-5p	ITGA7
hsa-let-7b-5p	SCRN1
hsa-miR-124-3p	PARP9
hsa-miR-6807-5p	CD109
hsa-miR-6751-3p	CD109
hsa-miR-100-5p	FLT1
hsa-miR-515-3p	FLT1
hsa-miR-519e-3p	FLT1
hsa-miR-6835-3p	KLF6
hsa-miR-17-5p	KLF6
hsa-miR-93-5p	KLF6
hsa-miR-106a-5p	KLF6
hsa-miR-7-2-3p	KLF6
hsa-miR-20b-5p	KLF6
hsa-miR-4676-5p	KLF6
hsa-miR-4717-3p	KLF6
hsa-miR-6830-3p	KLF6
hsa-miR-6885-3p	KLF6
hsa-miR-181c-5p	KLF6
hsa-miR-152-3p	KLF6
hsa-miR-148b-3p	KLF6
hsa-miR-511-5p	KLF6
hsa-miR-1825	KLF6
hsa-miR-4524b-3p	KLF6
hsa-miR-5590-3p	KLF6
hsa-miR-365a-5p	APBA1
hsa-miR-6774-5p	APBA1
hsa-miR-6818-5p	APBA1
hsa-miR-6867-5p	APBA1
hsa-miR-8059	APBA1
hsa-miR-4311	ZSCAN12
hsa-miR-367-3p	ZSCAN12
hsa-miR-1236-3p	ZSCAN12
hsa-miR-6809-3p	ZSCAN12
hsa-miR-92b-3p	ZSCAN12
hsa-miR-653-5p	ZSCAN12
hsa-miR-4753-3p	ZSCAN12
hsa-miR-196a-5p	PALLD
hsa-miR-33b-5p	PALLD
hsa-miR-3667-3p	PALLD
hsa-miR-6749-3p	PALLD
hsa-miR-3162-3p	PALLD
hsa-miR-4279	PALLD
hsa-miR-6788-5p	SYNJ2
hsa-miR-3688-5p	SYNJ2
hsa-miR-6513-5p	SYNJ2
hsa-miR-6779-5p	SYNJ2
hsa-miR-1273h-5p	SYNJ2
hsa-miR-214-5p	SYNJ2
hsa-miR-3122	SYNJ2
hsa-miR-1301-3p	SYNJ2
hsa-miR-6799-5p	SYNJ2
hsa-miR-4538	F3
hsa-miR-744-3p	FAM217B
hsa-miR-221-3p	ANKRD28
hsa-miR-130b-5p	ANKRD28
hsa-miR-4753-3p	ANKRD28
hsa-miR-6833-3p	ANKRD28
hsa-miR-3614-3p	ANKRD28
hsa-miR-922	TNFSF15
hsa-miR-216a-3p	TNFSF15
hsa-miR-150-5p	TNFSF15
hsa-miR-383-3p	TNFSF15
hsa-miR-623	TNFSF15
hsa-miR-3197	TNFSF15
hsa-miR-3929	TNFSF15
hsa-miR-4433a-3p	TNFSF15
hsa-miR-4469	TNFSF15
hsa-miR-4478	TNFSF15
hsa-miR-4649-3p	TNFSF15
hsa-miR-4768-3p	TNFSF15
hsa-miR-4778-3p	TNFSF15
hsa-miR-5006-3p	TNFSF15
hsa-miR-5693	TNFSF15
hsa-miR-8063	TNFSF15
hsa-miR-6511b-5p	ETV7
hsa-miR-6506-5p	TREM1
hsa-miR-6832-3p	TREM1
hsa-miR-4646-5p	TREM1
hsa-miR-617	PDIK1L
hsa-miR-4711-5p	PDIK1L
hsa-miR-18a-5p	PDIK1L
hsa-miR-197-3p	PDIK1L
hsa-miR-412-3p	PDIK1L
hsa-miR-92b-3p	PDIK1L
hsa-miR-3646	PDIK1L
hsa-miR-4698	PDIK1L
hsa-let-7e-5p	LMNA
hsa-miR-1233-3p	IKZF3
hsa-miR-4695-5p	IKZF3
hsa-miR-6755-3p	IKZF3
hsa-miR-1225-3p	IKZF3
hsa-miR-1292-3p	IKZF3
hsa-miR-4433a-3p	IKZF3
hsa-miR-6860	IKZF3
hsa-miR-6512-3p	IKZF3
hsa-miR-6884-5p	IKZF3
hsa-miR-665	IKZF3
hsa-miR-1304-3p	IKZF3
hsa-miR-7160-5p	IKZF3
hsa-let-7a-5p	IKZF3
hsa-let-7c-5p	IKZF3
hsa-let-7e-5p	IKZF3
hsa-miR-24-3p	IKZF3
hsa-miR-198	IKZF3
hsa-miR-196a-3p	IKZF3
hsa-miR-23b-5p	IKZF3
hsa-miR-30b-3p	IKZF3
hsa-miR-125b-5p	IKZF3
hsa-miR-149-3p	IKZF3
hsa-miR-30c-1-3p	IKZF3
hsa-miR-371a-5p	IKZF3
hsa-miR-372-5p	IKZF3
hsa-miR-383-3p	IKZF3
hsa-miR-485-5p	IKZF3
hsa-miR-616-5p	IKZF3
hsa-miR-939-3p	IKZF3
hsa-miR-1285-3p	IKZF3
hsa-miR-3135a	IKZF3
hsa-miR-3198	IKZF3
hsa-miR-4309	IKZF3
hsa-miR-4324	IKZF3
hsa-miR-4252	IKZF3
hsa-miR-4266	IKZF3
hsa-miR-4284	IKZF3
hsa-miR-3689a-3p	IKZF3
hsa-miR-3689b-3p	IKZF3
hsa-miR-3929	IKZF3
hsa-miR-3689c	IKZF3
hsa-miR-4534	IKZF3
hsa-miR-4639-3p	IKZF3
hsa-miR-1343-3p	IKZF3
hsa-miR-4722-3p	IKZF3
hsa-miR-4728-5p	IKZF3
hsa-miR-371b-5p	IKZF3
hsa-miR-4797-5p	IKZF3
hsa-miR-6088	IKZF3
hsa-miR-6747-3p	IKZF3
hsa-miR-6748-3p	IKZF3
hsa-miR-6780a-5p	IKZF3
hsa-miR-6785-5p	IKZF3
hsa-miR-6788-5p	IKZF3
hsa-miR-6791-3p	IKZF3
hsa-miR-6794-3p	IKZF3
hsa-miR-6799-5p	IKZF3
hsa-miR-6823-3p	IKZF3
hsa-miR-6829-3p	IKZF3
hsa-miR-6849-3p	IKZF3
hsa-miR-6883-5p	IKZF3
hsa-miR-6894-5p	IKZF3
hsa-miR-1273h-5p	IKZF3
hsa-miR-7977	IKZF3
hsa-miR-6852-5p	IKZF3
hsa-let-7f-5p	IKZF3
hsa-miR-98-5p	IKZF3
hsa-miR-202-3p	IKZF3
hsa-miR-759	IKZF3
hsa-miR-1289	IKZF3
hsa-miR-3664-5p	IKZF3
hsa-miR-7162-3p	IKZF3
hsa-miR-887-5p	IKZF3
hsa-miR-4294	IKZF3
hsa-miR-8055	IKZF3
hsa-miR-23a-5p	IKZF3
hsa-miR-143-3p	IKZF3
hsa-miR-661	IKZF3
hsa-miR-766-3p	IKZF3
hsa-miR-544b	IKZF3
hsa-miR-3187-5p	IKZF3
hsa-miR-4708-5p	IKZF3
hsa-miR-5000-3p	IKZF3
hsa-miR-6869-5p	IKZF3
hsa-miR-890	IKZF3
hsa-miR-4458	IKZF3
hsa-miR-7106-5p	IKZF3
hsa-miR-6807-5p	IKZF3
hsa-miR-141-5p	TNFAIP3
hsa-miR-6507-5p	TNFAIP3
hsa-miR-6826-3p	TNFAIP3
hsa-miR-578	IFIT1
hsa-miR-4701-3p	DUS2
hsa-miR-32-5p	DUS2
hsa-miR-363-3p	DUS2
hsa-miR-367-3p	DUS2
hsa-miR-4710	DUS2
hsa-miR-6747-5p	DUS2
hsa-miR-6748-5p	DUS2
hsa-miR-6842-5p	DUS2
hsa-miR-7110-5p	DUS2
hsa-miR-150-5p	RHOH
hsa-miR-4701-5p	RHOH
hsa-miR-500b-3p	RHOH
hsa-miR-6515-3p	RHOH
hsa-miR-6873-3p	RHOH
hsa-miR-7110-3p	RHOH
hsa-miR-191-5p	ACSL1
hsa-miR-4640-5p	OTOF
hsa-miR-6834-5p	PLEKHG2
hsa-miR-6883-5p	PLEKHG2
hsa-miR-483-5p	PLEKHG2
hsa-miR-1249-5p	PLEKHG2
hsa-miR-3929	PLEKHG2
hsa-miR-4510	PLEKHG2
hsa-miR-4680-5p	PLEKHG2
hsa-miR-4715-3p	PLEKHG2
hsa-miR-4722-5p	PLEKHG2
hsa-miR-4728-5p	PLEKHG2
hsa-miR-5694	PLEKHG2
hsa-miR-6127	PLEKHG2
hsa-miR-6130	PLEKHG2
hsa-miR-6133	PLEKHG2
hsa-miR-6804-3p	PLEKHG2
hsa-miR-6807-5p	PLEKHG2
hsa-miR-6808-5p	PLEKHG2
hsa-miR-6871-3p	PLEKHG2
hsa-miR-7161-5p	PLEKHG2
hsa-miR-149-3p	PLEKHG2
hsa-miR-665	PLEKHG2
hsa-miR-4478	PLEKHG2
hsa-miR-6757-5p	PLEKHG2
hsa-miR-6884-5p	PLEKHG2
hsa-miR-4281	PLEKHG2
hsa-miR-4433a-3p	PLEKHG2
hsa-miR-6893-5p	PLEKHG2
hsa-miR-6736-3p	FFAR2
hsa-miR-431-5p	FFAR2
hsa-miR-924	FFAR2
hsa-miR-1304-3p	FFAR2
hsa-miR-3194-3p	FFAR2
hsa-miR-3198	FFAR2
hsa-miR-4695-3p	FFAR2
hsa-miR-5691	FFAR2
hsa-miR-6787-3p	FFAR2
hsa-miR-6805-3p	FFAR2
hsa-let-7b-5p	CUL1
hsa-miR-6833-3p	IFI44L
hsa-miR-1248	IFI44L
hsa-miR-4768-5p	IFI44L
hsa-miR-6873-3p	IFI44L
hsa-miR-6809-3p	IFI44L
hsa-miR-6759-3p	IFI44L
hsa-miR-4437	EMP1
hsa-miR-24-3p	EMP1
hsa-miR-152-3p	EMP1
hsa-miR-361-3p	EMP1
hsa-miR-1911-3p	EMP1
hsa-miR-3151-5p	EMP1
hsa-miR-3185	EMP1
hsa-miR-3622a-5p	EMP1
hsa-miR-3926	EMP1
hsa-miR-3943	EMP1
hsa-miR-4433a-3p	EMP1
hsa-miR-4721	EMP1
hsa-miR-4745-5p	EMP1
hsa-miR-6515-5p	EMP1
hsa-miR-6753-5p	EMP1
hsa-miR-6806-5p	EMP1
hsa-miR-24-3p	EREG
hsa-miR-29a-3p	EREG
hsa-miR-93-5p	EREG
hsa-miR-124-3p	EREG
hsa-miR-186-3p	EREG
hsa-miR-29c-3p	EREG
hsa-miR-302c-5p	EREG
hsa-miR-4437	EREG
hsa-miR-4797-5p	EREG
hsa-miR-5584-5p	EREG
hsa-miR-6715b-3p	EREG
hsa-miR-6867-3p	EREG
hsa-miR-8059	EREG
hsa-miR-939-3p	CXCL10
hsa-miR-1910-3p	IRAK2
hsa-miR-3614-5p	IRAK2
hsa-miR-512-5p	IRAK2
hsa-miR-510-5p	IRAK2
hsa-miR-665	IRAK2
hsa-miR-1827	IRAK2
hsa-miR-4478	IRAK2
hsa-miR-4649-3p	IRAK2
hsa-miR-4701-3p	IRAK2
hsa-miR-6736-5p	IRAK2
hsa-miR-7160-5p	IRAK2
hsa-miR-330-5p	CLU
hsa-miR-326	CLU
hsa-miR-424-5p	CLU
hsa-miR-1237-5p	CLU
hsa-miR-1286	CLU
hsa-miR-1275	CLU
hsa-miR-2861	CLU
hsa-miR-4259	CLU
hsa-miR-4722-5p	CLU
hsa-miR-6731-5p	CLU
hsa-miR-6777-5p	CLU
hsa-miR-6817-3p	CLU
hsa-miR-6824-3p	CLU
hsa-miR-6846-5p	CLU
hsa-miR-7109-5p	CLU
hsa-miR-7110-3p	CLU
hsa-miR-4722-3p	FCAR
hsa-miR-6747-3p	FCAR
hsa-miR-6764-5p	FCAR
hsa-miR-6873-3p	MX2
hsa-miR-2392	NTSR1
hsa-miR-30b-3p	NTSR1
hsa-miR-149-3p	NTSR1
hsa-miR-612	NTSR1
hsa-miR-615-5p	NTSR1
hsa-miR-1185-5p	NTSR1
hsa-miR-1285-3p	NTSR1
hsa-miR-4701-3p	NTSR1
hsa-miR-4710	NTSR1
hsa-miR-4728-5p	NTSR1
hsa-miR-5787	NTSR1
hsa-miR-6133	NTSR1
hsa-miR-6785-5p	NTSR1
hsa-miR-6825-5p	NTSR1
hsa-miR-6883-5p	NTSR1
hsa-miR-7106-5p	NTSR1
hsa-miR-7155-5p	NTSR1
hsa-miR-1273h-5p	NTSR1
hsa-miR-16-1-3p	DUSP5
hsa-miR-335-5p	DUSP5
hsa-miR-181d-5p	DUSP5
hsa-miR-31-5p	EFNB1
hsa-miR-34a-5p	EFNB1
hsa-miR-30b-3p	EFNB1
hsa-miR-3151-5p	EFNB1
hsa-miR-3165	EFNB1
hsa-miR-3911	EFNB1
hsa-miR-4428	EFNB1
hsa-miR-4472	EFNB1
hsa-miR-3689d	EFNB1
hsa-miR-4645-5p	EFNB1
hsa-miR-4673	EFNB1
hsa-miR-4726-5p	EFNB1
hsa-miR-6803-3p	EFNB1
hsa-miR-6825-5p	EFNB1
hsa-miR-6833-5p	EFNB1
hsa-miR-6842-5p	EFNB1
hsa-miR-6851-5p	EFNB1
hsa-miR-6883-5p	EFNB1
hsa-miR-7847-3p	EFNB1
hsa-miR-6796-5p	B4GALT5
hsa-miR-8085	B4GALT5
hsa-miR-30a-5p	B4GALT5
hsa-miR-30c-5p	B4GALT5
hsa-miR-30b-5p	B4GALT5
hsa-miR-502-3p	B4GALT5
hsa-miR-503-5p	B4GALT5
hsa-miR-939-5p	B4GALT5
hsa-miR-2278	B4GALT5
hsa-miR-4447	B4GALT5
hsa-miR-4472	B4GALT5
hsa-miR-4644	B4GALT5
hsa-miR-4764-5p	B4GALT5
hsa-miR-6731-5p	B4GALT5
hsa-miR-6742-5p	B4GALT5
hsa-miR-6763-5p	B4GALT5
hsa-miR-6881-5p	B4GALT5
hsa-miR-8485	B4GALT5
hsa-miR-193a-5p	TRIM25
hsa-miR-877-3p	TRIM25
hsa-miR-1182	TRIM25
hsa-miR-1299	TRIM25
hsa-miR-3202	TRIM25
hsa-miR-3663-3p	TRIM25
hsa-miR-4793-5p	TRIM25
hsa-miR-199b-5p	OXSR1
hsa-miR-4723-3p	OXSR1
hsa-miR-6515-3p	OXSR1
hsa-miR-7113-5p	OXSR1
hsa-miR-584-5p	HSPA5
hsa-miR-4650-3p	HSPA5
hsa-miR-6756-3p	HSPA5
hsa-miR-222-3p	LGALS3BP
hsa-miR-671-5p	LGALS3BP
hsa-miR-3125	LGALS3BP
hsa-miR-3158-5p	LGALS3BP
hsa-miR-4646-5p	LGALS3BP
hsa-miR-6869-5p	LGALS3BP
hsa-miR-1273h-3p	LGALS3BP
hsa-miR-216a-3p	ADAMTS5
hsa-miR-875-3p	ADAMTS5
hsa-miR-4328	ADAMTS5
hsa-miR-5706	ADAMTS5
hsa-miR-203a-5p	MYO10
hsa-miR-494-5p	MYO10
hsa-miR-4531	MYO10
hsa-miR-6887-3p	MYO10
hsa-miR-19b-2-5p	MYO10
hsa-miR-575	MYO10
hsa-miR-4326	MYO10
hsa-miR-4786-5p	MYO10
hsa-miR-5011-3p	MYO10
hsa-miR-6795-3p	MYO10
hsa-miR-3190-5p	MYO10
hsa-miR-4328	MYO10
hsa-miR-3675-3p	MYO10
hsa-miR-3926	MYO10
hsa-miR-4475	MYO10
hsa-miR-4676-5p	MYO10
hsa-miR-5007-5p	MYO10
hsa-miR-5691	MYO10
hsa-miR-19a-3p	TENT5C
hsa-miR-19b-3p	TENT5C
hsa-miR-93-5p	TENT5C
hsa-miR-98-5p	TENT5C
hsa-miR-378a-5p	TENT5C
hsa-miR-8485	TENT5C
hsa-miR-6855-5p	CYCS
hsa-miR-6744-3p	CYCS
hsa-miR-6877-3p	CYCS
hsa-miR-6893-5p	CYCS
hsa-miR-7160-5p	CYCS
hsa-miR-17-5p	CYCS
hsa-miR-21-3p	CYCS
hsa-miR-93-5p	CYCS
hsa-miR-93-3p	CYCS
hsa-miR-34a-5p	CYCS
hsa-miR-150-5p	CYCS
hsa-miR-302a-3p	CYCS
hsa-miR-302d-3p	CYCS
hsa-miR-20b-5p	CYCS
hsa-miR-485-5p	CYCS
hsa-miR-193b-5p	CYCS
hsa-miR-510-5p	CYCS
hsa-miR-619-5p	CYCS
hsa-miR-622	CYCS
hsa-miR-320c	CYCS
hsa-miR-1207-5p	CYCS
hsa-miR-1304-3p	CYCS
hsa-miR-1306-5p	CYCS
hsa-miR-1915-3p	CYCS
hsa-miR-548s	CYCS
hsa-miR-3170	CYCS
hsa-miR-3187-3p	CYCS
hsa-miR-4312	CYCS
hsa-miR-3614-5p	CYCS
hsa-miR-3663-5p	CYCS
hsa-miR-3922-3p	CYCS
hsa-miR-3929	CYCS
hsa-miR-4478	CYCS
hsa-miR-4512	CYCS
hsa-miR-4695-5p	CYCS
hsa-miR-4701-5p	CYCS
hsa-miR-4722-5p	CYCS
hsa-miR-4726-3p	CYCS
hsa-miR-4731-5p	CYCS
hsa-miR-4768-3p	CYCS
hsa-miR-6131	CYCS
hsa-miR-6132	CYCS
hsa-miR-6764-5p	CYCS
hsa-miR-6884-5p	CYCS
hsa-miR-17-5p	ZNFX1
hsa-miR-93-5p	ZNFX1
hsa-miR-106a-5p	ZNFX1
hsa-miR-106b-5p	ZNFX1
hsa-miR-302a-3p	ZNFX1
hsa-miR-302c-3p	ZNFX1
hsa-miR-302d-3p	ZNFX1
hsa-miR-20b-5p	ZNFX1
hsa-miR-1270	ZNFX1
hsa-miR-4683	ZNFX1
hsa-miR-7161-5p	ZNFX1
hsa-miR-181b-5p	ASB13
hsa-miR-4768-3p	SNX22
hsa-miR-197-3p	SNX22
hsa-miR-143-5p	SNX22
hsa-miR-504-3p	SNX22
hsa-miR-1247-3p	SNX22
hsa-miR-302f	SNX22
hsa-miR-3926	SNX22
hsa-miR-4430	SNX22
hsa-miR-3135b	SNX22
hsa-miR-4638-5p	SNX22
hsa-miR-4649-3p	SNX22
hsa-miR-4787-5p	SNX22
hsa-miR-6499-3p	SNX22
hsa-miR-6511a-3p	SNX22
hsa-miR-6893-5p	SNX22
hsa-miR-4722-5p	SNX22
hsa-miR-5698	SNX22
hsa-miR-6808-5p	SNX22
hsa-miR-30c-2-3p	SPSB1
hsa-miR-567	SPSB1
hsa-miR-583	SPSB1
hsa-miR-608	SPSB1
hsa-miR-297	SPSB1
hsa-miR-3153	SPSB1
hsa-miR-4716-3p	SPSB1
hsa-miR-5196-5p	SPSB1
hsa-miR-8085	SPSB1
hsa-miR-4430	THAP2
hsa-let-7b-5p	COLEC12
hsa-let-7c-5p	COLEC12
hsa-let-7d-5p	COLEC12
hsa-miR-29b-2-5p	COLEC12
hsa-miR-1303	COLEC12
hsa-miR-4458	COLEC12
hsa-miR-6770-5p	COLEC12
hsa-miR-6866-5p	COLEC12
hsa-miR-4495	SGMS1
hsa-miR-4731-5p	LDHD
hsa-miR-3622b-5p	LDHD
hsa-miR-6822-5p	LDHD
hsa-miR-2467-3p	HCAR2
hsa-miR-5006-3p	HCAR2
hsa-miR-6832-3p	HCAR2
hsa-miR-125a-3p	IL6
hsa-miR-6515-5p	ZDHHC9
hsa-miR-6878-3p	SH3BP5
hsa-miR-526b-3p	SH3BP5
hsa-miR-520c-3p	SH3BP5
hsa-miR-519d-3p	SH3BP5
hsa-miR-5089-5p	SH3BP5
hsa-miR-6744-3p	SH3BP5
hsa-miR-520a-3p	SH3BP5
hsa-miR-6504-3p	IFIT3
hsa-miR-6808-3p	KDM6B
hsa-miR-324-3p	KDM6B
hsa-miR-6833-3p	SPATS2L
hsa-miR-6845-3p	SPATS2L
hsa-miR-6509-5p	ADM
hsa-miR-6766-5p	LY6E
hsa-miR-3689a-3p	RRAD
hsa-miR-124-3p	PLEKHG4
hsa-miR-671-5p	TRIM2
hsa-miR-574-5p	TRIM2
hsa-miR-10a-5p	TRIM2
hsa-miR-10b-5p	TRIM2
hsa-miR-3190-3p	TRIM2
hsa-miR-199a-3p	FLT1
hsa-miR-6734-3p	PALLD
hsa-miR-6856-5p	PALLD
hsa-miR-5008-5p	DZIP1L
hsa-miR-149-3p	SYNJ2
hsa-miR-382-5p	SYNJ2
hsa-miR-6785-5p	SYNJ2
hsa-miR-6883-5p	SYNJ2
hsa-miR-6780a-5p	SYNJ2
hsa-miR-6515-3p	FAM217B
hsa-miR-27b-3p	FAM217B
hsa-miR-8071	FAM217B
hsa-miR-145-5p	ANKRD28
hsa-miR-3135b	ALOX5AP
hsa-miR-5698	ALOX5AP
hsa-miR-6501-5p	ALOX5AP
hsa-miR-6516-5p	ETV7
hsa-miR-524-5p	PFKP
hsa-miR-4420	PDIK1L
hsa-miR-3622b-5p	KANK1
hsa-miR-124-3p	KANK1
hsa-miR-615-3p	LMNA
hsa-miR-6514-5p	IKZF3
hsa-miR-6783-3p	IKZF3
hsa-miR-4421	IKZF3
hsa-miR-6779-5p	IKZF3
hsa-miR-29a-3p	TNFAIP3
hsa-let-7e-5p	TNFAIP3
hsa-miR-5093	TNFAIP3
hsa-miR-335-3p	IFIT1
hsa-miR-6787-3p	RHOH
hsa-miR-6807-5p	RHOH
hsa-miR-519e-5p	ZNF254
hsa-miR-4726-5p	OTOF
hsa-miR-744-5p	PLEKHG2
hsa-miR-27a-3p	CUL1
hsa-miR-27b-3p	CUL1
hsa-miR-6822-5p	EREG
hsa-miR-4433b-3p	EREG
hsa-miR-4522	CXCL10
hsa-miR-1915-3p	FCAR
hsa-miR-4768-5p	MX2
hsa-miR-6817-3p	MX2
hsa-miR-6871-5p	NTSR1
hsa-miR-3124-3p	OXSR1
hsa-miR-4773	HSPA5
hsa-miR-1238-3p	ADAMTS5
hsa-miR-129-5p	MYO10
hsa-miR-431-5p	MYO10
hsa-miR-3065-5p	MYO10
hsa-miR-7856-5p	MYO10
hsa-miR-484	MYO10
hsa-miR-1293	PPP1R15A
hsa-miR-3652	THAP2
hsa-miR-3147	LDHD
hsa-miR-23a-5p	SERPING1
hsa-miR-23b-5p	SERPING1
hsa-miR-519e-5p	SERPING1
hsa-miR-508-5p	SERPING1
hsa-miR-661	SERPING1
hsa-miR-766-3p	SERPING1
hsa-miR-4507	SERPING1
hsa-miR-6774-5p	SERPING1
hsa-miR-6839-3p	SERPING1
hsa-miR-6776-5p	SERPING1
hsa-miR-124-3p	LAMB3
hsa-miR-3200-3p	CD55
hsa-miR-4716-3p	CD55
hsa-miR-6124	CD55
hsa-miR-6794-5p	CD55
hsa-miR-6846-5p	CD55
hsa-miR-6848-5p	CD55
hsa-miR-204-5p	IL1B
hsa-miR-204-5p	CXCL8
hsa-miR-124-3p	IL6
hsa-miR-149-5p	IL6
hsa-miR-5591-5p	IL2RB
hsa-miR-4316	IL2RB
hsa-miR-6875-5p	IL2RB
hsa-miR-181a-5p	PTGS2
hsa-miR-128-3p	PTGS2
hsa-miR-132-3p	PTGS2
hsa-miR-654-5p	EPSTI1
hsa-miR-203a-5p	ZDHHC9
hsa-miR-130a-5p	ZIK1
hsa-miR-520h	SH3BP5
hsa-miR-4522	SH3BP5
hsa-miR-4731-5p	SH3BP5
hsa-miR-106b-5p	SH3BP5
hsa-miR-4438	SH3BP5
hsa-miR-4438	IFIT3
hsa-miR-4252	IFIT3
hsa-miR-5003-5p	IFIT3
hsa-miR-6751-3p	KREMEN1
hsa-let-7e-5p	KREMEN1
hsa-let-7i-5p	KREMEN1
hsa-miR-302a-3p	KREMEN1
hsa-miR-520d-3p	KREMEN1
hsa-miR-575	KREMEN1
hsa-miR-646	KREMEN1
hsa-miR-766-5p	KREMEN1
hsa-miR-4279	KREMEN1
hsa-miR-4662a-5p	KREMEN1
hsa-miR-4676-5p	KREMEN1
hsa-miR-4732-3p	KREMEN1
hsa-miR-6165	KREMEN1
hsa-miR-6744-3p	KREMEN1
hsa-miR-6762-3p	KREMEN1
hsa-miR-6810-3p	KREMEN1
hsa-miR-8052	KREMEN1
hsa-miR-3622b-5p	KREMEN1
hsa-miR-185-3p	KDM6B
hsa-miR-4498	KDM6B
hsa-miR-6795-5p	KDM6B
hsa-miR-8052	KDM6B
hsa-miR-3648	KDM6B
hsa-let-7a-5p	KDM6B
hsa-miR-143-5p	KDM6B
hsa-miR-186-5p	KDM6B
hsa-miR-328-5p	KDM6B
hsa-miR-1296-3p	KDM6B
hsa-miR-873-5p	KDM6B
hsa-miR-3934-5p	KDM6B
hsa-miR-4430	KDM6B
hsa-miR-4447	KDM6B
hsa-miR-3135b	KDM6B
hsa-miR-4472	KDM6B
hsa-miR-4489	KDM6B
hsa-miR-4722-5p	KDM6B
hsa-miR-4728-5p	KDM6B
hsa-miR-4745-5p	KDM6B
hsa-miR-4746-5p	KDM6B
hsa-miR-5001-5p	KDM6B
hsa-miR-6746-5p	KDM6B
hsa-miR-6777-5p	KDM6B
hsa-miR-6883-5p	KDM6B
hsa-miR-6887-5p	KDM6B
hsa-miR-6889-5p	KDM6B
hsa-miR-7704	KDM6B
hsa-miR-8085	KDM6B
hsa-miR-148a-3p	KDM6B
hsa-miR-210-5p	KDM6B
hsa-miR-127-5p	KDM6B
hsa-miR-1203	KDM6B
hsa-miR-3178	KDM6B
hsa-miR-4308	KDM6B
hsa-miR-3652	KDM6B
hsa-miR-4749-5p	KDM6B
hsa-miR-5787	KDM6B
hsa-miR-544a	ACACB
hsa-miR-377-5p	SPATS2L
hsa-miR-4695-5p	SPATS2L
hsa-miR-4768-5p	SPATS2L
hsa-miR-363-3p	SPATS2L
hsa-miR-6499-3p	SPATS2L
hsa-miR-942-5p	SPATS2L
hsa-miR-124-3p	ADARB1
hsa-miR-3666	KLRD1
hsa-miR-382-5p	ADM
hsa-miR-329-5p	ADM
hsa-miR-877-3p	ADM
hsa-miR-4651	ADM
hsa-miR-7111-3p	ADM
hsa-miR-654-5p	LY6E
hsa-miR-6883-5p	RRAD
hsa-let-7d-5p	RRAD
hsa-miR-3122	RRAD
hsa-miR-7845-5p	RRAD
hsa-miR-6788-5p	RRAD
hsa-miR-93-3p	PLEKHG4
hsa-miR-632	PLEKHG4
hsa-miR-1301-5p	PLEKHG4
hsa-miR-331-3p	PLEKHG4
hsa-miR-4261	PLEKHG4
hsa-miR-4288	PLEKHG4
hsa-miR-223-5p	TRIM2
hsa-miR-3117-3p	TRIM2
hsa-miR-578	TMOD2
hsa-miR-650	TMOD2
hsa-miR-124-3p	AMIGO2
hsa-miR-155-5p	AMIGO2
hsa-miR-615-3p	ITGA7
hsa-miR-21-5p	PARP9
hsa-miR-449b-3p	CD109
hsa-miR-200c-3p	FLT1
hsa-miR-371b-3p	FLT1
hsa-miR-4789-3p	FLT1
hsa-miR-4423-5p	KLF6
hsa-miR-6734-3p	APBA1
hsa-miR-25-3p	ZSCAN12
hsa-miR-92a-3p	ZSCAN12
hsa-miR-4717-5p	PALLD
hsa-miR-6758-5p	PALLD
hsa-miR-6869-5p	PALLD
hsa-miR-33a-5p	PALLD
hsa-miR-483-3p	PALLD
hsa-miR-1298-5p	PALLD
hsa-miR-627-3p	DZIP1L
hsa-miR-877-3p	DZIP1L
hsa-miR-1267	DZIP1L
hsa-miR-3124-3p	DZIP1L
hsa-miR-615-3p	ASNS
hsa-miR-16-5p	ASNS
hsa-miR-30b-3p	SYNJ2
hsa-miR-30c-1-3p	SYNJ2
hsa-miR-3689a-3p	SYNJ2
hsa-miR-3689b-3p	SYNJ2
hsa-miR-3689c	SYNJ2
hsa-miR-6811-3p	SYNJ2
hsa-miR-6884-5p	SYNJ2
hsa-miR-7106-5p	SYNJ2
hsa-miR-383-3p	SYNJ2
hsa-miR-6514-3p	SYNJ2
hsa-miR-6722-5p	SYNJ2
hsa-miR-30c-2-3p	SYNJ2
hsa-miR-935	F3
hsa-miR-197-5p	FAM217B
hsa-miR-3652	FAM217B
hsa-miR-5571-5p	FAM217B
hsa-miR-6501-5p	FAM217B
hsa-miR-7110-3p	ANKRD28
hsa-miR-4768-5p	ANKRD28
hsa-miR-6873-3p	ANKRD28
hsa-miR-132-3p	ANKRD28
hsa-miR-3074-3p	ANKRD28
hsa-miR-6885-3p	ANKRD28
hsa-miR-7160-5p	TNFSF15
hsa-miR-664a-5p	ALOX5AP
hsa-miR-4450	ETV7
hsa-miR-6811-5p	ETV7
hsa-miR-1227-3p	ETV7
hsa-miR-6499-3p	ETV7
hsa-miR-302d-3p	PFKP
hsa-miR-8075	PFKP
hsa-miR-520a-3p	PFKP
hsa-miR-519d-3p	PFKP
hsa-miR-520d-3p	PFKP
hsa-miR-615-3p	PFKP
hsa-miR-595	PFKP
hsa-miR-7159-5p	TREM1
hsa-miR-204-3p	TREM1
hsa-miR-92a-3p	PDIK1L
hsa-miR-22-3p	PDIK1L
hsa-miR-6728-3p	PDIK1L
hsa-miR-93-3p	PDIK1L
hsa-miR-373-3p	PDIK1L
hsa-miR-497-5p	KANK1
hsa-miR-873-5p	KANK1
hsa-miR-3677-5p	KANK1
hsa-miR-6838-5p	KANK1
hsa-miR-15a-5p	KANK1
hsa-miR-9-5p	LMNA
hsa-miR-296-3p	LMNA
hsa-miR-5699-3p	IKZF3
hsa-miR-30c-2-3p	IKZF3
hsa-miR-508-5p	IKZF3
hsa-miR-8082	IKZF3
hsa-miR-373-5p	IKZF3
hsa-miR-3912-5p	IKZF3
hsa-miR-4793-3p	IKZF3
hsa-miR-124-3p	OASL
hsa-let-7a-5p	TNFAIP3
hsa-miR-18a-5p	TNFAIP3
hsa-miR-23b-3p	TNFAIP3
hsa-miR-412-3p	TNFAIP3
hsa-miR-2278	TNFAIP3
hsa-miR-4667-3p	TNFAIP3
hsa-miR-6795-3p	TNFAIP3
hsa-miR-6887-3p	TNFAIP3
hsa-miR-24-3p	TNFAIP3
hsa-miR-526b-5p	IFIT1
hsa-miR-6868-3p	IFIT1
hsa-miR-6830-3p	DUS2
hsa-miR-25-3p	DUS2
hsa-miR-3194-5p	DUS2
hsa-miR-4278	DUS2
hsa-miR-4716-3p	DUS2
hsa-miR-6732-5p	DUS2
hsa-miR-6752-5p	DUS2
hsa-miR-6794-5p	DUS2
hsa-miR-6804-5p	DUS2
hsa-miR-6805-5p	DUS2
hsa-miR-6817-3p	RHOH
hsa-miR-505-3p	RHOH
hsa-miR-3925-3p	ZNF254
hsa-let-7b-5p	ACSL1
hsa-miR-154-5p	ACSL1
hsa-miR-93-3p	ACSL1
hsa-miR-34a-5p	ACSL1
hsa-miR-205-5p	ACSL1
hsa-miR-141-3p	KLF5
hsa-miR-1184	OTOF
hsa-miR-7977	OTOF
hsa-let-7b-5p	LGR4
hsa-miR-132-3p	LGR4
hsa-miR-4252	PLEKHG2
hsa-miR-324-3p	PLEKHG2
hsa-miR-485-5p	PLEKHG2
hsa-miR-941	PLEKHG2
hsa-miR-4768-3p	PLEKHG2
hsa-miR-4776-3p	PLEKHG2
hsa-miR-6129	PLEKHG2
hsa-miR-6512-3p	PLEKHG2
hsa-miR-6771-5p	PLEKHG2
hsa-miR-6785-5p	PLEKHG2
hsa-miR-6881-5p	PLEKHG2
hsa-miR-6888-5p	PLEKHG2
hsa-miR-8073	PLEKHG2
hsa-miR-221-5p	PLEKHG2
hsa-miR-1825	PLEKHG2
hsa-miR-4793-5p	PLEKHG2
hsa-miR-7703	PLEKHG2
hsa-miR-939-3p	PLEKHG2
hsa-miR-4683	PLEKHG2
hsa-miR-661	PLEKHG2
hsa-miR-6720-5p	PLEKHG2
hsa-miR-301b-5p	IFI44L
hsa-miR-19b-3p	EREG
hsa-miR-298	EREG
hsa-miR-4471	EREG
hsa-miR-4642	EREG
hsa-miR-632	CXCL10
hsa-miR-485-5p	IRAK2
hsa-miR-3664-5p	IRAK2
hsa-miR-3929	IRAK2
hsa-miR-6720-5p	IRAK2
hsa-miR-6742-3p	IRAK2
hsa-miR-4749-5p	CLU
hsa-miR-2467-3p	CLU
hsa-miR-6803-5p	CLU
hsa-miR-6884-5p	CLU
hsa-miR-25-5p	CLU
hsa-miR-520a-5p	CLU
hsa-miR-518c-5p	CLU
hsa-miR-650	CLU
hsa-miR-1228-5p	CLU
hsa-miR-4488	CLU
hsa-miR-4505	CLU
hsa-miR-5787	CLU
hsa-miR-6764-3p	CLU
hsa-miR-8085	CLU
hsa-miR-4726-3p	FCAR
hsa-miR-124-3p	GBP1
hsa-miR-2117	MX2
hsa-miR-485-5p	NTSR1
hsa-miR-1321	NTSR1
hsa-miR-7704	NTSR1
hsa-miR-127-5p	SORL1
hsa-miR-552-3p	IFITM1
hsa-miR-6748-5p	IFITM1
hsa-miR-27b-3p	DUSP5
hsa-miR-2682-5p	EFNB1
hsa-miR-6499-3p	EFNB1
hsa-miR-34c-5p	EFNB1
hsa-miR-3691-5p	EFNB1
hsa-miR-4533	EFNB1
hsa-miR-6846-5p	EFNB1
hsa-miR-205-5p	B4GALT5
hsa-miR-3151-5p	B4GALT5
hsa-miR-5195-5p	B4GALT5
hsa-miR-378a-3p	OXSR1
hsa-miR-4685-5p	OXSR1
hsa-miR-379-5p	HSPA5
hsa-miR-597-5p	HSPA5
hsa-miR-1180-5p	HSPA5
hsa-miR-3130-5p	HSPA5
hsa-miR-3529-5p	HSPA5
hsa-miR-6833-3p	HSPA5
hsa-miR-6873-3p	HSPA5
hsa-miR-3141	LGALS3BP
hsa-miR-17-3p	LGALS3BP
hsa-miR-204-3p	LGALS3BP
hsa-miR-151a-5p	LGALS3BP
hsa-miR-596	LGALS3BP
hsa-miR-3907	LGALS3BP
hsa-miR-4476	LGALS3BP
hsa-miR-3689d	LGALS3BP
hsa-miR-3974	LGALS3BP
hsa-miR-6837-5p	LGALS3BP
hsa-miR-6859-5p	LGALS3BP
hsa-miR-6876-5p	LGALS3BP
hsa-miR-221-3p	SPAG5
hsa-miR-149-5p	SPAG5
hsa-miR-769-5p	SPAG5
hsa-miR-877-3p	SPAG5
hsa-miR-4524a-3p	MYO10
hsa-miR-26a-5p	MYO10
hsa-miR-139-3p	MYO10
hsa-miR-218-1-3p	MYO10
hsa-let-7g-3p	MYO10
hsa-miR-758-5p	MYO10
hsa-miR-2681-5p	MYO10
hsa-miR-4667-3p	MYO10
hsa-miR-6792-3p	MYO10
hsa-miR-6849-3p	MYO10
hsa-miR-19b-1-5p	MYO10
hsa-miR-183-5p	MYO10
hsa-miR-450b-5p	MYO10
hsa-miR-1270	MYO10
hsa-miR-323b-5p	MYO10
hsa-miR-539-5p	PPP1R15A
hsa-miR-593-5p	PPP1R15A
hsa-miR-1910-3p	PPP1R15A
hsa-miR-4483	PPP1R15A
hsa-miR-6766-5p	PPP1R15A
hsa-miR-6874-3p	PPP1R15A
hsa-miR-519d-3p	CYCS
hsa-miR-4716-5p	CYCS
hsa-miR-519d-3p	ZNFX1
hsa-miR-1251-5p	ZNFX1
hsa-miR-4277	ZNFX1
hsa-miR-550b-3p	ZNFX1
hsa-miR-5093	ZNFX1
hsa-miR-6722-3p	ZNFX1
hsa-miR-6881-5p	ZNFX1
hsa-miR-3652	SNX22
hsa-miR-5693	SNX22
hsa-miR-6842-5p	SPSB1
hsa-miR-4766-5p	THAP2
hsa-miR-9-5p	COLEC12
hsa-miR-526b-3p	SGMS1
hsa-miR-656-5p	SGMS1
hsa-miR-3924	SGMS1
hsa-miR-93-5p	LDHD
hsa-miR-302c-3p	LDHD
hsa-miR-520a-3p	LDHD
hsa-miR-526b-3p	LDHD
hsa-miR-520h	LDHD
hsa-miR-670-3p	LDHD
hsa-miR-541-5p	LDHD
hsa-miR-4289	LDHD
hsa-miR-4731-3p	LDHD
hsa-miR-5589-5p	LDHD
hsa-miR-6077	LDHD
hsa-miR-6504-3p	LDHD
hsa-miR-7151-3p	LDHD
hsa-miR-519d-3p	LDHD
hsa-miR-619-5p	LDHD
hsa-miR-409-3p	HCAR2
RELA	ALOX5AP
RELA	CXCL10
RELA	IRF7
RELA	STAT4
RELA	IL6
RELA	CXCL8
RELA	IL1RN
RELA	IL1B
RELA	PTGS2
RELA	IL23A
RELA	F3
RELA	TNFAIP3
RELA	CCL20
RELA	NAMPT
RELA	CXCL2
RELA	TAP1
RELA	PTGFR
RELA	IL1A
RELA	ADORA2A
NFKB1	TNFAIP3
NFKB1	ALOX5AP
NFKB1	PTGFR
NFKB1	IL1B
NFKB1	CXCL8
NFKB1	NAMPT
NFKB1	CXCL10
NFKB1	IL1A
NFKB1	CCL20
NFKB1	PTGS2
NFKB1	ADORA2A
NFKB1	STAT4
NFKB1	IL1RN
NFKB1	IL6
NFKB1	IRF7
NFKB1	TAP1
NFKB1	F3
NFKB1	CXCL2
NFKB1	IL23A
STAT1	IFIT3
STAT1	FCGR1A
STAT1	IL6
STAT1	CD22
STAT1	TAP1
STAT1	IL1B
STAT1	PTGS2
STAT1	IRF7
STAT1	CXCL10
CEBPB	CXCL8
CEBPB	IL1B
CEBPB	GNLY
CEBPB	IL6
CEBPB	ADM
CEBPB	PTGS2
CEBPB	TNFAIP6
CEBPB	ASNS
ATF4	PTGS2
ATF4	CXCL8
ATF4	IRF7
ATF4	ASNS
ATF4	HSPA5
ATF4	IL6
NFIL3	EREG
NFIL3	IL1B
NFIL3	PTGS2
NFIL3	AREG
CEBPD	IL23A
CEBPD	TNFAIP6
CEBPD	CCL20
CEBPD	PTGS2
REL	IL6
REL	F3
REL	IL1B
REL	TNFAIP3
ZFP36	SERPINB2
ZFP36	IL6
ZFP36	CXCL8
JUN	IL1B
JUN	IL23A
JUN	CXCL8
JUN	IL1A
JUN	PTGS2
JUN	NAMPT
JUN	F3
JUN	IL6
EGR1	IL2RB
EGR1	FLT1
EGR1	CXCL8
EGR1	IL6
EGR1	PTGS2
EGR1	F3
YY1	IL1B
YY1	ADORA2A
YY1	IRF7
YY1	HSPA5
YY1	FCER1A
YY1	GBP1
SPI1	IL1B
SPI1	IFIT3
SPI1	FCER1A
SPI1	FCGR1A
SPI1	CD22
JUND	IL6
JUND	PTGS2
JUND	CLU
JUND	F3
JUNB	PTGS2
JUNB	IL1B
JUNB	CLU
DDIT3	IL6
DDIT3	CXCL8
DDIT3	ASNS
XBP1	HSPA5
XBP1	IL6
XBP1	CXCL8
ZNF300	CXCL8
ZNF300	IL6
FOS	CLU
FOS	PTGS2
FOS	CXCL8
FOS	IL1A
EGR2	PTGS2
EGR2	IL6
STAT2	PTGS2
STAT2	IFIT3
PPARA	IL6
PPARA	ACSL1
PPARA	PTGS2
CREB5	LGALS3BP
CREB5	MX1
KLF4	PFKP
KLF4	IL6
KLF4	IL1B
ING4	CXCL8
ING4	PTGS2
IRF3	IRF7
IRF3	CXCL10
STAT3	PTGS2
STAT3	IL1RN
STAT3	IL6
STAT3	LGALS3BP
STAT3	CXCL8
HMGA1	PTGS2
HMGA1	IL1B
IRF1	CXCL10
IRF1	IFIT3
IRF1	TAP1
NFKBIA	IL1B
NFKBIA	CXCL8
EP300	PTGS2
EP300	CXCL8
EP300	IL6
RXRA	IL2RG
RXRA	IL2RB
BRCA1	AREG
BRCA1	HSPA5
BRCA1	IRF7
AHR	IL6
AHR	IL1B
USF1	PTGS2
USF1	FCER1A
USF1	ISG20
HDAC1	CXCL8
HDAC1	PTGS2
HDAC1	HSPA5
E2F1	IL1B
E2F1	HSPA5
E2F1	FLT1
E2F1	IL23A
STAT6	CXCL8
STAT6	PTGS2
CREB1	FLT1
CREB1	IL6
CREB1	PTGS2
SP1	B4GALT5
SP1	AREG
SP1	IL6
SP1	PTGS2
SP1	ISG20
SP1	F3
SP1	IL2RB
SP1	TYMP
VDR	IL6
VDR	CXCL8
USF2	PTGS2
USF2	FCER1A
SIRT1	IL1B
SIRT1	ADAMTS5
GATA1	PTGFR
GATA1	FCER1A
WT1	IL2RB
WT1	EREG
TFAP2A	PTGS2
TFAP2A	ADM
ETS1	IL2RB
ETS1	FLT1
AR	PTGS2
AR	KLF5
FCER1A	MIZOLASTINE
FCER1A	OMALIZUMAB
FCER1A	DESLORATADINE
ADAMTS5	AGG-523
APBA1	HESPERIDIN
APBA1	CHEMBL274921
APBA1	CHEMBL602213
APBA1	CHEMBL1372046
APBA1	CHEMBL546649
APBA1	CHEMBL297304
APBA1	CHEMBL484640
APBA1	NIFEDIPINE
APBA1	SLAZINIC ACID
ACACB	METFORMIN
ACACB	PF-05175157
TYMP	URIDINE
TYMP	FLUOROURACIL
TYMP	CAPECITABINE
TYMP	TIPIRACIL HYDROCHLORIDE
TYMP	PROGESTERONE
TYMP	SULFASALAZINE
CD55	CHEMBL35482
CD55	ALCOHOL
FCGR1A	MDX-447
FCGR1A	MDX-210
FCGR1A	CEP-11981
PTGER2	TAPRENEPAG
PTGER2	EVATANEPAG
PTGER2	LAROPIPRANT
PTGER2	ALPROSTADIL
PTGER2	ASPIRIN
PTGER2	DINOPROSTONE
PTGER2	RIVENPROST
PTGER2	OMIDENEPAG ISOPROPYL
PTGER2	BUTAPROST
PTGER2	ILOPROST
PNP	FORODESINE HYDROCHLORIDE
PNP	ULODESINE
PNP	FORODESINE
PNP	GUANOSINE
PNP	PELDESINE
IL2RG	DENILEUKIN DIFTITOX
IL2RG	ALDESLEUKIN
IL2RG	DACLIZUMAB
IL2RG	BASILIXIMAB
ALOX5AP	FIBOFLAPON
ALOX5AP	FIBOFLAPON SODIUM
ATP10A	DULOXETINE
NAMPT	TEGLARINAD CHLORIDE
NAMPT	CHS-828
NAMPT	DAPORINAD
TNFAIP3	USTEKINUMAB
TNFAIP3	METHOTREXATE
SERPING1	RHUCIN
SERPING1	CINRYZE
CD22	EPRATUZUMAB 90Y
CD22	INOTUZUMAB OZOGAMICIN
CD22	MOXETUMOMAB PASUDOTOX
CD22	EPRATUZUMAB
CD22	BECTUMOMAB
CD22	BL22
NTSR1	REMINERTANT
NTSR1	CHEMBL532160
NTSR1	CHEMBL493863
NTSR1	THIMEROSAL
NTSR1	SORAFENIB TOSYLATE
NTSR1	CHEMBL548458
HSPA5	STROBOPININ
HSPA5	CHEMBL524376
HSPA5	NORGESTREL
HSPA5	MIANSERIN
HSPA5	CHLORQUINALDOL
HSPA5	CHEMBL56543
HSPA5	5-NITRO-2-PHENYLPROPYLAMINOBENZOIC ACID [NPPB]
HSPA5	THAPSIGARGIN
HSPA5	IT-139
HSPA5	CHEMBL480626
HSPA5	4-METHYLDAPHNETIN
HSPA5	DAPHNETIN
HSPA5	CHEMBL67535
HSPA5	EUPAFOLIN
HSPA5	FLUOROURACIL
ADM	CHEMBL35482
ADM	CHEMBL472004
ADM	INDOMETHACIN
ADM	CHEMBL2063510
ADM	PAROXETINE
ADM	INSULIN
ADM	ALTEPLASE
IL1R2	ANAKINRA
OASL	RIBAVIRIN
PTGFR	DINOPROSTONE
PTGFR	TRAVOPROST
PTGFR	BUTAPROST
PTGFR	CARBOPROST TROMETHAMINE
PTGFR	LATANOPROSTENE BUNOD
PTGFR	LATANOPROST
PTGFR	TAFLUPROST
PTGFR	BIMATOPROST
PTGFR	SEPETAPROST
PTGFR	LAROPIPRANT
PTGFR	DINOPROST TROMETHAMINE
IL23A	BRIAKINUMAB
IL23A	USTEKINUMAB
IL23A	TILDRAKIZUMAB
IL23A	RISANKIZUMAB
IL23A	BRAZIKUMAB
IL23A	GUSELKUMAB
LMNA	HISTAMINE
LMNA	CHEMBL328710
EMP1	GEFITINIB
KLF5	OUABAIN
KLF5	CHEMBL265686
KLF5	CHEMBL405317
KLF5	CHEMBL530049
HCAR2	NIACIN
HCAR2	MEPENZOLATE
HCAR2	SCH-900271
HCAR2	ACIFRAN
HCAR2	CHEMBL456145
FFAR2	GLPG-0974
HCAR3	NIACIN
HCAR3	MEPENZOLATE
IL2RB	BASILIXIMAB
IL2RB	ALDESLEUKIN
IL2RB	DENILEUKIN DIFTITOX
IL2RB	DACLIZUMAB
ISG15	IRINOTECAN
PTGS2	IBUPROFEN
PTGS2	MELOXICAM
PTGS2	PHENYLBUTAZONE
PTGS2	NEPAFENAC
PTGS2	CIMICOXIB
PTGS2	NIMESULIDE
PTGS2	MECLOFENAMATE SODIUM
PTGS2	NAPROXEN ETEMESIL
PTGS2	OXAPROZIN
PTGS2	ATENOLOL
PTGS2	KETOPROFEN
PTGS2	SUPROFEN
PTGS2	PIROXICAM
PTGS2	SULINDAC
PTGS2	THALIDOMIDE
PTGS2	OXYPHENBUTAZONE
PTGS2	ACETAMINOPHEN
PTGS2	CURCUMIN
PTGS2	BROMFENAC SODIUM
PTGS2	BALSALAZIDE
PTGS2	IBUPROFEN LYSINE
PTGS2	ETODOLAC
PTGS2	TOLMETIN
PTGS2	AMINOSALICYLATE POTASSIUM
PTGS2	FLURBIPROFEN
PTGS2	CAPECITABINE
PTGS2	NAPROXCINOD
PTGS2	CELECOXIB
PTGS2	CARPROFEN
PTGS2	DICLOFENAC SODIUM
PTGS2	MESALAMINE
PTGS2	ETORICOXIB
PTGS2	DIFLUNISAL
PTGS2	LICOFELONE
PTGS2	SULFASALAZINE
PTGS2	FENOPROFEN CALCIUM
PTGS2	DICLOFENAC EPOLAMINE
PTGS2	NS-398
PTGS2	FENOPROFEN
PTGS2	VALDECOXIB
PTGS2	BROMFENAC
PTGS2	OLSALAZINE SODIUM
PTGS2	VB-201
PTGS2	FENBUFEN
PTGS2	TENOXICAM
PTGS2	HYDROXYCHLOROQUINE
PTGS2	E163
PTGS2	BISMUTH SUBSALICYLATE
PTGS2	NABUMETONE
PTGS2	DICLOFENAC
PTGS2	LUMIRACOXIB
PTGS2	NAPROXEN SODIUM
PTGS2	KETOROLAC TROMETHAMINE
PTGS2	RWJ-67657
PTGS2	ROFECOXIB
PTGS2	INDOMETHACIN
PTGS2	TOLMETIN SODIUM
PTGS2	FLURBIPROFEN SODIUM
PTGS2	OXAPROZIN POTASSIUM
PTGS2	DEXIBUPROFEN
PTGS2	ASPIRIN
PTGS2	IMRECOXIB
PTGS2	KETOROLAC
PTGS2	NAPROXEN
PTGS2	SALSALATE
PTGS2	DERSALAZINE
PTGS2	PARECOXIB
PTGS2	(R)-IBUPROPHEN
PTGS2	MEFENAMIC ACID
PTGS2	POLMACOXIB
PTGS2	CURCUMIN PYRAZOLE
PTGS2	APRICOXIB
PTGS2	OXALIPLATIN
PTGS2	DICLOFENAC POTASSIUM
PTGS2	IBUPROFEN SODIUM
PTGS2	CHEMBL2171117
PTGS2	RESERPINE
PTGS2	DARBUFELONE
PTGS2	CYCLOSPORINE
PTGS2	URSOLIC ACID
PTGS2	BALSALAZIDE DISODIUM
PTGS2	AMINOSALICYLATE SODIUM
PTGS2	RALOXIFENE
ADORA2A	GW-328267
ADORA2A	CAFFEINE
ADORA2A	AB-928
ADORA2A	CHEMBL27508
ADORA2A	BVT.115959
ADORA2A	EVODENOSON
ADORA2A	BINODENOSON
ADORA2A	CIFORADENANT
ADORA2A	PBF-509
ADORA2A	OXTRIPHYLLINE
ADORA2A	ISTRADEFYLLINE
ADORA2A	DEXEFAROXAN
ADORA2A	APADENOSON
ADORA2A	UK432097
ADORA2A	TOZADENANT
ADORA2A	ST1535
ADORA2A	REGADENOSON
ADORA2A	VIPADENANT
ADORA2A	THEOPHYLLINE
ADORA2A	TONAPOFYLLINE
ADORA2A	METHOTREXATE
ADORA2A	CAFFEINE, CITRATED
ADORA2A	SONEDENOSON
ADORA2A	ADENOSINE
ADORA2A	PRELADENANT
ADORA2A	CHEMBL136689
ADORA2A	PBF-999
ADORA2A	AMP579
ADORA2A	PENTOXIFYLLINE
ADORA2A	CGS-21680
ADORA2A	THEOPHYLLINE SODIUM GLYCINATE
ADORA2A	AMINOPHYLLINE
ASNS	ASPARAGINASE
KLRD1	ADALIMUMAB
KLRD1	METHOTREXATE
KLRD1	INFLIXIMAB
KLRD1	ETANERCEPT
CXCL8	METHIMAZOLE
CXCL8	E319
CXCL8	CHLORDANE
CXCL8	YANGONIN
CXCL8	FENTANYL
CXCL8	ALPRAZOLAM
CXCL8	CETUXIMAB
CXCL8	CANERTINIB
CXCL8	HEPTACHLOR
CXCL8	ACETAMINOPHEN
CXCL8	RETINAL
CXCL8	EMODIN
CXCL8	HARMINE HYDROCHLORIDE
CXCL8	BROXURIDINE
CXCL8	DICYCLOHEXYLCARBODIIMIDE
CXCL8	CIDOFOVIR
CXCL8	SUNITINIB
CXCL8	DIPYRIDAMOLE
CXCL8	ENDOSULFAN
CXCL8	IBUPROFEN
CXCL8	TRETINOIN
CXCL8	RETINOL
CXCL8	CORONOPILIN
CXCL8	ABX-IL8
CXCL8	MIDAZOLAM
CXCL8	ASPIRIN
CXCL8	IONOMYCIN
CXCL8	DANAZOL
CXCL8	LEFLUNOMIDE
CXCL8	LANSOPRAZOLE
CXCL8	DICHLORVOS
CXCL8	HYDROQUINONE
CXCL8	CHEMBL1579130
CXCL8	PYROGALLOL
CXCL8	CHEMBL1902074
CXCL8	TROGLITAZONE
CXCL8	FOSCARNET
CXCL8	BEVACIZUMAB
CXCL8	RIBAVIRIN
CXCL8	DACARBAZINE
CXCL8	DINITRO CRESOL
CXCL8	ALDRIN
CXCL8	CLARITHROMYCIN
CXCL8	HUMAX-IL8
CXCL8	PACLITAXEL
CXCL8	TALC
CXCL8	OMEPRAZOLE
CXCL8	VERAPAMIL
CXCL8	NAPROXEN
CXCL8	QUESTIOMYCIN B
CXCL8	COLCHICINE
CXCL8	PAMIDRONIC ACID
CXCL8	FENRETINIDE
CXCL8	PENTOXIFYLLINE
CXCL8	CEFTRIAXONE
CXCL8	TERFENADINE
AREG	PANITUMUMAB
AREG	CAPECITABINE
AREG	CETUXIMAB
AREG	CRIZOTINIB
AREG	IRINOTECAN
EREG	PANITUMUMAB
EREG	CETUXIMAB
LAMB3	OCRIPLASMIN
CXCL2	BCG VACCINE
CXCL2	BATIMASTAT
CXCL2	STAUROSPORINE
CXCL2	ALTEPLASE
CXCL2	DEFEROXAMINE
IL1B	VERAPAMIL
IL1B	ERYTHROMYCIN
IL1B	RESVERATROL
IL1B	RILONACEPT
IL1B	ASPIRIN
IL1B	ACITRETIN
IL1B	RISEDRONIC ACID
IL1B	RABEPRAZOLE
IL1B	HYDROCORTISONE
IL1B	OFLOXACIN
IL1B	LANSOPRAZOLE
IL1B	CEFACLOR
IL1B	DIACEREIN
IL1B	IBUDILAST
IL1B	CLODRONIC ACID
IL1B	ALTEPLASE
IL1B	TILUDRONIC ACID
IL1B	USTEKINUMAB
IL1B	GEVOKIZUMAB
IL1B	LITHIUM
IL1B	MORPHINE
IL1B	TT-301
IL1B	NICARDIPINE
IL1B	CANAKINUMAB
IL1B	RALOXIFENE
IL1B	PENTOXIFYLLINE
IL1B	THYROGLOBULIN
IL1B	HYDROQUINONE
IL1B	ECHINACEA, UNSPECIFIED
IL1B	INFLIXIMAB
IL1B	PRAVASTATIN
IL1B	GLUCOSAMINE
IL1B	MELATONIN
IL1B	CELASTROL
IL1B	MAFOSFAMIDE
IL1B	PENTAMIDINE
IL1B	OMEPRAZOLE
CLU	CUSTIRSEN SODIUM
CLU	CUSTIRSEN
CLU	LUBIPROSTONE
IL1RN	DIACEREIN
IL1RN	HALOPERIDOL
IL1RN	METHOTREXATE
PRF1	ALDESLEUKIN
PRF1	EMAPALUMAB
STAT4	ALDESLEUKIN
STAT4	LISOFYLLINE
STAT4	ETANERCEPT
CXCL10	ELDELUMAB
CXCL10	RITONAVIR
CXCL10	NI-0801
CXCL10	ATROPINE
CXCL10	ANTIBIOTIC
CXCL10	ATORVASTATIN
CXCL10	REGRAMOSTIM
CXCL10	METHYLPREDNISOLONE
CXCL10	OXALIPLATIN
CXCL10	TESTOSTERONE
CXCL10	STAVUDINE
CXCL10	ZIDOVUDINE
F3	SIMVASTATIN
CCL20	GSK-3050002
FLT1	DOVITINIB
FLT1	VANDETANIB
FLT1	NINTEDANIB
FLT1	AXITINIB
FLT1	LINIFANIB
FLT1	L-21649
FLT1	REGORAFENIB
FLT1	SUNITINIB
FLT1	SORAFENIB
FLT1	PAZOPANIB
FLT1	TESEVATINIB
FLT1	CEDIRANIB
FLT1	TELATINIB
FLT1	SUNITINIB MALATE
FLT1	SEMAXANIB
FLT1	TIVOZANIB
FLT1	MOTESANIB
FLT1	AG-13958
FLT1	PEGPLERANIB SODIUM
FLT1	TG100-801
FLT1	ENMD-2076
FLT1	PF-00562271
FLT1	CHEMBL1997335
FLT1	FAMITINIB
FLT1	LUCITANIB
FLT1	FRUQUINTINIB
FLT1	SURUFATINIB
FLT1	JNJ-7706621
FLT1	RG-1530
FLT1	AZD-1152-HQPA
FLT1	ICRUCUMAB
FLT1	CEP-5214
FLT1	BRIVANIB
FLT1	ILORASERTIB
FLT1	GLESATINIB
FLT1	CHIAURANIB
FLT1	GO-6976
FLT1	BMS-690514
FLT1	VATALANIB
FLT1	CEP-11981
FLT1	XL-999
FLT1	R-406
FLT1	XL-820
FLT1	X-82
FLT1	ENTRECTINIB
FLT1	SP-600125
FLT1	TAK-593
FLT1	TOZASERTIB
FLT1	OSI-930
FLT1	CYC-116
FLT1	RABEPRAZOLE SODIUM
FLT1	CENISERTIB
FLT1	ABICIPAR PEGOL
FLT1	SU-014813
FLT1	SORAFENIB TOSYLATE
FLT1	LENVATINIB
FLT1	TAE-684
FLT1	TELBERMIN
FLT1	DORAMAPIMOD
FLT1	MGCD-265
FLT1	PAZOPANIB HYDROCHLORIDE
FLT1	FORETINIB
FLT1	CP-459632
FLT1	GW843682X
FLT1	VEGFRECINE
FLT1	KRN-633
FLT1	LENVATINIB MESYLATE
FLT1	BRIVANIB ALANINATE
FLT1	ORANTINIB
FLT1	4SC-203
FLT1	OSI-632
FLT1	KENPAULLONE
FLT1	AEE-788
FLT1	ALISERTIB
FLT1	AST-487
FLT1	MUPARFOSTAT
FLT1	CEP-7055
FLT1	ERLOTINIB
FLT1	NINTEDANIB ESYLATE
FLT1	PD-0166285
SERPINB2	UROKINASE
IL1A	RILONACEPT
IL1A	HYDROXYCHLOROQUINE
IL1A	OLANZAPINE
IL1A	AMG-108
IL1A	BERMEKIMAB
IL1A	MABP1
IL6	CLAZAKIZUMAB
IL6	RITUXIMAB
IL6	METRONIDAZOLE
IL6	IFOSFAMIDE
IL6	ECHINACEA, UNSPECIFIED
IL6	OLOKIZUMAB
IL6	SILTUXIMAB
IL6	LEVOFLOXACIN
IL6	FENTANYL
IL6	IBUDILAST
IL6	GEMFIBROZIL
IL6	LINEZOLID
IL6	INSULIN
IL6	SIRUKUMAB
IL6	ELSILIMOMAB
IL6	PF-04236921
IL6	SAQUINAVIR
IL6	RIBAVIRIN
IL6	ADALIMUMAB
IL6	FENOFIBRATE
IL6	NELFINAVIR
IL6	INFLIXIMAB
IL6	COR-001
IL6	ETANERCEPT
IL6	CISPLATIN
RELA	ISORHAMNETIN
RELA	ACACETIN
RELA	MULBERROFURAN H
RELA	CHEMBL1405979
RELA	LUTEOLIN
RELA	CHEMBL1940084
RELA	INDOPROFEN
RELA	PARTHENOLIDE
RELA	RUTIN
RELA	APIGENIN
RELA	ISOLIQUIRITIGENIN
RELA	QUERCETAGETIN
RELA	PYROGALLOL RED
RELA	DEXAMETHASONE
RELA	CHEMBL260560
RELA	FRENTIZOLE
RELA	TAMARIXETIN
RELA	BROMOPYROGALLOL RED
RELA	CHEMBL84010
RELA	RESVERATROL
RELA	VORICONAZOLE
RELA	PYRROLIDINE DITHIOCARBAMATE
RELA	PYROCATECHOL VIOLET
RELA	CHEMBL2094789
RELA	SORBINIL
RELA	DIOSMETIN
RELA	CHEMBL408850
RELA	PECTOLINARIGENIN
RELA	CHRYSOERIOL
RELA	CHEMBL602718
RELA	PLUMBAGIN
RELA	6,4'-DIMETHOXYFLAVONE
RELA	KAEMPFEROL
RELA	4',7-DIMETHOXY-5-HYDROXYGENISTEIN
RELA	CHEMBL406557
RELA	ANDROGRAPHOLIDE
RELA	CYNAROPICRIN
RELA	CHEMBL8483
RELA	ARTESUNATE
RELA	CHEMBL528694
RELA	CHEMBL428789
RELA	CHEMBL85826
RELA	CHEMBL502774
RELA	DEHYDROXYMETHYLEPOXYQUINOMICIN
RELA	CHEMBL201325
RELA	KAEMPFERIDE
RELA	GEFITINIB
RELA	CUDRAFLAVONE B
RELA	MORUSINOL
RELA	QUERCETIN
RELA	GOSSYPETIN
NFKB1	THALIDOMIDE
NFKB1	SULFAPHENAZOLE
NFKB1	CHEMBL51697
NFKB1	KAEMPFERIDE
NFKB1	EPIGALOCATECHIN GALLATE
NFKB1	NORDIHYDROGUAIARETIC ACID
NFKB1	TRIAMCINOLONE
NFKB1	BACLOFEN
NFKB1	INDOPROFEN
NFKB1	PHENAMIL METHANESULFONATE
NFKB1	BENZETHONIUM CHLORIDE
NFKB1	DISULFIRAM
NFKB1	KAEMPFEROL
NFKB1	4',7-DIMETHOXY-5-HYDROXYGENISTEIN
NFKB1	CHEMBL275311
NFKB1	CHEMBL1405979
NFKB1	TYRPHOSTIN 1
NFKB1	FRENTIZOLE
NFKB1	CHELIDAMIC ACID
NFKB1	CHEMBL406557
NFKB1	(S)-MEXILETINE
NFKB1	E-FLUPENTIXOL
NFKB1	CHEMBL605003
NFKB1	TAMARIXETIN
NFKB1	PARTHENOLIDE
NFKB1	CHEMBL63329
NFKB1	RITANSERIN
NFKB1	DYRENE
NFKB1	FENRETINIDE
NFKB1	CHEMBL428789
NFKB1	PROTRIPTYLINE
NFKB1	BARDOXOLONE
NFKB1	CHEMBL466465
NFKB1	CHELERYTHRINE
NFKB1	ISORHAMNETIN
NFKB1	CHEMBL84010
NFKB1	CHEMBL201325
NFKB1	TYRPHOSTIN 47
NFKB1	CHEMBL595227
NFKB1	CHEMBL85826
NFKB1	GW7647
NFKB1	CHEMBL34730
NFKB1	CHEMBL602718
NFKB1	( )-EPITAXIFOLIN
NFKB1	ANDROGRAPHOLIDE
NFKB1	RESVERATROL
NFKB1	CHEMBL72365
NFKB1	3R14S-OCHRATOXIN A
NFKB1	MITOXANTRONE
NFKB1	DIHYDREXIDINE
NFKB1	DIOSMETIN
NFKB1	CHLORAMBUCIL
NFKB1	ACACETIN
NFKB1	LY-294002
NFKB1	HYDROCORTISONE
NFKB1	TRYPTAMINE
NFKB1	GOSSYPETIN
NFKB1	CHRYSOERIOL
NFKB1	CHEMBL528694
NFKB1	FURAFYLLINE
NFKB1	(R)-NITRENDIPINE
NFKB1	QUERCETIN
NFKB1	(R,S)-INDATRALINE
NFKB1	BORTEZOMIB
NFKB1	DEHYDROXYMETHYLEPOXYQUINOMICIN
NFKB1	HYDROQUINONE
NFKB1	TYRPHOSTIN AG-1478
NFKB1	CHLORPROPAMIDE
NFKB1	NIFEDIPINE
NFKB1	RUTIN
NFKB1	LUTEOLIN
NFKB1	PECTOLINARIGENIN
NFKB1	CHEMBL2094789
NFKB1	APIGENIN
NFKB1	BENZO(K)FLUORANTHENE
NFKB1	SORBINIL
NFKB1	QUERCETAGETIN
NFKB1	CHEMBL408850
NFKB1	CHEMBL502774
NFKB1	TYRPHOSTIN 23
NFKB1	ARTESUNATE
NFKB1	CHEMBL578741
NFKB1	SB-222200
NFKB1	TETRABROMOBENZOTRIAZOLE
NFKB1	LAPACHONE
NFKB1	SANGUINARIUM
NFKB1	PROMETHAZINE HYDROCHLORIDE
NFKB1	CHEMBL260560
NFKB1	6,4'-DIMETHOXYFLAVONE
NFKB1	DAPH
STAT1	GARCINOL
STAT1	CISPLATIN
STAT1	GUTTIFERONE K
STAT1	PICOPLATIN
STAT1	CHEMBL85826
STAT1	IPRIFLAVONE
JUN	BUPROPION HYDROCHLORIDE
JUN	CLOTRIMAZOLE
JUN	BENZENETHIOL
JUN	CHEMBL275260
JUN	VINORELBINE TARTRATE
JUN	CINNARIZINE
JUN	COLCHICINE
JUN	NAFRONYL OXALATE
JUN	SERGEOLIDE
JUN	ROTENONE
JUN	BENZO[B]FLUORANTHENE
JUN	2-MERCAPTOPYRIMIDINE
JUN	SANGIVAMYCIN
[truncated: 1,851 more rows]
